# Supplementary material for: Identification and population genetic analyses of copy number variations in six domestic goat breeds and Bezoar ibexes using next-generation sequencing
Source: BMC Genomics. 2020 Nov 27;21:840. doi: 10.1186/s12864-020-07267-6 (PMC7694352; doi:10.1186/s12864-020-07267-6)
Supplement: Supplementary file 1 — Additional file 1: Table S1. Summary of mapping statistics for 85 goat samples and nine high-depth resequenced goats included in this study. [file 12864_2020_7267_MOESM1_ESM.xlsx]

## Sheet: List
Table S1-1 Summary of mapping statistics for the 85 goats in this study
Table S1-2 Summary of mapping statistics for the high-depth resequencing of nine goats included in this study

## Sheet: Table S1-1
Table S1-1 Summary of mapping statistics for the 85 goats in this study
Breeds	Sample location	Sequencing platform	Sequecing mode	Raw reads	Clean reads	Mapped reads	Mapping ratio (%)	Genome coverage (%)	Sequence depth (×)
Tibetan Cashmere	Cuoqin county	Illumina HiSeq X10	2 × 150	176557084	170577254	170247042	99.81	99.42	9.56
Tibetan Cashmere	Cuoqin county	Illumina HiSeq X10	2 × 150	154293408	149393746	149262804	99.91	99.17	8.39
Tibetan Cashmere	Cuoqin county	Illumina HiSeq X10	2 × 150	153908138	141282792	141114595	99.88	99.09	7.78
Tibetan Cashmere	Cuoqin county	Illumina HiSeq X10	2 × 150	138641984	126966130	126802627	99.87	98.82	6.99
Tibetan Cashmere	Cuoqin county	Illumina HiSeq X10	2 × 150	143547094	130285226	130112286	99.87	98.92	7.15
Tibetan Cashmere	Cuoqin county	Illumina HiSeq X10	2 × 150	154731486	140821186	140569141	99.82	99.09	7.74
Tibetan Cashmere	Cuoqin county	Illumina HiSeq X10	2 × 150	177969356	163237782	162810131	99.74	99.27	8.97
Tibetan Cashmere	Cuoqin county	Illumina HiSeq X10	2 × 150	153243368	139864214	139628272	99.83	99.08	7.69
Tibetan Cashmere	Cuoqin county	Illumina HiSeq X10	2 × 150	146225762	132876432	132631210	99.82	98.91	7.29
Tibetan Cashmere	Cuoqin county	Illumina HiSeq X10	2 × 150	158227692	143426164	143233067	99.87	99.11	7.88
Tibetan Cashmere	Cuoqin county	Illumina HiSeq X10	2 × 150	172071028	155646746	155340286	99.8	99.24	8.53
Tibetan Cashmere	Cuoqin county	Illumina HiSeq X10	2 × 150	177670258	164470002	164117705	99.79	99.3	9.07
Tibetan Cashmere	Cuoqin county	Illumina HiSeq X10	2 × 150	154153266	140141328	139881675	99.81	99.07	7.69
Tibetan Cashmere	Cuoqin county	Illumina HiSeq X10	2 × 150	142761798	131123738	130893294	99.82	98.9	7.21
Chengdu Brown	Dayi county	BGISEQ-500	2 × 100	203970640	186731096	186265169	99.7505	99.06	7.03
Chengdu Brown	Dayi county	BGISEQ-500	2 × 100	205488718	183078614	182654740	99.7685	99.05	6.88
Chengdu Brown	Dayi county	BGISEQ-500	2 × 100	203810884	183427448	183005111	99.7698	99.06	6.89
Chengdu Brown	Dayi county	BGISEQ-500	2 × 100	206579568	185754310	185288257	99.7491	99.03	6.98
Chengdu Brown	Dayi county	BGISEQ-500	2 × 100	205001148	184710308	184253586	99.7527	98.76	6.94
Chengdu Brown	Dayi county	BGISEQ-500	2 × 100	204603186	185349690	184908220	99.7618	99.03	6.97
Chengdu Brown	Dayi county	BGISEQ-500	2 × 100	206061032	186171508	185784787	99.7923	99.07	7
Chengdu Brown	Dayi county	BGISEQ-500	2 × 100	203343354	185608092	185155634	99.7562	99.04	6.99
Chengdu Brown	Dayi county	BGISEQ-500	2 × 100	205942690	186669094	186253789	99.7775	99.12	7.02
Chengdu Brown	Dayi county	BGISEQ-500	2 × 100	205881866	185577866	185119593	99.7531	99.06	6.98
Chengdu Brown	Dayi county	BGISEQ-500	2 × 100	203351262	185434424	184996062	99.7636	99.04	6.98
Chengdu Brown	Dayi county	BGISEQ-500	2 × 100	203431940	186328724	185880521	99.7595	99.06	7.02
Chengdu Brown	Dayi county	BGISEQ-500	2 × 100	203389758	186226352	185839950	99.7925	99.09	7.02
Chengdu Brown	Dayi county	BGISEQ-500	2 × 100	204375024	188534336	188194333	99.8197	99.12	7.11
Chengdu Brown	Dayi county	BGISEQ-500	2 × 100	205187688	187513600	187149657	99.8059	99.14	7.07
Jintang Black	Jintang county	BGISEQ-500	2 × 100	202131762	188080610	187666020	99.7796	99	7.1
Jintang Black	Jintang county	BGISEQ-500	2 × 100	207181258	191870132	191412271	99.7614	99.12	7.24
Jintang Black	Jintang county	BGISEQ-500	2 × 100	204063934	186958730	186532015	99.7718	99.09	7.05
Jintang Black	Jintang county	BGISEQ-500	2 × 100	203049550	188206860	187715777	99.7391	99.03	7.1
Jintang Black	Jintang county	BGISEQ-500	2 × 100	205403302	191575668	191141069	99.7731	99.15	7.24
Jintang Black	Jintang county	BGISEQ-500	2 × 100	205571908	191454216	191007139	99.7665	99.07	7.23
Jintang Black	Jintang county	BGISEQ-500	2 × 100	205406934	183856810	183403649	99.7535	99.04	6.93
Jintang Black	Jintang county	BGISEQ-500	2 × 100	205342294	181484700	181021719	99.7449	99.02	6.83
Jintang Black	Jintang county	BGISEQ-500	2 × 100	202669748	181006736	180611886	99.7819	98.82	6.81
Bezoar ibex	Iran	Illumina HiSeq 2000	2 × 100	380079022	342122930	341198283	99.7297	99.7	12.75
Bezoar ibex	Iran	Illumina HiSeq 2000	2 × 100	351169770	320363994	319603279	99.7625	99.68	11.96
Bezoar ibex	Iran	Illumina HiSeq 2000	2 × 100	383560122	270983696	270378395	99.7766	99.6	10.07
Bezoar ibex	Iran	Illumina HiSeq 2000	2 × 100	344511740	313284138	312524416	99.7575	99.67	11.82
Bezoar ibex	Iran	Illumina HiSeq 2000	2 × 100	369728724	337307700	335269211	99.3957	99.69	12.58
Bezoar ibex	Iran	Illumina HiSeq 2000	2 × 100	327495634	302518848	301803913	99.7637	99.64	11.34
Bezoar ibex	Iran	Illumina HiSeq 2000	2 × 100	386962886	346557394	344659067	99.4522	99.68	12.83
Bezoar ibex	Iran	Illumina HiSeq 2000	2 × 100	452889130	409835970	409627763	99.9492	99.41	15.39
Bezoar ibex	Iran	Illumina HiSeq 2000	2 × 100	461559294	409861752	394693377	96.2991	99.45	14.8
Bezoar ibex	Iran	Illumina HiSeq 2000	2 × 100	218591158	198945870	197505908	99.2762	99.42	7.47
Bezoar ibex	Iran	Illumina HiSeq 2000	2 × 100	196332996	158984724	158621529	99.7716	98.84	5.95
Bezoar ibex	Iran	Illumina HiSeq 2000	2 × 100	193532550	156846564	156410678	99.7221	98.8	5.87
Bezoar ibex	Iran	Illumina HiSeq 2000	2 × 100	193714422	159409674	159035391	99.7652	98.76	5.97
Bezoar ibex	Iran	Illumina HiSeq 2000	2 × 100	200122588	178606114	178132907	99.7351	99.14	6.69
Bezoar ibex	Iran	Illumina HiSeq 2000	2 × 100	198286884	160990468	160545712	99.7237	98.77	6.02
Bezoar ibex	Iran	Illumina HiSeq 2000	2 × 100	435911496	398190190	397908410	99.9292	99.72	15.06
Bezoar ibex	Iran	Illumina HiSeq 2000	2 × 100	342355712	255013432	254351591	99.7405	99.59	9.58
Bezoar ibex	Iran	Illumina HiSeq 2000	2 × 100	359112488	318245396	312993784	98.3498	99.68	11.76
Bezoar ibex	Iran	Illumina HiSeq 2000	2 × 100	386164878	348866170	348249761	99.8233	99.66	12.97
Bezoar ibex	Iran	Illumina HiSeq 2000	2 × 100	172502922	153933222	153478543	99.7046	98.39	5.76
Bezoar ibex	Iran	Illumina HiSeq 2000	2 × 100	154783040	139583112	139107561	99.6593	98.4	5.25
Shaanbei Cashmere	China	Illumina HiSeq 3000	2 × 150	177024814	161610164	161078681	99.6711	97.77	8.74
Shaanbei Cashmere	China	Illumina HiSeq 3000	2 × 150	194526590	178334574	177793077	99.6964	98.28	9.65
Shaanbei Cashmere	China	Illumina HiSeq 3000	2 × 150	197202062	176267100	175375822	99.4944	98.23	9.59
Shaanbei Cashmere	China	Illumina HiSeq 3000	2 × 150	177263906	151052238	149964223	99.2797	95.86	8.08
Draa	Morocco	Illumina HiSeq 2000	2 × 100	412685676	357430216	356456865	99.7277	99.69	13.16
Draa	Morocco	Illumina HiSeq 2000	2 × 100	404792952	363797806	362734433	99.7077	99.45	13.64
Draa	Morocco	Illumina HiSeq 2000	2 × 100	388983100	361741504	360905739	99.769	99.52	13.64
Draa	Morocco	Illumina HiSeq 2000	2 × 100	441442386	383511368	382391760	99.7081	99.5	14.31
Draa	Morocco	Illumina HiSeq 2000	2 × 100	411834096	379743652	378747938	99.7378	99.5	14.18
Draa	Morocco	Illumina HiSeq 2000	2 × 100	397976820	369070934	368192759	99.7621	99.53	13.92
Draa	Morocco	Illumina HiSeq 2000	2 × 100	460698382	416666728	415787727	99.789	99.54	15.55
Draa	Morocco	Illumina HiSeq 2000	2 × 100	375663252	352241268	351438376	99.7721	99.5	13.25
Draa	Morocco	Illumina HiSeq 2000	2 × 100	397636084	368095756	367193545	99.7549	99.53	13.88
Draa	Morocco	Illumina HiSeq 2000	2 × 100	399847620	372543388	371890311	99.8247	99.72	14.09
Draa	Morocco	Illumina HiSeq 2000	2 × 100	476084698	424491472	423502538	99.767	99.52	15.9
Draa	Morocco	Illumina HiSeq 2000	2 × 100	428120116	393876606	392870734	99.7446	99.5	14.84
Draa	Morocco	Illumina HiSeq 2000	2 × 100	369775404	346414234	345436072	99.7176	99.52	13.07
Draa	Morocco	Illumina HiSeq 2000	2 × 100	437549628	401225094	400380300	99.7894	99.72	15.08
Moroccan Northern	Morocco	Illumina HiSeq 2000	2 × 100	477339190	391582824	390429262	99.7054	99.47	14.44
Moroccan Northern	Morocco	Illumina HiSeq 2000	2 × 100	355209198	319480262	318589360	99.7211	99.49	11.96
Moroccan Northern	Morocco	Illumina HiSeq 2000	2 × 100	318678902	285593010	284812226	99.7266	99.48	10.69
Moroccan Northern	Morocco	Illumina HiSeq 2000	2 × 100	362295668	330104174	329209558	99.729	99.52	12.36
Moroccan Northern	Morocco	Illumina HiSeq 2000	2 × 100	414000250	362604012	361337456	99.6507	99.48	13.43
Moroccan Northern	Morocco	Illumina HiSeq 2000	2 × 100	419066738	366153246	365070520	99.7043	99.48	13.6
Moroccan Northern	Morocco	Illumina HiSeq 2000	2 × 100	393581612	348141042	347000591	99.6724	99.5	12.93
Moroccan Northern	Morocco	Illumina HiSeq 2000	2 × 100	392164676	351150278	350227748	99.7373	99.7	13.02

## Sheet: Table S1-2
Table S1-2 Summary of mapping statistics for the high-depth resequencing of nine goats included in this study
Breed	Individual	Sample location	Sequencing platform	Sequecing mode	Raw reads	Clean reads	Mapped reads	Mapping ratio (%)	Genome coverage (%)	Sequence depth (×)
Chengdu Brown	CB10	Dayi county	BGISEQ-500	2 × 100	836888748	722405426	720607922	99.7512	99.75	27.1007
Chengdu Brown	CB12	Dayi county	BGISEQ-500	2 × 100	847690642	733551902	731753359	99.7548	99.76	27.515
Chengdu Brown	CB22	Dayi county	BGISEQ-500	2 × 100	840252146	731384136	729660406	99.7643	99.76	27.4551
Jintang Black	JT6	Jintang county	BGISEQ-500	2 × 100	849722194	730383620	728747968	99.7761	99.77	27.3844
Jintang Black	JT9	Jintang county	BGISEQ-500	2 × 100	842530622	745533386	743692103	99.753	99.77	27.9973
Jintang Black	JT11	Jintang county	BGISEQ-500	2 × 100	844245736	736731232	735039245	99.7703	99.76	27.6442
Tibetan Cashmere	TC5	coqen county	BGISEQ-500	2 × 100	1060067118	941551060	939496110	99.7817	99.78	35.42
Tibetan Cashmere	TC12	coqen county	BGISEQ-500	2 × 100	1051517126	917189046	915078521	99.7699	99.78	34.46
Tibetan Cashmere	TC87	coqen county	BGISEQ-500	2 × 100	1057007148	943838882	941007955	99.7001	99.56	35.47
