# Supplementary material for: Identification and population genetic analyses of copy number variations in six domestic goat breeds and Bezoar ibexes using next-generation sequencing
Source: BMC Genomics. 2020 Nov 27;21:840. doi: 10.1186/s12864-020-07267-6 (PMC7694352; doi:10.1186/s12864-020-07267-6)
Supplement: Supplementary file 2 — Additional file 2: Table S2. List of CNVs identified in 85 goat genomes included in this study. [file 12864_2020_7267_MOESM2_ESM.xlsx]

## Sheet: Table S2
Table S2 List of CNVs identified in 85 goat genomes included in this study
Individual	Chromosome	Start	End	CNV size (bp)	CNV type
CB1	1	1686137	1689321	3184	deletion
CB1	1	4498282	4499202	920	deletion
CB1	1	4543914	4543988	74	deletion
CB1	1	4568534	4568587	53	deletion
CB1	1	4710523	4710620	97	deletion
CB1	1	6861127	6862134	1007	deletion
CB1	1	10384591	10384680	89	deletion
CB1	1	10968162	10968407	245	deletion
CB1	1	12179619	12179842	223	deletion
CB1	1	13190844	13191736	892	deletion
CB1	1	13479317	13479576	259	deletion
CB1	1	14145165	14145745	580	deletion
CB1	1	14632658	14633323	665	duplication
CB1	1	14726924	14729394	2470	deletion
CB1	1	15285516	15285697	181	deletion
CB1	1	19700844	19700898	54	deletion
CB1	1	20531967	20532025	58	deletion
CB1	1	22170529	22171429	900	deletion
CB1	1	22847495	22847800	305	deletion
CB1	1	23092761	23093005	244	deletion
CB1	1	25358478	25358561	83	deletion
CB1	1	26261169	26261225	56	deletion
CB1	1	28515828	28516788	960	deletion
CB1	1	29289392	29290039	647	deletion
CB1	1	30028580	30028637	57	deletion
CB1	1	32310321	32310422	101	deletion
CB1	1	34667537	34667781	244	deletion
CB1	1	34917688	34917771	83	deletion
CB1	1	35852485	35852550	65	deletion
CB1	1	36569369	36569433	64	deletion
CB1	1	37886695	37886753	58	deletion
CB1	1	38443221	38443275	54	deletion
CB1	1	38486139	38486190	51	deletion
CB1	1	38747178	38747703	525	deletion
CB1	1	38806690	38807083	393	deletion
CB1	1	38991395	38991850	455	deletion
CB1	1	39294901	39295295	394	deletion
CB1	1	39484252	39484469	217	deletion
CB1	1	39930541	39930644	103	deletion
CB1	1	40823694	40835543	11849	deletion
CB1	1	40832112	40834575	2463	duplication
CB1	1	40840689	40841393	704	deletion
CB1	1	40841622	40842325	703	deletion
CB1	1	41012928	41013414	486	deletion
CB1	1	42767598	42767752	154	deletion
CB1	1	44456631	44457237	606	deletion
CB1	1	44462334	44463188	854	deletion
CB1	1	44470062	44470830	768	deletion
CB1	1	45215953	45216058	105	deletion
CB1	1	46453964	46454160	196	deletion
CB1	1	47662598	47665001	2403	deletion
CB1	1	48281578	48281875	297	deletion
CB1	1	48512047	48516013	3966	deletion
CB1	1	51137506	51137600	94	deletion
CB1	1	53263036	53263218	182	deletion
CB1	1	53522851	53523408	557	deletion
CB1	1	53856251	53856381	130	deletion
CB1	1	53857096	53857150	54	deletion
CB1	1	54596292	54596354	62	deletion
CB1	1	56340756	56341201	445	deletion
CB1	1	57431922	57431977	55	deletion
CB1	1	57659879	57659946	67	deletion
CB1	1	60408001	60408143	142	deletion
CB1	1	60702886	60702956	70	deletion
CB1	1	60759344	60759421	77	deletion
CB1	1	63142291	63142434	143	deletion
CB1	1	63837457	63837514	57	deletion
CB1	1	67059022	67059089	67	deletion
CB1	1	67544218	67544624	406	deletion
CB1	1	68724154	68724271	117	deletion
CB1	1	69145036	69145118	82	deletion
CB1	1	69626430	69626889	459	deletion
CB1	1	74267239	74268207	968	deletion
CB1	1	77415154	77415302	148	deletion
CB1	1	80963421	80974651	11230	deletion
CB1	1	80977198	80979242	2044	deletion
CB1	1	80979358	80979656	298	deletion
CB1	1	80980986	80981779	793	deletion
CB1	1	80981858	80982313	455	deletion
CB1	1	86895200	86895321	121	deletion
CB1	1	87772228	87772387	159	deletion
CB1	1	88568943	88569002	59	deletion
CB1	1	88974085	88974240	155	deletion
CB1	1	90291062	90291131	69	deletion
CB1	1	90535629	90535792	163	deletion
CB1	1	91743978	91744625	647	deletion
CB1	1	91823468	91823878	410	deletion
CB1	1	91963704	91963868	164	deletion
CB1	1	91981267	91981764	497	deletion
CB1	1	92162764	92163138	374	deletion
CB1	1	92412476	92412867	391	deletion
CB1	1	92643581	92643752	171	deletion
CB1	1	93578359	93579282	923	deletion
CB1	1	94067453	94067507	54	deletion
CB1	1	96048230	96048308	78	deletion
CB1	1	96379094	96382553	3459	deletion
CB1	1	99665432	99665674	242	deletion
CB1	1	100351306	100351375	69	deletion
CB1	1	101284651	101284824	173	deletion
CB1	1	101898874	101898929	55	deletion
CB1	1	102117788	102118471	683	deletion
CB1	1	102951564	102951627	63	deletion
CB1	1	105209894	105210530	636	deletion
CB1	1	105424044	105424095	51	deletion
CB1	1	105648617	105648680	63	deletion
CB1	1	109480649	109480933	284	deletion
CB1	1	110953756	110953841	85	deletion
CB1	1	111734875	111734936	61	deletion
CB1	1	112364171	112364327	156	deletion
CB1	1	114640520	114641027	507	deletion
CB1	1	114898746	114898842	96	deletion
CB1	1	119318333	119318933	600	deletion
CB1	1	119549740	119549803	63	deletion
CB1	1	120250645	120250726	81	deletion
CB1	1	120508714	120508810	96	deletion
CB1	1	121041736	121042718	982	deletion
CB1	1	123188887	123189679	792	deletion
CB1	1	124116639	124116722	83	deletion
CB1	1	124329071	124329136	65	deletion
CB1	1	124964534	124964655	121	deletion
CB1	1	127937275	127937336	61	deletion
CB1	1	128185588	128185661	73	deletion
CB1	1	128801924	128802084	160	deletion
CB1	1	130284327	130284441	114	deletion
CB1	1	132506823	132507663	840	deletion
CB1	1	136221510	136221755	245	deletion
CB1	1	136400418	136400469	51	deletion
CB1	1	138763259	138763708	449	deletion
CB1	1	142880054	142880123	69	deletion
CB1	1	143178027	143178185	158	deletion
CB1	1	143864212	143864273	61	deletion
CB1	1	144010925	144011375	450	deletion
CB1	1	145530330	145530399	69	deletion
CB1	1	145530398	145530484	86	duplication
CB1	1	145593333	145593392	59	deletion
CB1	1	146734568	146734630	62	deletion
CB1	1	147007789	147008227	438	deletion
CB1	1	147630428	147630790	362	deletion
CB1	1	148396121	148398487	2366	deletion
CB1	1	148786452	148786793	341	deletion
CB1	1	149832672	149832850	178	deletion
CB1	1	149954457	149954519	62	deletion
CB1	1	151277064	151277854	790	duplication
CB1	1	153418339	153418421	82	deletion
CB1	1	154708697	154709027	330	deletion
CB1	1	156453820	156453881	61	deletion
CB1	2	12852060	12852152	92	deletion
CB1	2	14876651	14877369	718	deletion
CB1	2	14880229	14899868	19639	deletion
CB1	2	22910980	22911732	752	deletion
CB1	2	24666988	24667047	59	deletion
CB1	2	25216687	25217256	569	deletion
CB1	2	26739710	26739893	183	deletion
CB1	2	27549542	27549690	148	deletion
CB1	2	30852031	30852644	613	deletion
CB1	2	33488228	33488440	212	duplication
CB1	2	35675018	35675456	438	duplication
CB1	2	42561533	42561751	218	deletion
CB1	2	48117561	48117650	89	deletion
CB1	2	49774551	49774679	128	deletion
CB1	2	51691471	51691958	487	deletion
CB1	2	52826177	52826381	204	deletion
CB1	2	55361135	55361912	777	duplication
CB1	2	56237787	56237881	94	deletion
CB1	2	59141101	59141375	274	deletion
CB1	2	61617730	61617889	159	deletion
CB1	2	62115020	62115088	68	deletion
CB1	2	66146342	66146544	202	deletion
CB1	2	68126310	68126404	94	deletion
CB1	2	68132430	68132488	58	deletion
CB1	2	68978908	68981229	2321	deletion
CB1	2	71541086	71541145	59	deletion
CB1	2	71753623	71753690	67	deletion
CB1	2	77096193	77096372	179	deletion
CB1	2	77312241	77312584	343	deletion
CB1	2	81791009	81791143	134	deletion
CB1	2	83337993	83338168	175	deletion
CB1	2	83552292	83553111	819	deletion
CB1	2	92376328	92376945	617	deletion
CB1	2	92926480	92934210	7730	deletion
CB1	2	94370155	94370281	126	deletion
CB1	2	95197045	95197967	922	deletion
CB1	2	97079918	97080067	149	deletion
CB1	2	102182993	102183389	396	deletion
CB1	2	102576000	102576486	486	deletion
CB1	2	103265375	103269357	3982	deletion
CB1	2	109151718	109152096	378	deletion
CB1	2	110211555	110212421	866	deletion
CB1	2	110529068	110529276	208	deletion
CB1	2	118823610	118824109	499	deletion
CB1	2	120531022	120531159	137	deletion
CB1	2	121329466	121329669	203	deletion
CB1	2	121552708	121552799	91	deletion
CB1	2	122177419	122177553	134	deletion
CB1	2	122417277	122417630	353	deletion
CB1	2	122891497	122891590	93	deletion
CB1	2	125579562	125579892	330	deletion
CB1	2	125903160	125906752	3592	deletion
CB1	2	126463437	126463489	52	deletion
CB1	2	130081311	130081991	680	deletion
CB1	2	130725076	130725220	144	deletion
CB1	2	134052798	134053590	792	deletion
CB1	2	134975477	134975715	238	deletion
CB1	2	135114641	135115202	561	deletion
CB1	2	135777107	135777682	575	deletion
CB1	2	135932590	135932670	80	deletion
CB1	3	170369	170593	224	deletion
CB1	3	291850	300362	8512	duplication
CB1	3	950108	954351	4243	duplication
CB1	3	1270181	1270249	68	duplication
CB1	3	1705125	1705187	62	deletion
CB1	3	1815654	1815933	279	duplication
CB1	3	2006780	2006851	71	deletion
CB1	3	2097797	2097867	70	deletion
CB1	3	2238342	2238697	355	deletion
CB1	3	2267625	2268351	726	deletion
CB1	3	2444287	2444381	94	deletion
CB1	3	2450827	2450921	94	deletion
CB1	3	2576680	2576754	74	duplication
CB1	3	2577408	2577482	74	duplication
CB1	3	3383854	3383938	84	duplication
CB1	3	3536527	3536751	224	deletion
CB1	3	3697967	3698097	130	deletion
CB1	3	3752605	3752679	74	deletion
CB1	3	3807648	3807736	88	deletion
CB1	3	5695016	5695095	79	duplication
CB1	3	5996803	5997049	246	duplication
CB1	3	6191300	6191817	517	deletion
CB1	3	7460204	7500138	39934	duplication
CB1	3	9851886	9851965	79	deletion
CB1	3	12147681	12148139	458	deletion
CB1	3	12389777	12389830	53	deletion
CB1	3	12480880	12480997	117	duplication
CB1	3	12632881	12633023	142	deletion
CB1	3	13008276	13008499	223	duplication
CB1	3	14500536	14500625	89	deletion
CB1	3	16506588	16506642	54	deletion
CB1	3	17813669	17813990	321	deletion
CB1	3	18562346	18562455	109	deletion
CB1	3	18886052	18886140	88	deletion
CB1	3	19529099	19529541	442	deletion
CB1	3	19864973	19865193	220	deletion
CB1	3	21546304	21657287	110983	deletion
CB1	3	23612896	23613090	194	deletion
CB1	3	25201100	25201255	155	deletion
CB1	3	27060475	27060624	149	deletion
CB1	3	27190119	27190376	257	deletion
CB1	3	27376584	27434658	58074	duplication
CB1	3	28263446	28263518	72	deletion
CB1	3	32429098	32429150	52	deletion
CB1	3	34552295	34552373	78	duplication
CB1	3	34864493	34864545	52	deletion
CB1	3	34868253	34868334	81	deletion
CB1	3	34985433	34985485	52	deletion
CB1	3	35657241	35657479	238	duplication
CB1	3	37549261	37549352	91	deletion
CB1	3	38225490	38225747	257	deletion
CB1	3	38316840	38317131	291	deletion
CB1	3	39328622	39328995	373	deletion
CB1	3	42970917	42970980	63	deletion
CB1	3	43255517	43255594	77	deletion
CB1	3	45105435	45105779	344	deletion
CB1	3	46101210	46101322	112	deletion
CB1	3	46121935	46122159	224	deletion
CB1	3	46594889	46595030	141	deletion
CB1	3	46617274	46617653	379	deletion
CB1	3	47598761	47598856	95	deletion
CB1	3	47619751	47619810	59	deletion
CB1	3	48258343	48259026	683	deletion
CB1	3	48568906	48568963	57	deletion
CB1	3	49025205	49025969	764	deletion
CB1	3	50399300	50399353	53	deletion
CB1	3	51242284	51242385	101	deletion
CB1	3	51649830	51650128	298	deletion
CB1	3	52016902	52016961	59	deletion
CB1	3	52906943	52907120	177	deletion
CB1	3	54924345	54924420	75	deletion
CB1	3	58097942	58098600	658	deletion
CB1	3	59573202	59580394	7192	deletion
CB1	3	59722972	59723317	345	deletion
CB1	3	60666961	60667134	173	deletion
CB1	3	60758309	60759037	728	deletion
CB1	3	61141714	61141820	106	deletion
CB1	3	61365067	61365129	62	duplication
CB1	3	61507552	61507638	86	deletion
CB1	3	62526086	62526257	171	duplication
CB1	3	63161354	63161453	99	deletion
CB1	3	63780374	63780431	57	deletion
CB1	3	64157177	64157419	242	deletion
CB1	3	65199832	65199990	158	duplication
CB1	3	65519771	65519933	162	deletion
CB1	3	65927832	65928090	258	deletion
CB1	3	66239871	66240463	592	deletion
CB1	3	66281044	66625350	344306	duplication
CB1	3	66301729	66653549	351820	deletion
CB1	3	66708348	66708641	293	deletion
CB1	3	66713152	66713663	511	deletion
CB1	3	66745095	66745204	109	deletion
CB1	3	67368961	67369149	188	deletion
CB1	3	67406800	67458760	51960	duplication
CB1	3	67413422	67413500	78	deletion
CB1	3	67738367	67738469	102	deletion
CB1	3	68032830	68032883	53	deletion
CB1	3	68149760	68150118	358	deletion
CB1	3	68407749	68407963	214	deletion
CB1	3	71490533	71490853	320	deletion
CB1	3	76681762	76681818	56	deletion
CB1	3	76689246	76692685	3439	deletion
CB1	3	78656425	78656516	91	deletion
CB1	3	82822701	82823024	323	deletion
CB1	3	83668490	83668662	172	deletion
CB1	3	85729654	85729764	110	deletion
CB1	3	85790518	85790812	294	deletion
CB1	3	88840618	88840896	278	deletion
CB1	3	88978490	88978541	51	deletion
CB1	3	92823437	92823514	77	duplication
CB1	3	93716853	93716933	80	duplication
CB1	3	93881175	93981455	100280	duplication
CB1	3	93999856	93999991	135	deletion
CB1	3	95308049	95308223	174	deletion
CB1	3	97701167	97736940	35773	duplication
CB1	3	97701485	97737089	35604	deletion
CB1	3	97754582	97798138	43556	deletion
CB1	3	97754883	97798243	43360	duplication
CB1	3	98541874	98541959	85	duplication
CB1	3	98870399	98870851	452	deletion
CB1	3	102127836	102128049	213	deletion
CB1	3	102550559	102550711	152	deletion
CB1	3	102838793	102839337	544	deletion
CB1	3	104803868	104804266	398	duplication
CB1	3	105953035	105953128	93	duplication
CB1	3	108010644	108137116	126472	duplication
CB1	3	109025549	109025676	127	deletion
CB1	3	111001413	111032429	31016	deletion
CB1	3	111007016	111388603	381587	duplication
CB1	3	111179178	111180681	1503	deletion
CB1	3	113867308	113867926	618	deletion
CB1	3	115365317	115365766	449	deletion
CB1	3	117836179	117836612	433	deletion
CB1	3	119948261	119948312	51	deletion
CB1	4	3015235	3015289	54	deletion
CB1	4	3142480	3143079	599	deletion
CB1	4	3877433	3877928	495	deletion
CB1	4	7143980	7144395	415	deletion
CB1	4	10867326	10871083	3757	deletion
CB1	4	13020930	13021001	71	deletion
CB1	4	13136800	13179562	42762	deletion
CB1	4	15774630	15774718	88	deletion
CB1	4	18914264	18914542	278	deletion
CB1	4	20642452	20642573	121	deletion
CB1	4	22072516	22072582	66	deletion
CB1	4	25592000	25592639	639	deletion
CB1	4	27157484	27157607	123	deletion
CB1	4	27277308	27277430	122	deletion
CB1	4	33045070	33045504	434	deletion
CB1	4	33546242	33546920	678	deletion
CB1	4	33553544	33553626	82	deletion
CB1	4	36061683	36061867	184	deletion
CB1	4	37692041	37694586	2545	deletion
CB1	4	45856179	45856960	781	deletion
CB1	4	46055725	46055783	58	deletion
CB1	4	46513204	46516073	2869	deletion
CB1	4	50024147	50024289	142	deletion
CB1	4	50466463	50466596	133	deletion
CB1	4	51616358	51616514	156	deletion
CB1	4	55217353	55217660	307	deletion
CB1	4	56831986	56832234	248	deletion
CB1	4	57520960	57521805	845	deletion
CB1	4	62898490	62898601	111	deletion
CB1	4	63650240	63650793	553	deletion
CB1	4	63955934	63956669	735	deletion
CB1	4	67238546	67239055	509	deletion
CB1	4	67420292	67420422	130	deletion
CB1	4	67661453	67664601	3148	deletion
CB1	4	70131013	70187065	56052	duplication
CB1	4	71359135	71360040	905	deletion
CB1	4	74697554	74697623	69	deletion
CB1	4	78206833	78207286	453	deletion
CB1	4	82073336	82073398	62	deletion
CB1	4	86422374	86422703	329	deletion
CB1	4	86800732	86800996	264	deletion
CB1	4	91082571	91083312	741	deletion
CB1	4	93387774	93387927	153	deletion
CB1	4	94419159	94419832	673	deletion
CB1	4	96308654	96308907	253	deletion
CB1	4	100053977	100054055	78	deletion
CB1	4	100179944	100179996	52	deletion
CB1	4	102253522	102253817	295	deletion
CB1	4	102621242	102621311	69	deletion
CB1	4	102850648	102850699	51	deletion
CB1	4	102995554	102995678	124	deletion
CB1	4	104045600	104045758	158	deletion
CB1	4	105973221	105980983	7762	deletion
CB1	4	108330256	108330323	67	deletion
CB1	4	111149047	111149256	209	deletion
CB1	4	114751194	114751627	433	deletion
CB1	4	115029002	115029091	89	deletion
CB1	4	117433904	117434668	764	deletion
CB1	5	764873	765648	775	deletion
CB1	5	766586	766941	355	deletion
CB1	5	3680569	3681201	632	deletion
CB1	5	3923424	3924247	823	deletion
CB1	5	4303617	4303743	126	deletion
CB1	5	9472409	9472461	52	deletion
CB1	5	9966964	9967015	51	deletion
CB1	5	10777825	10777889	64	deletion
CB1	5	11704158	11704228	70	deletion
CB1	5	11980164	11980411	247	deletion
CB1	5	14883736	14883927	191	deletion
CB1	5	17153234	17153336	102	deletion
CB1	5	18374076	18374168	92	deletion
CB1	5	20907983	20908367	384	deletion
CB1	5	23598247	23598753	506	deletion
CB1	5	24455141	24455198	57	deletion
CB1	5	27708731	27708873	142	deletion
CB1	5	28614010	28614077	67	deletion
CB1	5	30357418	30357487	69	deletion
CB1	5	30739269	30739617	348	deletion
CB1	5	37699995	37757517	57522	deletion
CB1	5	39657627	39658523	896	deletion
CB1	5	40894222	40894350	128	deletion
CB1	5	46509701	46509884	183	deletion
CB1	5	46529803	46529873	70	deletion
CB1	5	50846756	50847190	434	deletion
CB1	5	50869791	50869872	81	deletion
CB1	5	50991339	50991939	600	deletion
CB1	5	55299138	55299422	284	deletion
CB1	5	62695249	62695312	63	deletion
CB1	5	71448846	71448928	82	deletion
CB1	5	73054110	73079878	25768	deletion
CB1	5	75590714	75591337	623	deletion
CB1	5	79074225	79074371	146	deletion
CB1	5	79834081	79834700	619	deletion
CB1	5	81021130	81021711	581	deletion
CB1	5	82159221	82159345	124	deletion
CB1	5	89503914	89503970	56	deletion
CB1	5	89572828	89575334	2506	deletion
CB1	5	90755179	90755411	232	deletion
CB1	5	92308867	92309126	259	duplication
CB1	5	93270756	93270930	174	deletion
CB1	5	98001795	98001853	58	deletion
CB1	5	98189718	98189795	77	deletion
CB1	5	99212499	99212607	108	deletion
CB1	5	99506143	99506197	54	deletion
CB1	5	99871095	99871241	146	deletion
CB1	5	99944989	99949988	4999	deletion
CB1	5	100986253	101606557	620304	duplication
CB1	5	100986523	101607409	620886	deletion
CB1	5	102861008	102861162	154	deletion
CB1	5	104300407	104300492	85	deletion
CB1	5	105609466	105609560	94	deletion
CB1	5	106970510	106970569	59	deletion
CB1	5	107217734	107217886	152	deletion
CB1	5	108140872	108140991	119	deletion
CB1	5	111162656	111162740	84	deletion
CB1	5	113633106	113633173	67	deletion
CB1	5	114245765	114245822	57	deletion
CB1	5	114615831	114616173	342	deletion
CB1	5	115159120	115159294	174	deletion
CB1	5	116680510	116680591	81	deletion
CB1	5	117667172	117667253	81	deletion
CB1	5	118383265	118383361	96	deletion
CB1	6	1535300	1535534	234	deletion
CB1	6	3680977	3681054	77	deletion
CB1	6	5754560	5754757	197	deletion
CB1	6	5858544	5883998	25454	duplication
CB1	6	6515263	6515329	66	deletion
CB1	6	6589830	6589886	56	deletion
CB1	6	6600802	6601382	580	deletion
CB1	6	7855222	7855313	91	deletion
CB1	6	8561571	8561901	330	deletion
CB1	6	8786534	8804550	18016	deletion
CB1	6	10836765	10837050	285	deletion
CB1	6	10943181	10943707	526	deletion
CB1	6	13830749	13830881	132	deletion
CB1	6	18546249	18546377	128	deletion
CB1	6	19102586	19102655	69	deletion
CB1	6	19978595	19979524	929	deletion
CB1	6	21384668	21384766	98	deletion
CB1	6	21756677	21759187	2510	deletion
CB1	6	24140274	24140598	324	deletion
CB1	6	27202231	27202810	579	deletion
CB1	6	27716099	27716224	125	deletion
CB1	6	33739399	33739571	172	deletion
CB1	6	35012998	35015584	2586	deletion
CB1	6	35575920	35575984	64	deletion
CB1	6	35905289	35905615	326	deletion
CB1	6	37739387	37739797	410	deletion
CB1	6	39848466	39848531	65	deletion
CB1	6	39970633	39970792	159	deletion
CB1	6	45528852	45536780	7928	deletion
CB1	6	48544649	48547139	2490	deletion
CB1	6	53332642	53332725	83	deletion
CB1	6	53608511	53608684	173	deletion
CB1	6	53681423	53681529	106	deletion
CB1	6	55792642	55793526	884	deletion
CB1	6	57636278	57636387	109	deletion
CB1	6	58557795	58557986	191	deletion
CB1	6	59226887	59227389	502	deletion
CB1	6	59239153	59239217	64	deletion
CB1	6	60753132	60753676	544	deletion
CB1	6	61951768	61951891	123	deletion
CB1	6	62779602	62779989	387	deletion
CB1	6	63431896	63431984	88	deletion
CB1	6	69173605	69173859	254	deletion
CB1	6	73784351	73784733	382	deletion
CB1	6	73907393	73907448	55	deletion
CB1	6	74899757	74899883	126	deletion
CB1	6	76925916	76925985	69	deletion
CB1	6	77609296	77610199	903	deletion
CB1	6	79522077	79522687	610	deletion
CB1	6	80220956	80221340	384	deletion
CB1	6	83005370	83005751	381	deletion
CB1	6	83663798	83663892	94	deletion
CB1	6	84994087	84994173	86	deletion
CB1	6	85000183	85057829	57646	duplication
CB1	6	85000309	85062090	61781	deletion
CB1	6	87285216	87285505	289	deletion
CB1	6	87729725	87729783	58	deletion
CB1	6	88384775	88384860	85	deletion
CB1	6	93156219	93156307	88	deletion
CB1	6	97836050	97836150	100	deletion
CB1	6	98176288	98177274	986	deletion
CB1	6	98708824	98708959	135	deletion
CB1	6	98966667	98966909	242	duplication
CB1	6	102809012	102809156	144	deletion
CB1	6	105865175	105865237	62	deletion
CB1	6	111241722	111242617	895	deletion
CB1	6	112687912	112687968	56	deletion
CB1	6	115781904	115785628	3724	deletion
CB1	7	1407908	1408156	248	duplication
CB1	7	2486984	2487211	227	deletion
CB1	7	2523219	2523429	210	deletion
CB1	7	4748018	4748483	465	deletion
CB1	7	10134824	10134879	55	deletion
CB1	7	12921711	12922582	871	deletion
CB1	7	13621055	13628829	7774	deletion
CB1	7	13682656	13682885	229	deletion
CB1	7	15322756	15322890	134	deletion
CB1	7	16709331	16709382	51	deletion
CB1	7	19514282	19514684	402	deletion
CB1	7	23774464	23774541	77	deletion
CB1	7	29066673	29066868	195	deletion
CB1	7	30511470	30511600	130	deletion
CB1	7	31560277	31560372	95	deletion
CB1	7	32857398	32857456	58	deletion
CB1	7	34573727	34574642	915	deletion
CB1	7	34689866	34690358	492	deletion
CB1	7	35275145	35275201	56	deletion
CB1	7	38578495	38579221	726	deletion
CB1	7	38584505	38585412	907	deletion
CB1	7	39167464	39167527	63	deletion
CB1	7	43126370	43127170	800	deletion
CB1	7	44983847	44984341	494	deletion
CB1	7	46691585	46691864	279	deletion
CB1	7	53061156	53061328	172	deletion
CB1	7	56540600	56540694	94	deletion
CB1	7	57794202	57794328	126	deletion
CB1	7	58440214	58440334	120	deletion
CB1	7	59114171	59114489	318	deletion
CB1	7	61438626	61438677	51	deletion
CB1	7	69057672	69058005	333	deletion
CB1	7	69527048	69527295	247	deletion
CB1	7	70215739	70215813	74	deletion
CB1	7	76372237	76373099	862	deletion
CB1	7	76830507	76830858	351	deletion
CB1	7	77036348	77042847	6499	deletion
CB1	7	77738732	77738891	159	deletion
CB1	7	78243446	78243608	162	deletion
CB1	7	79350064	79350268	204	deletion
CB1	7	79869784	79870241	457	deletion
CB1	7	87727735	87727798	63	deletion
CB1	7	93656019	93656074	55	deletion
CB1	7	98657598	98657829	231	deletion
CB1	7	98727726	98727970	244	deletion
CB1	7	99240991	99241270	279	deletion
CB1	7	102913168	102913275	107	deletion
CB1	7	105600423	105600986	563	deletion
CB1	7	106873549	106874444	895	deletion
CB1	8	2433309	2433517	208	deletion
CB1	8	10988142	10988225	83	deletion
CB1	8	11288960	11289013	53	deletion
CB1	8	13093810	13094519	709	deletion
CB1	8	13524729	13524824	95	deletion
CB1	8	13576878	13577011	133	deletion
CB1	8	13585098	13585236	138	deletion
CB1	8	14700845	14700980	135	deletion
CB1	8	14703561	14703791	230	deletion
CB1	8	22627519	22651609	24090	deletion
CB1	8	23116043	23141494	25451	duplication
CB1	8	25835009	25835136	127	deletion
CB1	8	31053289	31056394	3105	deletion
CB1	8	33010297	33010784	487	deletion
CB1	8	34743886	34743939	53	deletion
CB1	8	35485569	35485886	317	deletion
CB1	8	36161964	36162028	64	deletion
CB1	8	37822668	37827753	5085	deletion
CB1	8	40018446	40018596	150	deletion
CB1	8	41894415	41894472	57	deletion
CB1	8	45942616	45943518	902	deletion
CB1	8	47166128	47166194	66	deletion
CB1	8	52420230	52420459	229	deletion
CB1	8	53085512	53085608	96	deletion
CB1	8	58951064	58951476	412	deletion
CB1	8	59049652	59049705	53	deletion
CB1	8	61437420	61437604	184	deletion
CB1	8	66340232	66340341	109	deletion
CB1	8	66731894	66731965	71	deletion
CB1	8	68245792	68255496	9704	deletion
CB1	8	69964923	69965042	119	deletion
CB1	8	78168572	78169499	927	deletion
CB1	8	78363538	78363626	88	deletion
CB1	8	79142076	79142156	80	deletion
CB1	8	80441768	80441933	165	duplication
CB1	8	84870508	84872959	2451	deletion
CB1	8	85673396	85673478	82	deletion
CB1	8	87893977	87894051	74	duplication
CB1	8	88376878	88377064	186	deletion
CB1	8	88555748	88555814	66	deletion
CB1	8	90380976	90381736	760	duplication
CB1	8	91634090	91634146	56	deletion
CB1	8	92646945	92647058	113	deletion
CB1	8	92858030	92859003	973	deletion
CB1	8	94120215	94123271	3056	deletion
CB1	8	96806439	96806498	59	deletion
CB1	8	98548908	98549003	95	deletion
CB1	8	99745578	99745729	151	deletion
CB1	8	100623599	100623795	196	deletion
CB1	8	102318416	102318499	83	duplication
CB1	8	104663631	104664350	719	duplication
CB1	8	104663841	104664355	514	deletion
CB1	8	105387034	105387327	293	deletion
CB1	8	107330829	107331014	185	deletion
CB1	8	109944142	109944195	53	deletion
CB1	8	110124289	110124430	141	duplication
CB1	8	110377221	110377291	70	deletion
CB1	8	111042961	111043031	70	duplication
CB1	8	111722047	111722126	79	duplication
CB1	8	111737646	111737766	120	duplication
CB1	9	3313776	3313849	73	deletion
CB1	9	7548154	7548421	267	deletion
CB1	9	10095989	10096045	56	deletion
CB1	9	12295997	12296062	65	deletion
CB1	9	14335305	14336278	973	deletion
CB1	9	17265699	17265975	276	deletion
CB1	9	19873827	19873886	59	deletion
CB1	9	23507287	23507363	76	deletion
CB1	9	23567717	23567783	66	deletion
CB1	9	28845454	28845991	537	deletion
CB1	9	30187085	30187519	434	deletion
CB1	9	30740105	30740159	54	deletion
CB1	9	32825152	32825236	84	deletion
CB1	9	33371930	33372131	201	deletion
CB1	9	34390191	34390243	52	deletion
CB1	9	36665905	36666048	143	deletion
CB1	9	40713315	40713391	76	deletion
CB1	9	40992059	40992123	64	deletion
CB1	9	41661226	41661472	246	deletion
CB1	9	42315553	42315694	141	deletion
CB1	9	44626934	44627863	929	deletion
CB1	9	44760588	44760749	161	deletion
CB1	9	47005054	47005172	118	deletion
CB1	9	47632888	47633136	248	duplication
CB1	9	48461670	48461729	59	deletion
CB1	9	53466525	53466689	164	deletion
CB1	9	56700139	56700323	184	deletion
CB1	9	59761036	59763431	2395	deletion
CB1	9	60986946	60987129	183	deletion
CB1	9	61466320	61466649	329	deletion
CB1	9	63903205	63903281	76	deletion
CB1	9	64357510	64358052	542	deletion
CB1	9	66108689	66109260	571	duplication
CB1	9	70099950	70100100	150	deletion
CB1	9	74068294	74382336	314042	deletion
CB1	9	74085777	74382444	296667	duplication
CB1	9	74390552	74452888	62336	duplication
CB1	9	74483690	74551087	67397	duplication
CB1	9	75187511	75187564	53	deletion
CB1	9	75900902	75901568	666	duplication
CB1	9	76390956	76391901	945	deletion
CB1	9	76540976	76541034	58	duplication
CB1	9	76799373	76799517	144	deletion
CB1	9	77472832	77472890	58	deletion
CB1	9	78325129	78325408	279	deletion
CB1	9	80473900	80473970	70	deletion
CB1	9	81799178	81799243	65	deletion
CB1	9	81814099	81814150	51	deletion
CB1	9	84083939	84084004	65	deletion
CB1	9	84679760	84679811	51	deletion
CB1	9	84740392	84741092	700	deletion
CB1	9	86463895	86464022	127	deletion
CB1	9	86710049	86710105	56	duplication
CB1	9	87255592	87256039	447	deletion
CB1	9	87377116	87382322	5206	deletion
CB1	9	87670433	87670811	378	deletion
CB1	9	88043008	88043112	104	deletion
CB1	9	90883882	90883959	77	deletion
CB1	10	5333474	5333560	86	deletion
CB1	10	5636271	5636443	172	duplication
CB1	10	7486137	7486231	94	deletion
CB1	10	11404288	11404354	66	deletion
CB1	10	13173924	13174010	86	deletion
CB1	10	15267118	15267294	176	duplication
CB1	10	19036608	19036694	86	duplication
CB1	10	19177404	19177456	52	deletion
CB1	10	19724957	19725057	100	deletion
CB1	10	28813108	28813729	621	deletion
CB1	10	29034948	29035710	762	deletion
CB1	10	37380641	37380729	88	deletion
CB1	10	37717198	37722663	5465	deletion
CB1	10	45184597	45184972	375	duplication
CB1	10	47703597	47703897	300	deletion
CB1	10	64895296	64895347	51	deletion
CB1	10	64979223	64979290	67	deletion
CB1	10	67564173	67564380	207	deletion
CB1	10	67714642	67715133	491	deletion
CB1	10	68665093	68665452	359	deletion
CB1	10	68910984	68914307	3323	deletion
CB1	10	71380005	71380093	88	deletion
CB1	10	74863703	74863787	84	deletion
CB1	10	75256973	75257028	55	deletion
CB1	10	76693016	76731858	38842	deletion
CB1	10	77482298	78627197	1144899	deletion
CB1	10	77496429	78514627	1018198	duplication
CB1	10	82656449	82656703	254	deletion
CB1	10	89958401	89958514	113	deletion
CB1	10	91826014	91826229	215	deletion
CB1	10	94095621	94095698	77	deletion
CB1	10	94651634	94651713	79	deletion
CB1	10	96647944	96648060	116	deletion
CB1	10	97995510	97995668	158	deletion
CB1	10	99816077	99816184	107	deletion
CB1	10	99985642	99985731	89	deletion
CB1	10	100051430	100051493	63	deletion
CB1	10	100258260	100258598	338	deletion
CB1	11	1159198	1159932	734	deletion
CB1	11	1429343	1429525	182	deletion
CB1	11	1787770	1787977	207	deletion
CB1	11	2042872	2043078	206	deletion
CB1	11	2169936	2285241	115305	deletion
CB1	11	4168948	4169375	427	deletion
CB1	11	4852152	4852273	121	deletion
CB1	11	8099601	8099697	96	deletion
CB1	11	12568867	12568925	58	deletion
CB1	11	15813829	15814731	902	deletion
CB1	11	17299393	17299521	128	deletion
CB1	11	17332230	17332388	158	deletion
CB1	11	23309048	23309234	186	deletion
CB1	11	23432473	23432549	76	deletion
CB1	11	23908273	23911287	3014	deletion
CB1	11	34987795	34988398	603	deletion
CB1	11	39211882	39212568	686	deletion
CB1	11	40136136	40136455	319	deletion
CB1	11	40251441	40251495	54	deletion
CB1	11	40729409	40729644	235	duplication
CB1	11	43893362	43893775	413	deletion
CB1	11	43896064	43899237	3173	deletion
CB1	11	47644823	47644996	173	deletion
CB1	11	50812624	50813239	615	deletion
CB1	11	52674849	52675098	249	deletion
CB1	11	55847862	55847969	107	deletion
CB1	11	56200005	56200435	430	deletion
CB1	11	57967970	57968411	441	deletion
CB1	11	58012405	58013368	963	deletion
CB1	11	63574466	63574547	81	deletion
CB1	11	66017618	66017715	97	deletion
CB1	11	67500453	67500550	97	deletion
CB1	11	69040034	69040871	837	deletion
CB1	11	69730818	69730887	69	deletion
CB1	11	73571852	73572469	617	deletion
CB1	11	74228476	74228531	55	deletion
CB1	11	81089537	81089670	133	deletion
CB1	11	82432646	82432709	63	deletion
CB1	11	82517990	82518601	611	deletion
CB1	11	83497064	83497406	342	deletion
CB1	11	84333620	84333977	357	deletion
CB1	11	87083106	87083519	413	deletion
CB1	11	88506527	88506585	58	deletion
CB1	11	89459210	89462879	3669	deletion
CB1	11	91716135	91716601	466	deletion
CB1	11	92902016	92902151	135	deletion
CB1	11	93087886	93088284	398	deletion
CB1	11	93713372	93713712	340	deletion
CB1	11	101584261	101584322	61	deletion
CB1	12	12622047	12622873	826	deletion
CB1	12	13109563	13109647	84	deletion
CB1	12	13238455	13238506	51	deletion
CB1	12	14266096	14266542	446	deletion
CB1	12	15143312	15376722	233410	deletion
CB1	12	15893486	15893541	55	deletion
CB1	12	16211041	16211172	131	deletion
CB1	12	17450403	17451073	670	deletion
CB1	12	17910446	17910675	229	duplication
CB1	12	18000809	18001095	286	deletion
CB1	12	18632598	18632962	364	duplication
CB1	12	19285686	19288927	3241	deletion
CB1	12	19602996	19603265	269	deletion
CB1	12	20082656	20082764	108	deletion
CB1	12	20838917	20839035	118	duplication
CB1	12	20970444	20970497	53	deletion
CB1	12	21316202	21316354	152	deletion
CB1	12	21530186	21530278	92	deletion
CB1	12	21912151	21912213	62	duplication
CB1	12	22052110	22052215	105	deletion
CB1	12	23577993	23578078	85	deletion
CB1	12	23863683	23863777	94	deletion
CB1	12	25283689	25283911	222	deletion
CB1	12	26895931	26895982	51	deletion
CB1	12	27593293	27593506	213	deletion
CB1	12	27614909	27615380	471	deletion
CB1	12	28188783	28189646	863	deletion
CB1	12	29101766	29101880	114	deletion
CB1	12	29234284	29234404	120	duplication
CB1	12	34452934	34453009	75	deletion
CB1	12	37505213	37505578	365	deletion
CB1	12	37521406	37521474	68	deletion
CB1	12	41071829	41071905	76	deletion
CB1	12	42158085	42158211	126	deletion
CB1	12	43571349	43571512	163	deletion
CB1	12	44795966	44796149	183	deletion
CB1	12	46465920	46466485	565	deletion
CB1	12	47775893	47776294	401	deletion
CB1	12	49043281	49043378	97	deletion
CB1	12	56286761	56286822	61	deletion
CB1	12	57947676	57947760	84	deletion
CB1	12	61226587	61226729	142	deletion
CB1	12	71523485	71523536	51	deletion
CB1	12	72613202	72613265	63	deletion
CB1	12	77583527	77583822	295	deletion
CB1	12	78326487	78326642	155	deletion
CB1	12	81460822	81460938	116	deletion
CB1	12	81800555	81800712	157	deletion
CB1	12	84479506	84479827	321	deletion
CB1	12	84918511	84918623	112	deletion
CB1	12	85145312	85145415	103	deletion
CB1	12	85474844	85475057	213	deletion
CB1	12	86711446	86711530	84	deletion
CB1	12	87010419	87010500	81	deletion
CB1	12	87159053	87160002	949	deletion
CB1	13	8082	2869066	2860984	duplication
CB1	13	163900	164727	827	deletion
CB1	13	177592	177650	58	deletion
CB1	13	1652831	1654125	1294	deletion
CB1	13	2220356	2221117	761	deletion
CB1	13	2333320	2335456	2136	deletion
CB1	13	4293611	4293662	51	deletion
CB1	13	5638013	5638494	481	deletion
CB1	13	6121102	6121283	181	deletion
CB1	13	9628150	9629072	922	deletion
CB1	13	19856866	19856918	52	deletion
CB1	13	21692086	21692538	452	deletion
CB1	13	21821520	21821881	361	deletion
CB1	13	23582123	23582188	65	deletion
CB1	13	23601456	23601517	61	deletion
CB1	13	26329962	26330807	845	deletion
CB1	13	30336745	30337104	359	deletion
CB1	13	34417148	34417275	127	deletion
CB1	13	34632557	34632629	72	deletion
CB1	13	35124893	35125042	149	deletion
CB1	13	35812114	35814904	2790	deletion
CB1	13	41063071	41063484	413	deletion
CB1	13	45200563	45200889	326	deletion
CB1	13	46346055	46346131	76	deletion
CB1	13	51913906	51914013	107	deletion
CB1	13	52157642	52157743	101	deletion
CB1	13	52738495	52856963	118468	deletion
CB1	13	56287223	56287331	108	deletion
CB1	13	56701712	56701876	164	deletion
CB1	13	59832306	59832513	207	deletion
CB1	13	62071975	62072106	131	deletion
CB1	13	63230355	63230412	57	deletion
CB1	13	65404323	65404820	497	deletion
CB1	13	68201912	68201989	77	deletion
CB1	13	69004477	69004625	148	deletion
CB1	13	69666385	69666441	56	deletion
CB1	13	80350498	80350694	196	duplication
CB1	13	80527219	80527465	246	deletion
CB1	13	82026488	82027011	523	deletion
CB1	14	654679	654782	103	deletion
CB1	14	764655	764989	334	deletion
CB1	14	875276	875430	154	deletion
CB1	14	5909973	5910525	552	deletion
CB1	14	9455908	9455961	53	deletion
CB1	14	9721133	9725588	4455	deletion
CB1	14	9726152	9726226	74	deletion
CB1	14	11372032	11375335	3303	deletion
CB1	14	11637690	11638148	458	deletion
CB1	14	12138468	12138527	59	deletion
CB1	14	13442954	13443131	177	deletion
CB1	14	15891092	15893614	2522	deletion
CB1	14	23409532	23410084	552	duplication
CB1	14	26674653	26674704	51	deletion
CB1	14	32281194	32281322	128	deletion
CB1	14	32426616	32427159	543	duplication
CB1	14	39700255	39700362	107	deletion
CB1	14	47525688	47525821	133	deletion
CB1	14	49344571	49344627	56	deletion
CB1	14	49574450	49574510	60	deletion
CB1	14	55872563	55872811	248	deletion
CB1	14	57146527	57146601	74	deletion
CB1	14	61078006	61078077	71	deletion
CB1	14	61164992	61165049	57	deletion
CB1	14	61334166	61334551	385	deletion
CB1	14	61888291	61892459	4168	deletion
CB1	14	64239792	64239887	95	deletion
CB1	14	68949711	68949849	138	deletion
CB1	14	76825311	76825467	156	deletion
CB1	14	78698261	78698338	77	deletion
CB1	14	81059664	81061641	1977	deletion
CB1	14	81256545	81256693	148	deletion
CB1	14	82292972	82293024	52	deletion
CB1	14	83042075	83042349	274	deletion
CB1	14	87333389	87337432	4043	deletion
CB1	14	88114449	88115077	628	deletion
CB1	14	88795566	88803384	7818	deletion
CB1	14	88821620	88821910	290	deletion
CB1	15	1755766	1756236	470	deletion
CB1	15	2215951	2232624	16673	deletion
CB1	15	2334332	2334455	123	deletion
CB1	15	3958064	3960641	2577	deletion
CB1	15	4054717	4054846	129	deletion
CB1	15	4603558	4603996	438	deletion
CB1	15	4837205	4837276	71	duplication
CB1	15	7129909	7129984	75	deletion
CB1	15	8026616	8026689	73	deletion
CB1	15	8378019	8378071	52	deletion
CB1	15	9127082	9371544	244462	deletion
CB1	15	9908964	9909307	343	deletion
CB1	15	10192833	10193589	756	deletion
CB1	15	11848000	11848149	149	deletion
CB1	15	12024382	12024454	72	deletion
CB1	15	12541068	12541155	87	deletion
CB1	15	13044006	13044615	609	deletion
CB1	15	13073871	13074196	325	deletion
CB1	15	13094312	13094929	617	deletion
CB1	15	13151112	13151609	497	deletion
CB1	15	13446875	13447636	761	deletion
CB1	15	14168422	14168736	314	deletion
CB1	15	14191150	14191394	244	deletion
CB1	15	15102632	15102805	173	deletion
CB1	15	15117300	15117384	84	deletion
CB1	15	16282536	16282604	68	deletion
CB1	15	16787354	16787519	165	duplication
CB1	15	17349541	17350049	508	duplication
CB1	15	17757570	17757713	143	duplication
CB1	15	17850495	17850765	270	deletion
CB1	15	18770031	18770087	56	deletion
CB1	15	18832610	18832715	105	duplication
CB1	15	20234605	20235297	692	deletion
CB1	15	21336213	21336716	503	deletion
CB1	15	21903868	21904055	187	deletion
CB1	15	25276822	25276921	99	deletion
CB1	15	25395431	25395565	134	deletion
CB1	15	25582841	25582960	119	duplication
CB1	15	26004258	26004398	140	deletion
CB1	15	30921494	30921555	61	deletion
CB1	15	31025265	31025327	62	deletion
CB1	15	31027721	31027773	52	deletion
CB1	15	31156898	31156966	68	duplication
CB1	15	32692207	32692272	65	deletion
CB1	15	32714235	32721977	7742	deletion
CB1	15	33872456	33872996	540	deletion
CB1	15	34515143	34515415	272	deletion
CB1	15	34714664	34770792	56128	duplication
CB1	15	34714741	34771704	56963	deletion
CB1	15	35147957	35148068	111	duplication
CB1	15	35367875	35368081	206	deletion
CB1	15	35380439	35380555	116	deletion
CB1	15	35969294	36290483	321189	deletion
CB1	15	35979508	36290403	310895	duplication
CB1	15	36394199	36394644	445	deletion
CB1	15	37422294	37422352	58	deletion
CB1	15	38555139	38555244	105	duplication
CB1	15	38627891	38628061	170	duplication
CB1	15	39688548	39688902	354	deletion
CB1	15	40533823	40534034	211	deletion
CB1	15	41348848	41348963	115	deletion
CB1	15	41958495	41958930	435	deletion
CB1	15	42205324	42205973	649	deletion
CB1	15	42480814	42481418	604	deletion
CB1	15	43907910	43907980	70	deletion
CB1	15	48254485	48255008	523	deletion
CB1	15	48372924	48373058	134	deletion
CB1	15	48652891	48653035	144	deletion
CB1	15	48796210	48796346	136	deletion
CB1	15	50020361	50021297	936	deletion
CB1	15	51929695	51929884	189	duplication
CB1	15	54233854	54234023	169	deletion
CB1	15	54572778	54572937	159	deletion
CB1	15	59858224	59859146	922	deletion
CB1	15	60002741	60003321	580	deletion
CB1	15	60003219	60003342	123	duplication
CB1	15	60004619	60010848	6229	deletion
CB1	15	60325508	60325578	70	deletion
CB1	15	61537789	61537861	72	deletion
CB1	15	62731600	62731686	86	deletion
CB1	15	62897385	62897445	60	deletion
CB1	15	63830111	63830231	120	deletion
CB1	15	64072702	64072797	95	deletion
CB1	15	65028126	65030796	2670	deletion
CB1	15	65423578	65424184	606	deletion
CB1	15	66499841	66499895	54	deletion
CB1	15	67824472	67824528	56	deletion
CB1	15	68569802	68569853	51	deletion
CB1	15	68744779	68744910	131	duplication
CB1	15	68799605	68799921	316	deletion
CB1	15	70055801	70055879	78	deletion
CB1	15	70564814	70568553	3739	deletion
CB1	15	70619243	70619669	426	deletion
CB1	15	71172693	71173134	441	deletion
CB1	15	71542816	71542870	54	deletion
CB1	15	71733923	71733990	67	deletion
CB1	15	71762138	71762206	68	deletion
CB1	15	71911536	71911590	54	deletion
CB1	15	71945647	71945728	81	duplication
CB1	15	72394703	72394763	60	deletion
CB1	15	72574209	72574286	77	deletion
CB1	15	73398667	73398887	220	duplication
CB1	15	74349116	74349212	96	deletion
CB1	15	75006472	75006544	72	duplication
CB1	15	75074285	75074595	310	deletion
CB1	15	75491571	75491808	237	deletion
CB1	15	76922529	76922628	99	deletion
CB1	15	77136927	77137814	887	deletion
CB1	15	77165518	77165570	52	deletion
CB1	15	77173595	77173663	68	deletion
CB1	15	77200197	77200322	125	deletion
CB1	15	78634777	78634895	118	deletion
CB1	15	78713650	78713827	177	deletion
CB1	15	78787348	78787427	79	deletion
CB1	15	78802958	78803711	753	deletion
CB1	15	79149577	79149641	64	deletion
CB1	15	79867102	79867253	151	deletion
CB1	15	80392701	80392840	139	deletion
CB1	16	3976849	3977441	592	deletion
CB1	16	5011784	5012705	921	deletion
CB1	16	5033217	5129113	95896	deletion
CB1	16	5033374	5139700	106326	duplication
CB1	16	6517134	6517480	346	deletion
CB1	16	9020059	9027832	7773	deletion
CB1	16	9502140	9502386	246	deletion
CB1	16	9585520	9594225	8705	duplication
CB1	16	11691000	11691055	55	deletion
CB1	16	11899171	11899939	768	deletion
CB1	16	13743802	13744152	350	deletion
CB1	16	14233565	14233944	379	deletion
CB1	16	16871585	16871951	366	deletion
CB1	16	19946646	19946731	85	deletion
CB1	16	22124654	22125065	411	deletion
CB1	16	23816606	23816916	310	deletion
CB1	16	24350011	24350796	785	deletion
CB1	16	31442360	31442552	192	deletion
CB1	16	32184547	32185028	481	duplication
CB1	16	33163191	33170998	7807	deletion
CB1	16	33422850	33422907	57	deletion
CB1	16	35585731	35585798	67	deletion
CB1	16	36979256	36979332	76	deletion
CB1	16	37015987	37016340	353	deletion
CB1	16	42848401	42908674	60273	deletion
CB1	16	45095464	45095640	176	deletion
CB1	16	46806521	46806680	159	deletion
CB1	16	48277830	48277893	63	deletion
CB1	16	50234643	50234753	110	deletion
CB1	16	52108363	52108441	78	deletion
CB1	16	53042333	53042575	242	deletion
CB1	16	59989409	59989477	68	deletion
CB1	16	61248658	61248878	220	deletion
CB1	16	61526687	61526863	176	deletion
CB1	16	67538542	67538916	374	deletion
CB1	16	75130347	75130405	58	deletion
CB1	17	471230	471827	597	deletion
CB1	17	492464	638958	146494	duplication
CB1	17	8877140	8877607	467	deletion
CB1	17	9275613	9275913	300	deletion
CB1	17	10777309	10777388	79	deletion
CB1	17	12894781	12895073	292	deletion
CB1	17	14814580	14814790	210	deletion
CB1	17	16509394	16509452	58	deletion
CB1	17	21345686	21345817	131	duplication
CB1	17	21461059	21461233	174	duplication
CB1	17	22920517	22920661	144	duplication
CB1	17	23473207	23473277	70	deletion
CB1	17	25439587	25439760	173	deletion
CB1	17	27036727	27036828	101	duplication
CB1	17	27487279	27487669	390	deletion
CB1	17	27876588	27876948	360	deletion
CB1	17	30540063	30540167	104	deletion
CB1	17	31360808	31361003	195	deletion
CB1	17	31565833	31566072	239	deletion
CB1	17	33365416	33365731	315	deletion
CB1	17	33373148	33376981	3833	deletion
CB1	17	33815802	33816002	200	deletion
CB1	17	34133909	34134533	624	deletion
CB1	17	34293869	34294450	581	deletion
CB1	17	34370552	34370623	71	deletion
CB1	17	35040410	35040507	97	duplication
CB1	17	38877497	38877565	68	duplication
CB1	17	42054529	42054603	74	duplication
CB1	17	42243740	42244254	514	deletion
CB1	17	43247837	43248090	253	deletion
CB1	17	43831023	43838810	7787	deletion
CB1	17	44385468	44385806	338	deletion
CB1	17	44468963	44469048	85	deletion
CB1	17	44946559	44946746	187	deletion
CB1	17	45265343	45265746	403	deletion
CB1	17	45419120	45419199	79	duplication
CB1	17	46154801	46155119	318	deletion
CB1	17	47402221	47402736	515	deletion
CB1	17	47945996	47946058	62	deletion
CB1	17	50287713	50287780	67	deletion
CB1	17	50500674	50500798	124	deletion
CB1	17	51198906	51199124	218	deletion
CB1	17	51265781	51266345	564	deletion
CB1	17	52659219	52665554	6335	deletion
CB1	17	55545180	55545235	55	deletion
CB1	17	56868665	56912476	43811	deletion
CB1	17	60698923	60699069	146	deletion
CB1	17	63661648	63662349	701	deletion
CB1	17	65595732	65595923	191	deletion
CB1	17	66815346	66815432	86	deletion
CB1	17	68521380	68522094	714	duplication
CB1	17	68630653	68646680	16027	duplication
CB1	17	68654599	68676513	21914	deletion
CB1	17	69235800	69235989	189	duplication
CB1	18	1280372	1280902	530	deletion
CB1	18	1672890	1673336	446	deletion
CB1	18	1781417	1824146	42729	deletion
CB1	18	1789319	1824874	35555	duplication
CB1	18	7887253	7887928	675	deletion
CB1	18	8441168	8441313	145	deletion
CB1	18	10541741	10542093	352	deletion
CB1	18	10591163	10591247	84	deletion
CB1	18	10755321	10756044	723	duplication
CB1	18	10755436	10756049	613	deletion
CB1	18	11091894	11091995	101	deletion
CB1	18	11482042	11482785	743	deletion
CB1	18	11701662	11702344	682	deletion
CB1	18	15187903	15188411	508	deletion
CB1	18	16852761	16852903	142	deletion
CB1	18	19353190	19353247	57	deletion
CB1	18	19918822	19919338	516	deletion
CB1	18	20291757	20292001	244	deletion
CB1	18	21044366	21044426	60	deletion
CB1	18	23720611	23720685	74	deletion
CB1	18	25327573	26114139	786566	deletion
CB1	18	26127734	26127788	54	deletion
CB1	18	26505029	26505481	452	deletion
CB1	18	28264620	28264682	62	deletion
CB1	18	28891530	28891860	330	deletion
CB1	18	28919714	28919801	87	deletion
CB1	18	29043109	29043481	372	deletion
CB1	18	29583466	29583827	361	deletion
CB1	18	31450735	31450813	78	deletion
CB1	18	31955243	31955335	92	deletion
CB1	18	32534619	32534742	123	deletion
CB1	18	32680101	32680163	62	deletion
CB1	18	32945710	32946274	564	deletion
CB1	18	32971379	32971684	305	deletion
CB1	18	35153985	35154085	100	deletion
CB1	18	35673101	35673171	70	deletion
CB1	18	36217247	36221270	4023	deletion
CB1	18	36621068	36621222	154	deletion
CB1	18	38603544	38603747	203	deletion
CB1	18	41748936	41748990	54	deletion
CB1	18	41984243	41984294	51	deletion
CB1	18	42096263	42097240	977	deletion
CB1	18	44968524	44968584	60	deletion
CB1	18	46110229	46110670	441	deletion
CB1	18	47039483	47039579	96	deletion
CB1	18	47439320	47439487	167	deletion
CB1	18	48533728	48533845	117	deletion
CB1	18	48735327	48735437	110	deletion
CB1	18	51106149	51106242	93	deletion
CB1	18	51256718	51256826	108	deletion
CB1	18	51590564	51625651	35087	deletion
CB1	18	51644352	51649427	5075	deletion
CB1	18	51727845	51727925	80	deletion
CB1	18	51812771	51812826	55	deletion
CB1	18	52186524	52186580	56	deletion
CB1	18	52798139	52798206	67	deletion
CB1	18	55281696	55282144	448	deletion
CB1	18	55593724	55593991	267	deletion
CB1	18	58240601	59849390	1608789	deletion
CB1	18	58621281	58641085	19804	duplication
CB1	18	58642246	58684357	42111	duplication
CB1	18	59572925	59673407	100482	duplication
CB1	18	61214864	61214958	94	deletion
CB1	18	61908665	61909020	355	deletion
CB1	18	63226591	63226782	191	deletion
CB1	18	63311362	63311447	85	deletion
CB1	18	64092233	64092292	59	deletion
CB1	18	64311322	64517506	206184	deletion
CB1	18	64328474	64513045	184571	duplication
CB1	18	65901194	65901255	61	deletion
CB1	19	1579	1667	88	deletion
CB1	19	1533828	1533912	84	deletion
CB1	19	1684820	1687524	2704	deletion
CB1	19	1796872	1797059	187	deletion
CB1	19	2079277	2079670	393	deletion
CB1	19	2465449	2465763	314	deletion
CB1	19	3062340	3062475	135	deletion
CB1	19	5345316	5345466	150	deletion
CB1	19	5795031	6042033	247002	deletion
CB1	19	6236352	6244127	7775	deletion
CB1	19	7497308	7497405	97	deletion
CB1	19	9913393	9913602	209	deletion
CB1	19	11075500	11075874	374	deletion
CB1	19	16381416	16381586	170	deletion
CB1	19	18882628	18961460	78832	duplication
CB1	19	18987664	18987850	186	deletion
CB1	19	19146580	19188401	41821	deletion
CB1	19	24004774	24004890	116	deletion
CB1	19	28473628	28473823	195	deletion
CB1	19	28832963	28833021	58	deletion
CB1	19	30250177	30250235	58	deletion
CB1	19	31222062	31222183	121	deletion
CB1	19	35649634	35649800	166	deletion
CB1	19	38263992	38264882	890	deletion
CB1	19	39092314	39092503	189	deletion
CB1	19	41031262	41031332	70	deletion
CB1	19	44547261	44547402	141	deletion
CB1	19	47828121	47852983	24862	duplication
CB1	19	47828199	47853040	24841	deletion
CB1	19	47991435	47991506	71	deletion
CB1	19	48226608	48227212	604	deletion
CB1	19	49613807	49613886	79	deletion
CB1	19	49792082	49921798	129716	deletion
CB1	19	49792093	49919081	126988	duplication
CB1	19	53616449	53616884	435	deletion
CB1	19	55081866	55082110	244	deletion
CB1	19	57628342	57628930	588	duplication
CB1	19	59406613	59406665	52	deletion
CB1	19	60006042	60006243	201	duplication
CB1	19	62120241	62120434	193	deletion
CB1	20	2987628	2988114	486	deletion
CB1	20	8098704	8099331	627	deletion
CB1	20	8104352	8104608	256	deletion
CB1	20	11041467	11042057	590	deletion
CB1	20	11330031	11330145	114	deletion
CB1	20	12823284	12823753	469	deletion
CB1	20	18723087	18728166	5079	deletion
CB1	20	19418971	19419022	51	deletion
CB1	20	21254730	21254806	76	deletion
CB1	20	21373038	21373096	58	deletion
CB1	20	21755872	21756062	190	deletion
CB1	20	25952552	25952993	441	deletion
CB1	20	28987421	28987475	54	deletion
CB1	20	29312154	29312215	61	deletion
CB1	20	31246647	31247144	497	deletion
CB1	20	35647554	35647712	158	deletion
CB1	20	44231478	44231789	311	deletion
CB1	20	54082822	54082951	129	deletion
CB1	20	55467082	55467446	364	deletion
CB1	20	64482267	64483133	866	deletion
CB1	20	67896725	67896784	59	deletion
CB1	20	69893609	69893697	88	duplication
CB1	21	1063574	1063749	175	deletion
CB1	21	1677761	1677979	218	deletion
CB1	21	2562846	2563071	225	deletion
CB1	21	3528821	3528895	74	deletion
CB1	21	5871592	5871727	135	deletion
CB1	21	9202347	9202625	278	deletion
CB1	21	11783163	12849211	1066048	duplication
CB1	21	14170425	14170505	80	deletion
CB1	21	15866128	15866200	72	deletion
CB1	21	15961647	15962460	813	deletion
CB1	21	18089280	18089649	369	deletion
CB1	21	18920068	18934884	14816	deletion
CB1	21	19035265	19552609	517344	duplication
CB1	21	19397205	19403637	6432	deletion
CB1	21	19464044	19465401	1357	deletion
CB1	21	21934086	21934207	121	deletion
CB1	21	22677531	22734086	56555	duplication
CB1	21	22678187	22734321	56134	deletion
CB1	21	22744558	22765626	21068	duplication
CB1	21	22752835	22767968	15133	deletion
CB1	21	22859354	24731418	1872064	deletion
CB1	21	24545576	24547035	1459	duplication
CB1	21	25990682	25991029	347	deletion
CB1	21	26814540	26814597	57	deletion
CB1	21	27439854	27439973	119	deletion
CB1	21	27590604	27590753	149	deletion
CB1	21	28231782	28231992	210	deletion
CB1	21	29772001	29772135	134	deletion
CB1	21	34947320	34947392	72	deletion
CB1	21	37839047	37839695	648	deletion
CB1	21	38313734	38313796	62	deletion
CB1	21	38527014	38527252	238	deletion
CB1	21	39123443	39123579	136	deletion
CB1	21	40337957	40338032	75	deletion
CB1	21	40569465	40569589	124	deletion
CB1	21	42577544	42577631	87	deletion
CB1	21	43990727	43990826	99	deletion
CB1	21	44977555	44977700	145	deletion
CB1	21	45613942	45614630	688	deletion
CB1	21	45809355	45809462	107	deletion
CB1	21	48125173	48125307	134	deletion
CB1	21	48906711	48912960	6249	deletion
CB1	21	49024374	49024584	210	deletion
CB1	21	49201823	49202006	183	deletion
CB1	21	49954338	49954644	306	deletion
CB1	21	49955399	49955498	99	deletion
CB1	21	50549869	50549944	75	deletion
CB1	21	50551546	50551647	101	deletion
CB1	21	51643921	51644640	719	deletion
CB1	21	51880453	51884517	4064	deletion
CB1	21	51981526	51981821	295	deletion
CB1	21	52293946	52294079	133	deletion
CB1	21	52352872	52352949	77	deletion
CB1	21	52607362	52607449	87	deletion
CB1	21	53639181	53639449	268	deletion
CB1	21	53661974	53662284	310	deletion
CB1	21	54153223	54153454	231	deletion
CB1	21	54322737	54323159	422	deletion
CB1	21	55024087	55024144	57	deletion
CB1	21	55923852	55923946	94	deletion
CB1	21	56925945	56926026	81	deletion
CB1	21	58213744	58213848	104	deletion
CB1	21	58881894	58882024	130	deletion
CB1	21	62629541	62629667	126	deletion
CB1	21	65311799	65311860	61	deletion
CB1	21	67055072	67122027	66955	duplication
CB1	21	67055159	67122130	66971	deletion
CB1	21	67729286	67729439	153	deletion
CB1	21	68165220	68165343	123	deletion
CB1	21	68378021	68378408	387	deletion
CB1	21	68952039	68998074	46035	deletion
CB1	22	4274184	4275036	852	deletion
CB1	22	4299505	4299619	114	deletion
CB1	22	5943504	5943693	189	deletion
CB1	22	9400406	9400533	127	deletion
CB1	22	10382470	10383077	607	deletion
CB1	22	12552398	12552520	122	deletion
CB1	22	16044066	16044938	872	deletion
CB1	22	16062364	16065326	2962	deletion
CB1	22	22514484	22519149	4665	deletion
CB1	22	23847329	23847671	342	deletion
CB1	22	24708014	24708097	83	deletion
CB1	22	24889266	24893225	3959	deletion
CB1	22	26809648	26810524	876	deletion
CB1	22	27146431	27146681	250	deletion
CB1	22	28328507	28328644	137	deletion
CB1	22	32814439	32819244	4805	duplication
CB1	22	37426378	37426442	64	deletion
CB1	22	37560629	37628420	67791	deletion
CB1	22	38288836	38288889	53	deletion
CB1	22	44244403	44244735	332	deletion
CB1	22	44255276	44255831	555	deletion
CB1	22	46298913	46299245	332	deletion
CB1	22	46321179	46321267	88	deletion
CB1	22	47165254	47165379	125	deletion
CB1	22	48746872	48747331	459	duplication
CB1	22	48971712	48971984	272	duplication
CB1	22	51191708	51192317	609	deletion
CB1	22	53317884	53318206	322	deletion
CB1	22	55312817	55313305	488	deletion
CB1	23	4415518	4415590	72	deletion
CB1	23	5266208	5266600	392	deletion
CB1	23	6867555	6867769	214	duplication
CB1	23	10750359	10750460	101	deletion
CB1	23	12435634	12435997	363	deletion
CB1	23	13567820	13567885	65	deletion
CB1	23	14465544	14465638	94	duplication
CB1	23	15857957	15858441	484	duplication
CB1	23	16068152	16068547	395	deletion
CB1	23	16402785	16402877	92	deletion
CB1	23	20438959	20531970	93011	deletion
CB1	23	21322427	21452864	130437	duplication
CB1	23	21360973	21422606	61633	deletion
CB1	23	21643297	21643377	80	deletion
CB1	23	22812284	22835337	23053	duplication
CB1	23	23073936	23074016	80	deletion
CB1	23	23160614	23161397	783	deletion
CB1	23	23466799	23467394	595	deletion
CB1	23	26487706	26488665	959	deletion
CB1	23	33119897	33120162	265	deletion
CB1	23	36664147	36664262	115	deletion
CB1	23	39509492	39509960	468	deletion
CB1	23	44145212	44145277	65	deletion
CB1	23	45159749	45159838	89	deletion
CB1	23	48412282	48412897	615	deletion
CB1	23	48861492	48861756	264	deletion
CB1	23	48863234	48863338	104	deletion
CB1	24	535661	535723	62	deletion
CB1	24	1527537	1527589	52	deletion
CB1	24	1649385	1657135	7750	deletion
CB1	24	3248893	3249288	395	deletion
CB1	24	5166930	5167021	91	deletion
CB1	24	6446940	6450189	3249	deletion
CB1	24	7051224	7052147	923	deletion
CB1	24	8161242	8161955	713	deletion
CB1	24	9886405	9889567	3162	deletion
CB1	24	10288092	10288231	139	deletion
CB1	24	10567970	10570511	2541	deletion
CB1	24	14590317	14590369	52	deletion
CB1	24	15154088	15154148	60	deletion
CB1	24	15707426	15707718	292	deletion
CB1	24	20591213	20591291	78	deletion
CB1	24	21143536	21143684	148	deletion
CB1	24	31615204	31615280	76	deletion
CB1	24	45885934	45886609	675	deletion
CB1	24	45893294	45893600	306	deletion
CB1	24	49547689	49547982	293	deletion
CB1	24	55584279	55584401	122	duplication
CB1	24	57249735	57249786	51	deletion
CB1	24	57443053	57443153	100	deletion
CB1	24	58602251	58602485	234	duplication
CB1	24	58613053	58613133	80	deletion
CB1	24	59108844	59109281	437	deletion
CB1	25	2366951	2370076	3125	duplication
CB1	25	2385014	2399967	14953	deletion
CB1	25	5068870	5069090	220	deletion
CB1	25	9865803	9866129	326	deletion
CB1	25	16779554	16779758	204	deletion
CB1	25	18913944	18914396	452	deletion
CB1	25	19160638	19161055	417	deletion
CB1	25	19993591	19993690	99	deletion
CB1	25	20596285	20596995	710	deletion
CB1	25	24633790	24634641	851	deletion
CB1	25	31324437	31326948	2511	deletion
CB1	25	34042257	34136269	94012	duplication
CB1	25	34431775	34452043	20268	deletion
CB1	25	39575081	39575133	52	deletion
CB1	25	40171501	40179432	7931	deletion
CB1	25	41188671	41188724	53	deletion
CB1	26	314750	314807	57	deletion
CB1	26	1517377	1517539	162	deletion
CB1	26	2250030	2250253	223	deletion
CB1	26	15754888	15755533	645	deletion
CB1	26	24596836	24596988	152	deletion
CB1	26	25170442	25170865	423	deletion
CB1	26	25294405	25294615	210	deletion
CB1	26	26095341	26095843	502	deletion
CB1	26	35274678	35274731	53	deletion
CB1	26	35768406	35768493	87	deletion
CB1	26	35861032	35861177	145	deletion
CB1	26	36757908	36758070	162	duplication
CB1	26	37839107	37839564	457	deletion
CB1	26	38052044	38052133	89	duplication
CB1	26	39200533	39206017	5484	deletion
CB1	26	41070691	43598490	2527799	duplication
CB1	26	41070731	43598532	2527801	deletion
CB1	26	43897397	43897455	58	deletion
CB1	26	44330056	44337876	7820	deletion
CB1	26	45204284	45204752	468	deletion
CB1	26	46226458	46226956	498	deletion
CB1	26	46581514	46581627	113	deletion
CB1	26	46824974	46825044	70	deletion
CB1	26	47386848	47387004	156	deletion
CB1	26	47395652	47395739	87	deletion
CB1	26	47733429	47733514	85	deletion
CB1	26	47736535	47736608	73	deletion
CB1	26	47903709	47903776	67	deletion
CB1	26	47990074	47990280	206	deletion
CB1	26	48631890	48639218	7328	deletion
CB1	26	50733978	50734030	52	deletion
CB1	26	51405019	51407986	2967	deletion
CB1	27	4790	27788	22998	deletion
CB1	27	4863	27848	22985	duplication
CB1	27	180220	180283	63	deletion
CB1	27	6744618	6744777	159	deletion
CB1	27	10413903	10416674	2771	deletion
CB1	27	10768623	10854190	85567	duplication
CB1	27	20271342	20271395	53	deletion
CB1	27	22162056	22162315	259	duplication
CB1	27	22858465	22858885	420	deletion
CB1	27	23348830	23349038	208	deletion
CB1	27	23399606	23400030	424	duplication
CB1	27	23615460	23615685	225	deletion
CB1	27	27878903	27882360	3457	deletion
CB1	27	33335332	33335388	56	deletion
CB1	27	35767746	35767819	73	deletion
CB1	27	36810863	36810922	59	deletion
CB1	27	38438015	38438121	106	deletion
CB1	27	39116579	39116674	95	deletion
CB1	27	39744346	39744783	437	deletion
CB1	27	40392944	40393018	74	deletion
CB1	27	40962724	40963086	362	deletion
CB1	27	42882234	42882312	78	deletion
CB1	27	42968452	42969161	709	deletion
CB1	27	43239568	43240263	695	deletion
CB1	27	43370675	43370730	55	deletion
CB1	28	1409521	1409579	58	deletion
CB1	28	3479999	3480123	124	deletion
CB1	28	5498137	5498189	52	deletion
CB1	28	6931226	6931882	656	deletion
CB1	28	7492347	7492510	163	deletion
CB1	28	7797800	7798488	688	deletion
CB1	28	7821955	7822018	63	deletion
CB1	28	23050688	23051354	666	deletion
CB1	28	24510523	24510599	76	deletion
CB1	28	24562731	24562817	86	deletion
CB1	28	24593098	24593196	98	deletion
CB1	28	24881296	24881347	51	deletion
CB1	28	29624572	29624637	65	deletion
CB1	28	30281204	30281312	108	deletion
CB1	28	30540679	30541270	591	deletion
CB1	28	32545980	32559134	13154	deletion
CB1	28	33003330	33003408	78	deletion
CB1	28	33632185	33634516	2331	deletion
CB1	28	33992778	33992846	68	deletion
CB1	28	42007757	42007814	57	deletion
CB1	28	42796138	42796215	77	deletion
CB1	28	42869259	42869356	97	deletion
CB1	28	44661130	44666758	5628	deletion
CB1	28	44661217	44666757	5540	duplication
CB1	29	1498	1613	115	deletion
CB1	29	1706	2474	768	deletion
CB1	29	1824442	1824647	205	deletion
CB1	29	3864803	3865350	547	deletion
CB1	29	4074705	4074924	219	deletion
CB1	29	6685202	6685306	104	deletion
CB1	29	13800110	13800227	117	deletion
CB1	29	15433798	15434037	239	duplication
CB1	29	17674552	17674608	56	deletion
CB1	29	18855163	18856093	930	deletion
CB1	29	22952164	22952377	213	deletion
CB1	29	23560470	23560680	210	deletion
CB1	29	28015288	28016040	752	duplication
CB1	29	30181625	30181735	110	deletion
CB1	29	37213112	37213343	231	deletion
CB1	29	42158672	42237347	78675	deletion
CB1	29	42272218	42346914	74696	duplication
CB1	29	46330003	49567634	3237631	deletion
CB3	1	1121376	1121460	84	deletion
CB3	1	11131180	11131980	800	deletion
CB3	1	12144986	12153177	8191	deletion
CB3	1	13190844	13191736	892	deletion
CB3	1	13479317	13479576	259	deletion
CB3	1	14111551	14111789	238	deletion
CB3	1	15012786	15013543	757	deletion
CB3	1	15053417	15053994	577	deletion
CB3	1	15707757	15708034	277	deletion
CB3	1	15772269	15773158	889	deletion
CB3	1	16976344	16979219	2875	deletion
CB3	1	17021544	17021877	333	deletion
CB3	1	32310321	32310422	101	deletion
CB3	1	32408560	32408633	73	deletion
CB3	1	32605944	32606475	531	deletion
CB3	1	34917688	34917771	83	deletion
CB3	1	35852485	35852550	65	deletion
CB3	1	37886695	37886753	58	deletion
CB3	1	38443221	38443275	54	deletion
CB3	1	38806690	38807083	393	deletion
CB3	1	38898021	38899001	980	deletion
CB3	1	39294901	39295295	394	deletion
CB3	1	40595773	40595893	120	deletion
CB3	1	40825284	40836066	10782	deletion
CB3	1	40840689	40841393	704	deletion
CB3	1	41012928	41013414	486	deletion
CB3	1	41400160	41408112	7952	deletion
CB3	1	42366889	42367382	493	deletion
CB3	1	42767598	42767752	154	deletion
CB3	1	43470709	43471235	526	deletion
CB3	1	44457334	44462216	4882	deletion
CB3	1	45233440	45233574	134	deletion
CB3	1	45414323	45416832	2509	deletion
CB3	1	46316621	46321216	4595	deletion
CB3	1	48029198	48029411	213	deletion
CB3	1	48281578	48281875	297	deletion
CB3	1	48512047	48516013	3966	deletion
CB3	1	50581080	50581387	307	deletion
CB3	1	52108874	52154116	45242	deletion
CB3	1	53263036	53263218	182	deletion
CB3	1	53856251	53856381	130	deletion
CB3	1	54631195	54631259	64	deletion
CB3	1	54670550	54673667	3117	deletion
CB3	1	54770773	54770962	189	deletion
CB3	1	59854182	59854345	163	deletion
CB3	1	60702886	60702956	70	deletion
CB3	1	60759344	60759421	77	deletion
CB3	1	62215884	62216031	147	deletion
CB3	1	65735034	65735150	116	deletion
CB3	1	67059022	67059089	67	deletion
CB3	1	68724154	68724271	117	deletion
CB3	1	69145036	69145118	82	deletion
CB3	1	72416693	72417379	686	deletion
CB3	1	72517945	72518516	571	deletion
CB3	1	74267239	74268207	968	deletion
CB3	1	76836446	76836501	55	deletion
CB3	1	77561747	77562466	719	deletion
CB3	1	80963421	80974651	11230	deletion
CB3	1	80977198	80979242	2044	deletion
CB3	1	80979358	80979656	298	deletion
CB3	1	80980986	80981779	793	deletion
CB3	1	80981858	80982313	455	deletion
CB3	1	81169629	81169965	336	deletion
CB3	1	81342425	81343030	605	deletion
CB3	1	85850133	85850231	98	deletion
CB3	1	85863756	85864027	271	deletion
CB3	1	86056181	86056780	599	deletion
CB3	1	86895665	86923476	27811	deletion
CB3	1	87389025	87389097	72	deletion
CB3	1	90247778	90248162	384	deletion
CB3	1	91823468	91823878	410	deletion
CB3	1	91909468	91909770	302	deletion
CB3	1	92162764	92163138	374	deletion
CB3	1	92412476	92412729	253	deletion
CB3	1	93127092	93127377	285	deletion
CB3	1	93578359	93579282	923	deletion
CB3	1	94067453	94067507	54	deletion
CB3	1	96379094	96382553	3459	deletion
CB3	1	101460628	101461552	924	deletion
CB3	1	103092903	103093005	102	deletion
CB3	1	104288523	104291036	2513	deletion
CB3	1	105424044	105424095	51	deletion
CB3	1	109113375	109117829	4454	deletion
CB3	1	109480649	109480933	284	deletion
CB3	1	109880579	109880909	330	deletion
CB3	1	114640520	114641027	507	deletion
CB3	1	115869485	115869912	427	deletion
CB3	1	116414307	116414571	264	deletion
CB3	1	116766608	116766682	74	deletion
CB3	1	117391939	117392009	70	deletion
CB3	1	120250645	120250726	81	deletion
CB3	1	120685491	120685811	320	duplication
CB3	1	124258173	124258295	122	deletion
CB3	1	127025860	127025915	55	deletion
CB3	1	127929636	127929737	101	deletion
CB3	1	128019099	128019251	152	deletion
CB3	1	129078726	129078781	55	deletion
CB3	1	129158011	129158069	58	deletion
CB3	1	129904441	129904963	522	duplication
CB3	1	136221510	136221755	245	deletion
CB3	1	137450030	137450321	291	deletion
CB3	1	138763259	138763708	449	deletion
CB3	1	140626724	140626797	73	deletion
CB3	1	140790239	140790592	353	deletion
CB3	1	142541960	142542174	214	deletion
CB3	1	142880054	142880123	69	deletion
CB3	1	147733649	147733713	64	deletion
CB3	1	148396121	148398487	2366	deletion
CB3	1	149954457	149954519	62	deletion
CB3	1	151524474	151524910	436	deletion
CB3	1	153418339	153418421	82	deletion
CB3	1	154708697	154709027	330	deletion
CB3	1	156453820	156453881	61	deletion
CB3	2	1248906	1249003	97	deletion
CB3	2	4398434	4398734	300	deletion
CB3	2	6388835	6388913	78	deletion
CB3	2	11683608	11683693	85	deletion
CB3	2	11743919	11744334	415	deletion
CB3	2	14876651	14877369	718	deletion
CB3	2	14878215	14878665	450	deletion
CB3	2	29758493	29758597	104	deletion
CB3	2	30852031	30852644	613	deletion
CB3	2	32829144	32829365	221	deletion
CB3	2	33498778	33498852	74	deletion
CB3	2	37121148	37121308	160	deletion
CB3	2	38826271	38826480	209	deletion
CB3	2	42067223	42067280	57	deletion
CB3	2	48117561	48117650	89	deletion
CB3	2	49927972	49928048	76	deletion
CB3	2	54326367	54327097	730	deletion
CB3	2	56054824	56054915	91	deletion
CB3	2	56633079	56633716	637	deletion
CB3	2	57040013	57040646	633	deletion
CB3	2	59061543	59061692	149	deletion
CB3	2	61777763	61777843	80	deletion
CB3	2	62115022	62115084	62	deletion
CB3	2	65729401	65729561	160	deletion
CB3	2	66146342	66146544	202	deletion
CB3	2	68126310	68126404	94	deletion
CB3	2	71541086	71541145	59	deletion
CB3	2	74288019	74288590	571	deletion
CB3	2	77083400	77083876	476	deletion
CB3	2	78933890	78934132	242	deletion
CB3	2	81536186	81536562	376	deletion
CB3	2	82297357	82301565	4208	deletion
CB3	2	84447059	84447420	361	deletion
CB3	2	86877480	86877722	242	deletion
CB3	2	92554025	92554130	105	deletion
CB3	2	93088142	93088220	78	deletion
CB3	2	94370155	94370281	126	deletion
CB3	2	95426770	95426942	172	deletion
CB3	2	97079918	97080067	149	deletion
CB3	2	97439803	97440369	566	deletion
CB3	2	97826759	97827210	451	deletion
CB3	2	102965337	102965388	51	deletion
CB3	2	106950849	106951783	934	deletion
CB3	2	106981899	106982019	120	deletion
CB3	2	110211555	110212421	866	deletion
CB3	2	117294055	117295027	972	deletion
CB3	2	124960071	124960156	85	deletion
CB3	2	125248784	125249518	734	deletion
CB3	2	126617089	126617162	73	deletion
CB3	2	130081311	130081991	680	deletion
CB3	2	133013111	133013198	87	deletion
CB3	2	134975477	134975715	238	deletion
CB3	3	170369	170593	224	deletion
CB3	3	440301	440353	52	deletion
CB3	3	951050	951103	53	deletion
CB3	3	955598	955649	51	deletion
CB3	3	1705125	1705187	62	deletion
CB3	3	3752605	3752679	74	deletion
CB3	3	4594855	4594935	80	deletion
CB3	3	4796608	4796705	97	duplication
CB3	3	7260159	7260245	86	duplication
CB3	3	7893192	7893275	83	deletion
CB3	3	10213968	10214207	239	deletion
CB3	3	11831200	11831264	64	deletion
CB3	3	11841380	11841673	293	duplication
CB3	3	12480880	12480997	117	duplication
CB3	3	12506455	12506522	67	deletion
CB3	3	16417543	16417608	65	deletion
CB3	3	18562346	18562455	109	deletion
CB3	3	18886052	18886140	88	deletion
CB3	3	19864973	19865193	220	deletion
CB3	3	20546598	20546664	66	deletion
CB3	3	21504970	21505175	205	duplication
CB3	3	21571514	21618217	46703	deletion
CB3	3	23612896	23613090	194	deletion
CB3	3	24080120	24080956	836	deletion
CB3	3	25965588	25965653	65	deletion
CB3	3	26368309	26368373	64	deletion
CB3	3	27060475	27060624	149	deletion
CB3	3	27190119	27190376	257	deletion
CB3	3	27371678	27429971	58293	duplication
CB3	3	27371939	27430232	58293	deletion
CB3	3	30626024	30626089	65	deletion
CB3	3	30669554	30669615	61	deletion
CB3	3	32429098	32429150	52	deletion
CB3	3	32677835	32678050	215	deletion
CB3	3	34552285	34552363	78	duplication
CB3	3	35657241	35657479	238	duplication
CB3	3	38225490	38225747	257	deletion
CB3	3	39069666	39070045	379	deletion
CB3	3	39328622	39328995	373	deletion
CB3	3	41149958	41150028	70	deletion
CB3	3	42943869	42944375	506	duplication
CB3	3	43255517	43255594	77	deletion
CB3	3	44223031	44223721	690	deletion
CB3	3	45567427	45567809	382	deletion
CB3	3	46101210	46101322	112	deletion
CB3	3	46121935	46122159	224	deletion
CB3	3	46202087	46208432	6345	deletion
CB3	3	46594889	46595030	141	deletion
CB3	3	48258343	48259026	683	deletion
CB3	3	49025205	49025969	764	deletion
CB3	3	50200915	50200983	68	deletion
CB3	3	50536492	50536636	144	deletion
CB3	3	51242284	51242385	101	deletion
CB3	3	51536835	51536926	91	deletion
CB3	3	51583822	51584355	533	deletion
CB3	3	51674820	51674877	57	deletion
CB3	3	52577733	52577812	79	deletion
CB3	3	52906943	52907120	177	deletion
CB3	3	53792243	53807027	14784	deletion
CB3	3	53864126	53864444	318	deletion
CB3	3	57164766	57164848	82	deletion
CB3	3	60758309	60759037	728	deletion
CB3	3	62770100	62770160	60	deletion
CB3	3	63161354	63161453	99	deletion
CB3	3	63234713	63234911	198	deletion
CB3	3	64157177	64157419	242	deletion
CB3	3	66445346	66445436	90	deletion
CB3	3	66471685	66479700	8015	deletion
CB3	3	66501662	66501803	141	deletion
CB3	3	66506003	66506539	536	deletion
CB3	3	66509448	66619762	110314	deletion
CB3	3	66521140	66662880	141740	duplication
CB3	3	66666064	66666167	103	deletion
CB3	3	66745095	66745204	109	deletion
CB3	3	67738367	67738469	102	deletion
CB3	3	68138518	68138652	134	deletion
CB3	3	68407749	68407963	214	deletion
CB3	3	71490533	71490853	320	deletion
CB3	3	71703198	71703797	599	deletion
CB3	3	72468110	72468630	520	deletion
CB3	3	74622588	74622661	73	deletion
CB3	3	75318701	75318773	72	deletion
CB3	3	78033770	78033868	98	deletion
CB3	3	78873228	78873731	503	deletion
CB3	3	78898900	78899374	474	deletion
CB3	3	79068761	79069038	277	deletion
CB3	3	79805018	79805257	239	deletion
CB3	3	81797874	81797945	71	deletion
CB3	3	82822701	82823024	323	deletion
CB3	3	82832964	82833035	71	deletion
CB3	3	86844761	86863600	18839	deletion
CB3	3	87602869	87602929	60	deletion
CB3	3	88295366	88295989	623	deletion
CB3	3	88454009	88461689	7680	deletion
CB3	3	88961341	88961503	162	deletion
CB3	3	89134366	89134426	60	deletion
CB3	3	91637444	91637701	257	deletion
CB3	3	92464509	92464733	224	deletion
CB3	3	92863499	92863584	85	deletion
CB3	3	97701310	97737181	35871	deletion
CB3	3	98575718	98576154	436	deletion
CB3	3	98992996	98993172	176	deletion
CB3	3	99652228	99652446	218	deletion
CB3	3	100131105	100131221	116	deletion
CB3	3	101063818	101063869	51	deletion
CB3	3	101703002	101703532	530	deletion
CB3	3	102751054	102751452	398	deletion
CB3	3	102838793	102839337	544	deletion
CB3	3	110396715	110396885	170	deletion
CB3	3	110999721	110999962	241	deletion
CB3	3	111001388	111032444	31056	deletion
CB3	3	111007008	111388569	381561	duplication
CB3	3	115305348	115305621	273	deletion
CB3	3	117467717	117468558	841	deletion
CB3	3	117702019	117702185	166	deletion
CB3	3	117836179	117836612	433	deletion
CB3	4	3338302	3338794	492	deletion
CB3	4	6603241	7696950	1093709	deletion
CB3	4	6612679	7697055	1084376	duplication
CB3	4	12944610	12944717	107	deletion
CB3	4	14776172	14863169	86997	duplication
CB3	4	14965419	14965943	524	deletion
CB3	4	15918175	15918266	91	deletion
CB3	4	19913687	19913780	93	deletion
CB3	4	21340445	21340552	107	deletion
CB3	4	22072516	22072582	66	deletion
CB3	4	25592000	25592639	639	deletion
CB3	4	27397043	27397097	54	deletion
CB3	4	29234442	29234501	59	deletion
CB3	4	31538948	31539003	55	deletion
CB3	4	33546242	33546920	678	deletion
CB3	4	37692041	37694586	2545	deletion
CB3	4	38631927	38632088	161	deletion
CB3	4	38704948	38704999	51	deletion
CB3	4	40563244	40563349	105	deletion
CB3	4	43748851	43749128	277	deletion
CB3	4	45853278	45856016	2738	deletion
CB3	4	45857475	45859836	2361	deletion
CB3	4	46847287	46847411	124	deletion
CB3	4	47017352	47018011	659	deletion
CB3	4	47298168	47298548	380	deletion
CB3	4	48895665	48896432	767	deletion
CB3	4	49412932	49412986	54	deletion
CB3	4	50024147	50024289	142	deletion
CB3	4	51610377	51610478	101	deletion
CB3	4	52435745	52436547	802	deletion
CB3	4	53519814	53520265	451	deletion
CB3	4	54451697	54451752	55	deletion
CB3	4	58478153	58478398	245	deletion
CB3	4	58560902	58560960	58	deletion
CB3	4	67420292	67420422	130	deletion
CB3	4	69049219	69049409	190	deletion
CB3	4	70127691	70158343	30652	duplication
CB3	4	70841912	70841972	60	deletion
CB3	4	75146673	75146796	123	deletion
CB3	4	78007663	78007776	113	deletion
CB3	4	78206833	78207286	453	deletion
CB3	4	80763197	80764081	884	deletion
CB3	4	83429632	83429849	217	deletion
CB3	4	83511442	83511665	223	deletion
CB3	4	85425436	85431779	6343	deletion
CB3	4	85678691	85678743	52	deletion
CB3	4	89445866	89445926	60	deletion
CB3	4	94990626	94990694	68	deletion
CB3	4	96308654	96308907	253	deletion
CB3	4	97640751	97641192	441	deletion
CB3	4	100580331	100580407	76	deletion
CB3	4	102610871	102611519	648	deletion
CB3	4	102995554	102995678	124	deletion
CB3	4	105973221	105980983	7762	deletion
CB3	4	111149047	111149256	209	deletion
CB3	4	113581721	113582385	664	deletion
CB3	4	114404703	114412474	7771	deletion
CB3	4	114538043	114538863	820	deletion
CB3	4	115029002	115029091	89	deletion
CB3	4	115243439	115243530	91	deletion
CB3	4	117290356	117290541	185	deletion
CB3	4	117353343	117353424	81	deletion
CB3	4	118675398	118675603	205	deletion
CB3	4	118993445	118994081	636	deletion
CB3	4	119264326	119264464	138	deletion
CB3	5	3680569	3681201	632	deletion
CB3	5	3923424	3924247	823	deletion
CB3	5	4160133	4160921	788	deletion
CB3	5	6665353	6665946	593	deletion
CB3	5	8376074	8376427	353	deletion
CB3	5	9432679	9432829	150	deletion
CB3	5	9472409	9472461	52	deletion
CB3	5	11704158	11704228	70	deletion
CB3	5	11790213	11790863	650	deletion
CB3	5	13702064	13702972	908	deletion
CB3	5	15892847	15892908	61	deletion
CB3	5	16378747	16378870	123	deletion
CB3	5	17230537	17230655	118	deletion
CB3	5	20322847	20323142	295	deletion
CB3	5	20907983	20908366	383	deletion
CB3	5	21601917	21601971	54	deletion
CB3	5	22195269	22195326	57	duplication
CB3	5	24319794	24320076	282	deletion
CB3	5	24949233	24949289	56	deletion
CB3	5	27129659	27129753	94	duplication
CB3	5	27708731	27708873	142	deletion
CB3	5	28614010	28614077	67	deletion
CB3	5	28924331	28924435	104	deletion
CB3	5	29331860	29331920	60	duplication
CB3	5	30855458	30855769	311	deletion
CB3	5	35999533	35999935	402	deletion
CB3	5	36418089	36418216	127	duplication
CB3	5	36456077	36456152	75	deletion
CB3	5	36879299	36879497	198	deletion
CB3	5	37385067	37385269	202	duplication
CB3	5	37757659	37770249	12590	deletion
CB3	5	39035834	39036021	187	deletion
CB3	5	40580064	40580938	874	deletion
CB3	5	43601085	43601275	190	deletion
CB3	5	44450490	44450555	65	deletion
CB3	5	45837371	45837435	64	deletion
CB3	5	46529803	46529873	70	deletion
CB3	5	47953190	47953279	89	deletion
CB3	5	49321407	49323932	2525	deletion
CB3	5	49609133	49612064	2931	deletion
CB3	5	55299138	55299422	284	deletion
CB3	5	55785481	55797646	12165	deletion
CB3	5	59059967	59060159	192	deletion
CB3	5	62184206	62184798	592	deletion
CB3	5	71448846	71448928	82	deletion
CB3	5	72217604	72218056	452	deletion
CB3	5	73053960	73075757	21797	duplication
CB3	5	75590714	75591337	623	deletion
CB3	5	76869145	76869281	136	deletion
CB3	5	77241743	77242419	676	deletion
CB3	5	78080432	78080617	185	deletion
CB3	5	78235213	78235276	63	deletion
CB3	5	79073353	79074158	805	deletion
CB3	5	82159221	82159345	124	deletion
CB3	5	82355570	82355721	151	deletion
CB3	5	84465369	84465523	154	deletion
CB3	5	85773601	85773773	172	deletion
CB3	5	87699668	87888171	188503	deletion
CB3	5	91112957	91127187	14230	deletion
CB3	5	91577445	91578056	611	deletion
CB3	5	91749095	91749186	91	deletion
CB3	5	92443232	92444002	770	deletion
CB3	5	97828100	97828163	63	deletion
CB3	5	99305779	99371434	65655	duplication
CB3	5	99511425	99511661	236	deletion
CB3	5	101277445	101277511	66	deletion
CB3	5	102861008	102861162	154	deletion
CB3	5	111054340	111054411	71	deletion
CB3	5	117684052	117684319	267	deletion
CB3	5	118383265	118383361	96	deletion
CB3	6	3151728	3152632	904	deletion
CB3	6	3310774	3311437	663	deletion
CB3	6	6589830	6589886	56	deletion
CB3	6	6852625	6853049	424	deletion
CB3	6	10836765	10837050	285	deletion
CB3	6	16448250	16448315	65	deletion
CB3	6	16664502	16664779	277	deletion
CB3	6	17114833	17114947	114	deletion
CB3	6	19360451	19360737	286	deletion
CB3	6	19978595	19979524	929	deletion
CB3	6	21694156	21694796	640	deletion
CB3	6	23411649	23411714	65	deletion
CB3	6	24708232	24708410	178	deletion
CB3	6	32463342	32463573	231	deletion
CB3	6	33860914	33860974	60	deletion
CB3	6	35905289	35905615	326	deletion
CB3	6	37256601	37256665	64	deletion
CB3	6	39848466	39848531	65	deletion
CB3	6	40771475	40771592	117	deletion
CB3	6	41355172	41355567	395	deletion
CB3	6	42939470	42940132	662	deletion
CB3	6	48904705	48905356	651	deletion
CB3	6	53332642	53332725	83	deletion
CB3	6	53608511	53608684	173	deletion
CB3	6	54777009	54779390	2381	deletion
CB3	6	55792642	55793526	884	deletion
CB3	6	58557795	58557986	191	deletion
CB3	6	61454145	61454242	97	deletion
CB3	6	63431896	63431984	88	deletion
CB3	6	63491383	63491597	214	deletion
CB3	6	64035265	64036082	817	deletion
CB3	6	66241248	66241586	338	deletion
CB3	6	73475972	73476156	184	deletion
CB3	6	74307339	74315210	7871	deletion
CB3	6	74935924	74936742	818	deletion
CB3	6	76598630	76599004	374	deletion
CB3	6	76747783	76751623	3840	deletion
CB3	6	78163950	78164193	243	deletion
CB3	6	80728731	80729139	408	deletion
CB3	6	81793802	81793866	64	deletion
CB3	6	81959368	81959421	53	deletion
CB3	6	83853993	83854658	665	deletion
CB3	6	84240285	84240523	238	deletion
CB3	6	85000182	85057865	57683	duplication
CB3	6	85000309	85061767	61458	deletion
CB3	6	87729725	87729783	58	deletion
CB3	6	94457869	94458131	262	duplication
CB3	6	96761698	96762225	527	deletion
CB3	6	102050687	102050899	212	deletion
CB3	6	105634033	105634141	108	deletion
CB3	6	108066682	108066962	280	deletion
CB3	6	113319554	113319708	154	duplication
CB3	6	113322699	113323125	426	deletion
CB3	6	116464105	116464581	476	deletion
CB3	6	117076032	117084512	8480	duplication
CB3	7	2523219	2523429	210	deletion
CB3	7	6163900	6167014	3114	deletion
CB3	7	10729816	10730234	418	deletion
[truncated: 206,651+ more rows]
