# Supplementary material for: Identification and population genetic analyses of copy number variations in six domestic goat breeds and Bezoar ibexes using next-generation sequencing
Source: BMC Genomics. 2020 Nov 27;21:840. doi: 10.1186/s12864-020-07267-6 (PMC7694352; doi:10.1186/s12864-020-07267-6)
Supplement: Supplementary file 5 — Additional file 5: Table S3. List of CNVRs and genes overlapping with CNVRs identified in this study. [file 12864_2020_7267_MOESM5_ESM.xlsx]

## Sheet: Table S3-1
Table S3-1 List of CNVRs obtained by merging overlapping CNVs across animals in seven goat populations in our study
Chromosome	Start	End	Length (bp)	CNV events number	CNVR type
1	412561	526169	113608	2	Both
1	1503537	1515949	12412	12	Both
1	1793714	1812573	18859	11	Loss
1	3606317	3606462	145	6	Gain
1	3689517	3692409	2892	2	Loss
1	3701450	3707233	5783	3	Loss
1	4377738	4385546	7808	19	Loss
1	6547072	8067168	1520096	204	Both
1	8463658	8468613	4955	3	Gain
1	8529051	9754161	1225110	143	Both
1	9862560	9867019	4459	3	Loss
1	10298524	10301836	3312	4	Loss
1	11258181	11535245	277064	42	Loss
1	11868453	11874081	5628	11	Loss
1	12144986	12153178	8192	16	Loss
1	12321982	12322315	333	49	Loss
1	12628468	12628833	365	26	Loss
1	12640654	12641264	610	3	Loss
1	12773488	12774137	649	3	Loss
1	12774268	12774795	527	9	Loss
1	13392514	13392585	71	10	Loss
1	13596936	13597151	215	35	Loss
1	13975754	13981097	5343	36	Loss
1	14145165	14145745	580	40	Loss
1	14390311	14390369	58	5	Loss
1	14726924	14729414	2490	32	Loss
1	15255369	15255432	63	6	Loss
1	15486663	15532608	45945	5	Loss
1	15725257	18044601	2319344	317	Both
1	18778776	18778933	157	44	Loss
1	20163821	20164663	842	9	Loss
1	25798285	25802768	4483	12	Loss
1	25848312	25848462	150	2	Gain
1	26110404	26110520	116	22	Loss
1	26204203	26352835	148632	92	Both
1	26734720	26735378	658	6	Loss
1	27576053	27578886	2833	3	Loss
1	29663270	29668712	5442	3	Loss
1	29808727	29823016	14289	2	Loss
1	30028576	30028637	61	54	Loss
1	31129085	31135272	6187	2	Loss
1	31893067	31893174	107	16	Loss
1	33288131	33339347	51216	4	Gain
1	33424714	33424767	53	4	Loss
1	34735421	34737670	2249	4	Loss
1	35579968	35580215	247	17	Loss
1	36248874	36252096	3222	23	Loss
1	37679424	37679507	83	3	Loss
1	37886695	37886753	58	57	Loss
1	37918100	37918364	264	13	Loss
1	37993100	37993407	307	17	Loss
1	38749149	38752478	3329	5	Loss
1	39294547	39303809	9262	28	Loss
1	39344066	39579887	235821	22	Both
1	39701702	39701873	171	20	Gain
1	39773708	39779297	5589	21	Loss
1	39790363	39791161	798	3	Loss
1	39795483	39795566	83	2	Loss
1	40822035	40822101	66	4	Gain
1	40822868	40823396	528	4	Loss
1	40823458	40823546	88	2	Gain
1	40823624	40837211	13587	177	Both
1	40837480	40840125	2645	58	Both
1	40840460	40842373	1913	142	Both
1	42249487	42249672	185	2	Loss
1	42366889	42367382	493	54	Loss
1	43332939	43333038	99	7	Loss
1	43534817	43537222	2405	4	Loss
1	44293246	44293318	72	4	Loss
1	45086590	45092165	5575	19	Loss
1	45166045	45166110	65	9	Loss
1	45414323	45416832	2509	40	Loss
1	46316621	46321216	4595	38	Loss
1	46395478	46403273	7795	39	Loss
1	47155773	47155989	216	19	Loss
1	47192237	48532953	1340716	338	Both
1	48687028	48687106	78	47	Loss
1	48925232	48928239	3007	3	Loss
1	49804052	49851339	47287	2	Gain
1	50728084	50778892	50808	3	Loss
1	54089070	54089237	167	4	Loss
1	55463720	55471488	7768	2	Loss
1	56916149	56918666	2517	8	Loss
1	57304616	57304787	171	5	Both
1	57304854	57304924	70	2	Loss
1	57305038	57305276	238	6	Both
1	57305305	57305480	175	19	Gain
1	58175324	58176032	708	3	Loss
1	58176524	58176936	412	5	Loss
1	62770892	62884693	113801	7	Both
1	64876612	64877088	476	5	Loss
1	66302569	66330267	27698	3	Both
1	66932039	66934313	2274	3	Loss
1	67023686	69602295	2578609	313	Both
1	69860111	69862899	2788	3	Loss
1	71234708	71234856	148	6	Loss
1	71395273	71397570	2297	8	Loss
1	71857683	71857738	55	6	Loss
1	74048675	74052301	3626	16	Loss
1	74267239	74268207	968	31	Loss
1	75202973	75203116	143	5	Loss
1	76009783	76014795	5012	7	Loss
1	76380790	76380913	123	27	Loss
1	76704082	76717328	13246	3	Loss
1	76724775	76732575	7800	36	Loss
1	79142111	79142238	127	4	Gain
1	80963421	80974651	11230	85	Loss
1	80979358	80979657	299	85	Loss
1	80980986	80981785	799	85	Loss
1	80981858	80982313	455	85	Loss
1	80982983	80983045	62	7	Loss
1	81517083	81525867	8784	11	Loss
1	81754622	81762461	7839	11	Loss
1	82910793	82913194	2401	3	Loss
1	83638648	83639203	555	18	Loss
1	86333194	86338615	5421	8	Loss
1	86644703	86657417	12714	6	Loss
1	86895665	86923476	27811	5	Loss
1	88599675	88926623	326948	8	Both
1	90465559	90465719	160	2	Loss
1	92123046	92129572	6526	2	Gain
1	92162764	92163138	374	59	Loss
1	92968173	92968665	492	2	Gain
1	94799009	94801571	2562	10	Loss
1	94867793	94873229	5436	2	Loss
1	96270451	96270665	214	2	Loss
1	96379094	96382553	3459	13	Loss
1	96667481	96667600	119	28	Loss
1	98283241	98286224	2983	2	Loss
1	99947180	99947256	76	12	Loss
1	100351306	100351375	69	22	Loss
1	101077735	101078137	402	3	Loss
1	102009519	102011783	2264	14	Loss
1	102916438	102916600	162	4	Loss
1	103392522	103392641	119	5	Loss
1	104288523	104291037	2514	24	Loss
1	104381026	104386049	5023	2	Loss
1	107878633	107881588	2955	13	Loss
1	108620363	108625072	4709	5	Loss
1	114293125	114296481	3356	23	Both
1	116170689	116175947	5258	3	Loss
1	117277401	117277637	236	5	Loss
1	118522448	118530259	7811	4	Loss
1	119549740	119549803	63	49	Loss
1	120625417	120633292	7875	48	Loss
1	121343040	121343098	58	3	Loss
1	121890330	121895220	4890	4	Loss
1	122210720	122216218	5498	2	Loss
1	122265806	122268263	2457	11	Loss
1	123840829	123840895	66	3	Gain
1	124215945	124219072	3127	3	Loss
1	125796180	125796306	126	5	Loss
1	126296466	128657274	2360808	250	Both
1	128799038	128799294	256	2	Loss
1	128801767	128802084	317	20	Both
1	131810021	131810386	365	5	Loss
1	132503118	132506556	3438	10	Loss
1	132506823	132507663	840	13	Loss
1	135470876	135472687	1811	27	Both
1	135508127	135508355	228	3	Both
1	135508369	135508489	120	2	Both
1	136293073	136300423	7350	7	Loss
1	136358000	136365777	7777	12	Loss
1	136530449	136530521	72	16	Loss
1	140769047	140776800	7753	16	Loss
1	141906424	141906521	97	10	Loss
1	142321669	142322226	557	4	Loss
1	143400457	143428976	28519	26	Both
1	143867946	143876461	8515	6	Loss
1	143937832	143938013	181	4	Loss
1	143938407	143941288	2881	2	Loss
1	143942591	144204718	262127	137	Both
1	144320190	144320241	51	5	Loss
1	144386623	144450749	64126	26	Both
1	144474728	144481598	6870	2	Both
1	145085117	145085299	182	4	Loss
1	145085682	145085839	157	12	Both
1	145085869	145086009	140	5	Loss
1	145112899	145112959	60	2	Loss
1	145517965	145518129	164	2	Loss
1	145728221	146055592	327371	26	Loss
1	146201387	146655880	454493	89	Both
1	148191936	148192005	69	2	Gain
1	148192190	148192317	127	9	Both
1	148242789	148252791	10002	2	Loss
1	148396121	148398487	2366	45	Loss
1	148688713	148775451	86738	4	Loss
1	148823745	148823797	52	3	Loss
1	149670977	149671229	252	2	Loss
1	150333996	150334168	172	3	Loss
1	150373251	150437772	64521	12	Both
1	150565778	150565830	52	5	Loss
1	150645699	150645892	193	2	Loss
1	150663389	150664064	675	4	Loss
1	150667934	150668055	121	4	Loss
1	150671505	150671578	73	23	Loss
1	151389460	151390376	916	21	Loss
1	151392856	151426861	34005	48	Both
1	155862120	155862212	92	2	Loss
1	156868392	156868668	276	7	Loss
2	120389	124310	3921	3	Loss
2	173967	174030	63	2	Loss
2	1189116	1189487	371	4	Loss
2	1540574	1540635	61	3	Loss
2	2167494	2167614	120	3	Loss
2	3010617	3010857	240	3	Loss
2	3242357	3246437	4080	20	Loss
2	3385869	3433357	47488	50	Both
2	4679232	4681456	2224	5	Loss
2	5723585	5723876	291	4	Both
2	11220033	11220084	51	3	Loss
2	11700789	12781212	1080423	109	Both
2	14876651	14877369	718	41	Loss
2	14878215	14878665	450	39	Loss
2	15631816	15720315	88499	5	Both
2	16416231	16416614	383	15	Gain
2	19827109	19835984	8875	5	Both
2	19839399	19883188	43789	24	Both
2	21315535	21318398	2863	2	Loss
2	23278501	23283954	5453	22	Loss
2	24402029	24409781	7752	18	Loss
2	27099504	27099856	352	6	Loss
2	34133137	34136004	2867	2	Loss
2	34683877	34683965	88	2	Loss
2	35714965	35715020	55	7	Loss
2	35954750	35954812	62	2	Loss
2	37197651	37197913	262	3	Loss
2	37686792	38105091	418299	49	Both
2	41903555	41905718	2163	6	Loss
2	46016247	49196309	3180062	188	Both
2	49294696	49297597	2901	2	Loss
2	49914875	49914954	79	5	Loss
2	49915044	49915998	954	4	Loss
2	51411098	51418858	7760	28	Loss
2	51848608	51922658	74050	2	Gain
2	53079186	53117665	38479	9	Both
2	53668409	53669043	634	38	Loss
2	53696596	53698726	2130	16	Loss
2	54374820	54374970	150	23	Loss
2	56406299	56406472	173	18	Loss
2	57474937	57475043	106	16	Loss
2	57558584	57558662	78	11	Loss
2	58153099	58154014	915	33	Loss
2	58807662	58810476	2814	21	Loss
2	59130285	59130344	59	37	Loss
2	59462464	59466074	3610	2	Loss
2	60841980	60844729	2749	38	Loss
2	61091558	61095185	3627	2	Loss
2	61388136	61393079	4943	5	Loss
2	62265725	62270377	4652	4	Loss
2	62848322	62850604	2282	35	Loss
2	66003340	67032524	1029184	87	Both
2	67329975	67336349	6374	5	Loss
2	68029277	68037039	7762	12	Loss
2	69377092	69380750	3658	3	Gain
2	75731498	75735919	4421	2	Loss
2	76069912	76070904	992	25	Loss
2	76467854	76628338	160484	38	Both
2	76750846	76750904	58	5	Loss
2	79684186	79689176	4990	4	Loss
2	79717446	79720634	3188	18	Loss
2	80901949	80902121	172	12	Loss
2	81396897	81397772	875	2	Loss
2	82297357	82301565	4208	42	Loss
2	82430647	82430725	78	4	Loss
2	85493569	85493623	54	2	Loss
2	87258312	87258399	87	2	Gain
2	91101831	91136326	34495	6	Loss
2	91999715	92006053	6338	32	Loss
2	92926480	92934210	7730	2	Loss
2	93867679	93867730	51	3	Loss
2	94370155	94370281	126	40	Loss
2	94753462	94835400	81938	3	Both
2	95368748	95373802	5054	4	Loss
2	95426770	95426942	172	29	Loss
2	97148198	97148295	97	8	Loss
2	97193727	97200082	6355	43	Loss
2	98274660	98275419	759	13	Loss
2	98575428	98576063	635	3	Loss
2	99715317	99804716	89399	2	Gain
2	100121145	102381146	2260001	188	Both
2	103119770	103232759	112989	12	Both
2	103265375	103269357	3982	8	Loss
2	103649661	103649721	60	5	Loss
2	104714512	104714567	55	2	Loss
2	105811288	105811862	574	5	Loss
2	108068014	108068946	932	15	Loss
2	113345219	113345351	132	2	Gain
2	115279429	115279512	83	2	Loss
2	116896756	116899568	2812	40	Loss
2	118308367	118308984	617	4	Loss
2	119041860	119042008	148	25	Loss
2	119453033	119453759	726	26	Loss
2	120531022	120531159	137	39	Loss
2	121756731	121756819	88	2	Loss
2	122272770	123827507	1554737	218	Both
2	123842237	123842290	53	4	Loss
2	124849669	124849729	60	2	Loss
2	125933615	125945552	11937	3	Both
2	126617089	126617162	73	12	Loss
2	126656172	126916079	259907	19	Loss
2	128781065	128781161	96	7	Loss
2	129450824	129453995	3171	2	Loss
2	130405238	133301576	2896338	352	Both
2	134433648	134433815	167	2	Loss
2	135140463	135141227	764	35	Loss
2	135932286	135933129	843	15	Both
2	136253467	136255720	2253	2	Loss
2	136427319	136430736	3417	2	Loss
3	209250	212943	3693	10	Loss
3	219271	336412	117141	73	Both
3	336699	336868	169	10	Loss
3	411559	411726	167	5	Both
3	542148	542858	710	5	Both
3	543101	543250	149	2	Loss
3	553746	553889	143	4	Loss
3	792575	792867	292	9	Both
3	813312	813380	68	2	Both
3	886612	886762	150	5	Loss
3	886865	886955	90	2	Loss
3	948801	956240	7439	91	Both
3	963414	963490	76	7	Loss
3	1211138	1211318	180	19	Loss
3	1437997	1697665	259668	36	Both
3	1756799	1756913	114	11	Both
3	1864073	1864580	507	2	Both
3	1907154	1907216	62	6	Loss
3	2450827	2450921	94	6	Both
3	2451044	2451374	330	4	Both
3	2469562	2470287	725	42	Both
3	2471018	2471348	330	27	Both
3	2575747	2575799	52	3	Loss
3	2575821	2575905	84	2	Gain
3	2576680	2576790	110	8	Gain
3	2577200	2577901	701	15	Both
3	2845587	2845794	207	9	Both
3	2845964	2846073	109	2	Loss
3	2846095	2846199	104	26	Loss
3	3752602	3752679	77	5	Loss
3	4465122	4465271	149	2	Loss
3	4465348	4466388	1040	10	Both
3	4535378	4535856	478	2	Both
3	5147452	5148345	893	14	Both
3	5757848	6975588	1217740	191	Both
3	7441982	7500500	58518	16	Both
3	8718819	9012109	293290	11	Loss
3	9377261	9379547	2286	9	Loss
3	13762358	13765184	2826	2	Both
3	17781314	17869927	88613	75	Both
3	17970279	18242915	272636	26	Both
3	19760042	19760124	82	18	Loss
3	20048239	20050948	2709	47	Loss
3	21369644	21433473	63829	7	Loss
3	21493200	21657394	164194	139	Both
3	21738896	21741004	2108	2	Loss
3	27371519	27434658	63139	4	Both
3	27492973	29481125	1988152	131	Both
3	30281530	30284050	2520	26	Loss
3	30356535	30356594	59	3	Loss
3	34177886	34178037	151	2	Both
3	34738514	34793292	54778	56	Both
3	36919864	37434755	514891	56	Both
3	40269718	40750969	481251	47	Both
3	46202087	46208432	6345	23	Loss
3	47108327	47108407	80	32	Gain
3	47204666	47204825	159	3	Gain
3	48105177	48105235	58	9	Loss
3	48917426	48917564	138	22	Loss
3	48925241	48930095	4854	3	Gain
3	49025205	49025969	764	22	Loss
3	49429241	49429430	189	5	Loss
3	50031023	50038807	7784	3	Loss
3	50231013	50235520	4507	2	Loss
3	50399300	50399353	53	26	Loss
3	50623169	50623249	80	10	Loss
3	51635189	52091610	456421	85	Both
3	52112204	52112836	632	3	Loss
3	52115334	52115929	595	7	Loss
3	53687241	53689798	2557	24	Loss
3	54678768	54679155	387	37	Loss
3	54737081	54741767	4686	11	Loss
3	55530189	55530718	529	2	Gain
3	56324911	56325004	93	11	Loss
3	56797296	56797362	66	2	Loss
3	58047509	58048025	516	5	Loss
3	58985687	58985753	66	4	Loss
3	59573202	59580394	7192	34	Loss
3	59722972	59723317	345	2	Loss
3	60404419	60408102	3683	2	Loss
3	61141714	61141820	106	59	Loss
3	61141993	61142070	77	3	Loss
3	63161354	63161453	99	50	Loss
3	63408317	64722800	1314483	222	Loss
3	66281044	66666280	385236	415	Both
3	66708347	66708641	294	28	Loss
3	66710690	66711353	663	14	Loss
3	66713152	66714594	1442	17	Both
3	66745095	66745204	109	36	Loss
3	67406579	67458760	52181	58	Both
3	67555392	67563202	7810	29	Loss
3	71666931	73449711	1782780	134	Both
3	75128978	75129091	113	3	Loss
3	75318698	75318773	75	60	Loss
3	76479680	76479832	152	2	Gain
3	76689246	76692685	3439	45	Loss
3	77217079	77819124	602045	41	Both
3	78825906	79587261	761355	157	Both
3	79690826	79720938	30112	2	Loss
3	79773285	79776538	3253	35	Loss
3	79805018	79805257	239	9	Loss
3	79903906	79913921	10015	2	Loss
3	80514961	80515047	86	4	Loss
3	80531468	80534058	2590	7	Loss
3	80783766	80850750	66984	18	Loss
3	80898548	83969453	3070905	451	Both
3	86785179	86793118	7939	2	Loss
3	86828532	86864396	35864	79	Both
3	87950435	87988767	38332	6	Both
3	88278368	88295274	16906	6	Loss
3	88454009	88461689	7680	50	Loss
3	88500784	88501241	457	12	Loss
3	88544482	88552253	7771	2	Loss
3	91984520	91985163	643	4	Loss
3	92429920	94553103	2123183	348	Both
3	94589071	94589201	130	3	Loss
3	95917289	96276189	358900	36	Both
3	96987485	96987557	72	3	Gain
3	97701167	97739138	37971	128	Both
3	97745019	97905156	160137	97	Both
3	98071397	98136835	65438	58	Loss
3	98630233	98981186	350953	50	Both
3	99468952	99469126	174	4	Loss
3	99515372	99515432	60	2	Loss
3	100257650	100260157	2507	4	Loss
3	101357552	101357705	153	22	Both
3	101422228	101725706	303478	71	Both
3	101867049	101873969	6920	2	Loss
3	102024737	102120258	95521	5	Both
3	102146798	102147110	312	4	Gain
3	102407869	102414797	6928	2	Loss
3	102490972	102491070	98	4	Loss
3	102687765	102691274	3509	5	Both
3	102838793	102839337	544	33	Loss
3	102844191	102844489	298	3	Loss
3	102852043	102852241	198	3	Loss
3	103541388	103541893	505	3	Gain
3	106579038	107012396	433358	57	Both
3	107495711	107542653	46942	3	Both
3	108006758	108153176	146418	42	Both
3	108619164	108623696	4532	4	Loss
3	110999721	111395187	395466	185	Both
3	111519481	111576276	56795	49	Both
3	112958177	112961601	3424	4	Loss
3	115126730	115132936	6206	5	Loss
3	115479531	115592686	113155	23	Loss
3	116202445	116210188	7743	6	Loss
3	116994271	117147226	152955	16	Both
3	117840642	117845146	4504	11	Loss
3	120030072	120030933	861	2	Loss
3	120033729	120033970	241	5	Loss
4	20510	25187	4677	5	Gain
4	297624	301745	4121	2	Loss
4	452811	452876	65	5	Loss
4	487493	487597	104	5	Gain
4	1541866	1541937	71	2	Loss
4	4379653	4379906	253	4	Loss
4	4684323	4687501	3178	10	Loss
4	6217007	7824956	1607949	191	Both
4	9368362	9368438	76	2	Loss
4	10264113	10264523	410	9	Loss
4	10634348	10638533	4185	7	Loss
4	13020930	13021001	71	37	Loss
4	13067869	13180222	112353	91	Both
4	13287829	13290646	2817	2	Loss
4	14731856	14891853	159997	119	Both
4	14929355	14955394	26039	6	Both
4	15008347	15008467	120	2	Loss
4	15009526	15010006	480	3	Loss
4	15010163	15010553	390	4	Both
4	17472624	17473250	626	2	Loss
4	21063964	21147595	83631	4	Loss
4	21182722	21187794	5072	6	Loss
4	22502265	22502700	435	6	Loss
4	23345260	23350457	5197	2	Both
4	25849662	25861051	11389	19	Both
4	27554859	27555267	408	2	Loss
4	28829269	28837063	7794	26	Loss
4	31278404	31281213	2809	26	Loss
4	31612877	31612959	82	12	Loss
4	33756126	33756181	55	11	Loss
4	35908675	35916522	7847	22	Loss
4	37009187	37014856	5669	4	Loss
4	37346508	39580157	2233649	259	Both
4	39778925	39779270	345	2	Loss
4	44758242	44761803	3561	3	Loss
4	46375417	46378484	3067	5	Loss
4	46513204	46516073	2869	9	Loss
4	46847287	46847411	124	50	Loss
4	48200595	48203360	2765	3	Loss
4	48474240	48474291	51	4	Loss
4	49257639	49261313	3674	2	Both
4	54636252	54663049	26797	13	Both
4	56011707	56011763	56	6	Loss
4	58484371	58484489	118	4	Loss
4	58728655	58728808	153	2	Loss
4	59531235	59620034	88799	28	Loss
4	61374924	64937459	3562535	341	Both
4	70110660	70192605	81945	108	Both
4	71345822	73251575	1905753	98	Both
4	75887937	75890538	2601	4	Loss
4	76199577	76201650	2073	4	Loss
4	76656277	76656690	413	3	Gain
4	77271710	77274525	2815	5	Loss
4	78739764	79377331	637567	34	Both
4	80272133	82534486	2262353	178	Both
4	83523992	83527906	3914	25	Loss
4	83793237	83793782	545	5	Loss
4	83938173	83938250	77	2	Loss
4	84512426	84512515	89	26	Loss
4	84803021	84810826	7805	24	Loss
4	85248765	85254035	5270	4	Loss
4	85425423	85431779	6356	35	Loss
4	85678691	85678743	52	8	Loss
4	85966628	85974143	7515	2	Loss
4	86046711	86046814	103	3	Loss
4	87049814	87050610	796	6	Both
4	87492560	87492639	79	4	Loss
4	87825195	87827365	2170	2	Loss
4	88094561	88094663	102	13	Loss
4	88277035	89631975	1354940	35	Both
4	91049843	91052180	2337	3	Loss
4	92216271	92219245	2974	6	Loss
4	92274212	92275151	939	2	Loss
4	97210263	98774753	1564490	143	Both
4	99237836	99237895	59	7	Loss
4	100506900	100507050	150	3	Gain
4	100594218	100600405	6187	22	Loss
4	101267558	101271149	3591	12	Loss
4	101524474	101524719	245	42	Loss
4	103398981	103401553	2572	19	Loss
4	105973221	105980983	7762	38	Loss
4	109929256	109932588	3332	38	Loss
4	110807064	112531695	1724631	115	Both
4	114404703	114412474	7771	34	Loss
4	114457527	114464327	6800	2	Loss
4	115042307	115051861	9554	2	Loss
4	117108032	117108931	899	9	Loss
4	117538760	117539667	907	3	Loss
4	119235961	119236024	63	17	Loss
4	119426768	119426902	134	2	Loss
4	119549564	119549889	325	3	Loss
4	120391525	120398105	6580	14	Loss
5	5617	6050	433	21	Both
5	6143	6967	824	6	Loss
5	6969	7128	159	3	Loss
5	7167	7234	67	3	Loss
5	105569	105898	329	2	Loss
5	352801	352944	143	2	Loss
5	390157	390255	98	3	Loss
5	714384	771488	57104	77	Both
5	1555229	1555449	220	2	Loss
5	2699039	2725299	26260	3	Gain
5	3123041	3168671	45630	9	Loss
5	5803525	5804460	935	12	Loss
5	6386305	6386385	80	2	Gain
5	6993428	6993508	80	2	Gain
5	7395689	7398190	2501	6	Loss
5	9638065	9645799	7734	19	Loss
5	9704516	9704725	209	8	Loss
5	11379797	11380248	451	34	Loss
5	11535949	11806335	270386	87	Both
5	13516258	13519015	2757	9	Loss
5	13870687	13870739	52	2	Loss
5	17290130	17290516	386	44	Loss
5	17878523	17884736	6213	39	Loss
5	17966825	17995962	29137	2	Loss
5	20436043	20443681	7638	5	Loss
5	20529757	21284406	754649	63	Both
5	24344573	24354356	9783	9	Loss
5	26073901	26074025	124	3	Both
5	27115296	27151866	36570	8	Gain
5	27713499	27713608	109	2	Loss
5	35200678	35200765	87	7	Loss
5	36445300	36447565	2265	33	Loss
5	36613841	36613934	93	2	Gain
5	36831489	36834005	2516	23	Loss
5	37699995	37757517	57522	19	Loss
5	37785317	37795965	10648	3	Loss
5	37796179	37827942	31763	2	Loss
5	39041504	39041918	414	4	Loss
5	39088660	39096425	7765	13	Loss
5	41794749	41794907	158	2	Loss
5	43628289	43628971	682	3	Loss
5	48859530	48916844	57314	4	Both
5	49519563	49657604	138041	52	Both
5	49801966	49802024	58	17	Loss
5	51159241	51159896	655	32	Loss
5	52666634	52666777	143	14	Loss
5	52962854	52962908	54	3	Loss
5	54593339	54671443	78104	42	Both
5	55784805	55814759	29954	26	Both
5	55898666	55945538	46872	3	Loss
5	55985746	56000238	14492	6	Loss
5	57209212	57209339	127	28	Loss
5	57403133	57409484	6351	2	Loss
5	57478646	57736454	257808	21	Both
5	57794480	58082622	288142	42	Both
5	58191119	58191188	69	4	Loss
5	58282807	58290200	7393	7	Loss
5	61705942	61708755	2813	2	Loss
5	62022250	62022977	727	38	Loss
5	62153670	62161523	7853	33	Loss
5	64623168	64625420	2252	3	Loss
5	65249285	65249340	55	3	Loss
5	71838475	71846248	7773	10	Loss
5	72198700	72198959	259	12	Loss
5	72199038	72199145	107	11	Loss
5	72199260	72199824	564	12	Loss
5	72224121	72224576	455	15	Loss
5	72389059	72389472	413	7	Loss
5	72929226	73380162	450936	207	Both
5	76616634	76617287	653	3	Loss
5	76859568	76861805	2237	3	Loss
5	78439333	78447082	7749	9	Loss
5	80892959	80893099	140	7	Loss
5	81476174	81476452	278	25	Loss
5	84465369	84465523	154	40	Loss
5	87015294	87018124	2830	3	Loss
5	87699668	87888171	188503	8	Both
5	88526611	88526952	341	5	Loss
5	89572828	89575334	2506	51	Loss
5	91112957	91127187	14230	3	Loss
5	91577445	91578056	611	9	Loss
5	92217353	92220760	3407	2	Loss
5	93845179	93845230	51	2	Loss
5	96342534	96348422	5888	9	Loss
5	97245829	97256762	10933	2	Loss
5	97722947	97816394	93447	45	Both
5	97850371	97874704	24333	3	Both
5	97952403	97981778	29375	2	Gain
5	98001795	98001853	58	15	Loss
5	98731233	99100034	368801	54	Both
5	99173228	99421373	248145	158	Both
5	99505455	99506001	546	2	Loss
5	99506143	99506197	54	23	Loss
5	100326527	100403694	77167	24	Both
5	100648589	100654940	6351	7	Loss
5	100755730	100847131	91401	22	Both
5	100862253	102066882	1204629	288	Both
5	105989921	105994471	4550	2	Loss
5	106061757	106061898	141	2	Both
5	108500034	108500261	227	4	Both
5	111054340	111054411	71	18	Loss
5	112038092	112069357	31265	49	Both
5	112891576	113101908	210332	3	Loss
5	114615831	114616173	342	22	Loss
5	115794129	115826906	32777	2	Both
5	116121940	116122022	82	2	Loss
5	116178520	116179095	575	2	Loss
5	116562479	118357402	1794923	179	Both
6	422	5704	5282	3	Loss
6	7985	19229	11244	16	Both
6	581027	583587	2560	6	Loss
6	895368	968096	72728	3	Loss
6	1662716	2211291	548575	14	Both
6	2887503	3618102	730599	235	Both
6	3689919	3697687	7768	29	Loss
6	3884163	3891228	7065	7	Loss
6	3893745	3893806	61	14	Loss
6	4070425	4078061	7636	29	Loss
6	4142657	4149009	6352	37	Loss
6	4293584	4293642	58	11	Loss
6	4366676	4366901	225	20	Loss
6	5827489	5885613	58124	26	Both
6	6558128	6558615	487	7	Loss
6	6722080	7109381	387301	75	Both
6	7286667	7294677	8010	2	Gain
6	8283809	8286494	2685	15	Loss
6	8532264	8532600	336	21	Loss
6	8786534	8804550	18016	12	Loss
6	8819998	8820049	51	15	Loss
6	9045018	9062368	17350	10	Gain
6	9658976	9659936	960	5	Loss
6	9687959	9688126	167	17	Loss
6	9897690	9905476	7786	17	Loss
6	10407690	10414797	7107	7	Loss
6	10713241	10715453	2212	2	Loss
6	11896171	11896629	458	2	Loss
6	12356036	12356090	54	3	Loss
6	15042404	15042497	93	9	Loss
6	16419778	16419887	109	56	Loss
6	18216281	18216387	106	3	Loss
6	18706718	19734682	1027964	208	Both
6	20287672	20287843	171	6	Gain
6	21290112	21309094	18982	10	Loss
6	22726340	22801644	75304	3	Both
6	24106409	24106490	81	2	Loss
6	24289046	24289279	233	20	Loss
6	24594758	24595009	251	40	Loss
6	25626216	26011278	385062	49	Both
6	26971441	26977672	6231	8	Loss
6	27736840	27736934	94	3	Loss
6	27829064	27831370	2306	6	Loss
6	28399620	28404860	5240	44	Loss
6	30214560	30238901	24341	12	Loss
6	30510318	30510452	134	24	Loss
6	30881261	30881352	91	15	Gain
6	31308473	31308631	158	10	Loss
6	32409567	34557313	2147746	251	Both
6	34699356	34703944	4588	14	Loss
6	37392593	37397020	4427	3	Loss
6	38257309	38406925	149616	4	Both
6	38525303	38525474	171	9	Loss
6	40812559	42395094	1582535	100	Both
6	45528852	45536780	7928	11	Loss
6	46359012	47008574	649562	34	Both
6	47218038	47218112	74	7	Loss
6	48544645	48547139	2494	4	Loss
6	49080978	49083626	2648	2	Loss
6	49395486	49395812	326	4	Loss
6	50759870	50882386	122516	15	Both
6	51197488	51197630	142	15	Loss
6	52510667	52518471	7804	19	Loss
6	53147743	53155520	7777	5	Loss
6	54196674	54199657	2983	6	Loss
6	56555049	56557559	2510	50	Loss
6	58632988	58633053	65	3	Gain
6	59517322	59520415	3093	2	Loss
6	60344008	60344109	101	13	Gain
6	62625181	63236876	611695	165	Both
6	65274615	65274733	118	9	Gain
6	65666882	65670087	3205	27	Loss
6	67911269	67925409	14140	2	Gain
6	69000804	69008545	7741	37	Loss
6	69667110	69667278	168	6	Gain
6	71529483	71532429	2946	2	Loss
6	72040108	72045968	5860	6	Loss
6	72497599	72505517	7918	10	Loss
6	72802113	72940337	138224	9	Both
6	73820325	73824330	4005	4	Gain
6	73959516	73968211	8695	2	Loss
6	74307339	74315210	7871	26	Loss
6	75303722	75303785	63	2	Loss
6	75340241	75340533	292	8	Loss
6	75597849	75604185	6336	20	Loss
6	75897534	75897803	269	2	Loss
6	76398787	76402770	3983	6	Loss
6	76905226	76908133	2907	12	Loss
6	77430365	77434423	4058	28	Loss
6	77533853	77536214	2361	6	Loss
6	77971198	77971289	91	5	Gain
6	78173268	78461768	288500	6	Both
6	78823438	78870938	47500	5	Both
6	79700804	79742743	41939	42	Loss
6	80158223	80164616	6393	3	Loss
6	80848674	80848734	60	2	Loss
6	81514598	82235310	720712	114	Both
6	83623221	83623380	159	28	Loss
6	84500970	84508978	8008	26	Loss
6	84999962	85065685	65723	165	Both
6	85205373	85281852	76479	10	Both
6	85390400	85462420	72020	9	Both
6	85464778	85471786	7008	4	Both
6	85481083	85481340	257	2	Loss
6	85752616	85755389	2773	2	Loss
6	86204104	86206531	2427	8	Loss
6	86220855	86224915	4060	2	Loss
6	86351668	86351800	132	13	Loss
6	88073700	88076328	2628	27	Loss
6	89109317	89111456	2139	2	Loss
6	90550377	90554153	3776	3	Loss
6	90794705	90797398	2693	5	Loss
6	90832016	90835172	3156	3	Loss
6	91149793	91149932	139	15	Loss
6	94457868	94458131	263	2	Gain
6	94524611	94726528	201917	9	Both
6	95090397	95090497	100	2	Loss
6	95454681	95455188	507	12	Loss
6	95558492	95603451	44959	3	Loss
6	96200730	96202957	2227	16	Loss
6	96553557	96553799	242	2	Loss
6	97153455	97161193	7738	2	Loss
6	97204357	98285679	1081322	41	Both
6	99713789	99714597	808	4	Loss
6	100563771	100563834	63	3	Loss
6	101465392	101467720	2328	14	Loss
6	104076408	104078730	2322	3	Loss
6	105082906	105085490	2584	6	Loss
6	105705492	105708760	3268	4	Gain
6	106916022	107531428	615406	9	Both
6	107572437	107575460	3023	2	Loss
6	109646990	109649402	2412	4	Loss
6	111230547	111230658	111	2	Loss
6	113107544	113153950	46406	3	Both
6	113322699	113323173	474	24	Both
6	113609148	113609463	315	3	Both
6	115421664	115421843	179	4	Both
6	115761160	115761223	63	2	Loss
6	116241544	116241663	119	2	Loss
6	116464105	116464581	476	9	Loss
6	117075406	117084548	9142	37	Both
7	8934	9081	147	4	Loss
7	90574	91403	829	4	Both
7	91408	91966	558	3	Loss
7	661955	1362090	700135	5	Both
7	1404805	1408156	3351	5	Both
7	1461705	1719544	257839	9	Both
7	2057944	2061528	3584	23	Both
7	2592428	2595866	3438	4	Both
7	2952442	2952910	468	6	Loss
7	3588747	4357967	769220	17	Both
7	4386528	4386602	74	2	Gain
7	6061698	6061766	68	19	Loss
7	7313409	7313515	106	6	Loss
7	7432142	7439100	6958	2	Loss
7	10864010	10864120	110	5	Loss
7	11211930	11212047	117	4	Loss
7	11624251	11632024	7773	2	Loss
7	12402738	12402947	209	3	Loss
7	13621055	13628829	7774	33	Loss
7	16573867	16574033	166	6	Loss
7	17249733	17249850	117	11	Loss
7	18660348	18666720	6372	25	Loss
7	22535848	22535955	107	46	Loss
7	22843094	22845852	2758	24	Loss
7	23581477	23582100	623	25	Loss
7	24538098	24538215	117	6	Loss
7	24791790	24791922	132	25	Loss
7	24845782	24856427	10645	2	Loss
7	24981919	24984632	2713	11	Loss
7	25248060	25248149	89	3	Gain
7	25521101	25521564	463	8	Loss
7	25521790	25522056	266	14	Loss
7	25827118	25828073	955	2	Loss
7	25932735	25933049	314	2	Loss
7	26306504	26306783	279	4	Gain
7	28105490	28106429	939	19	Loss
7	28216510	28495469	278959	28	Both
7	28718581	28722071	3490	7	Loss
7	29010266	29010563	297	19	Loss
7	29040561	29040626	65	28	Loss
7	29051298	29051790	492	3	Loss
7	32346457	32346548	91	10	Loss
7	32508264	34019140	1510876	52	Both
7	34128266	34134636	6370	26	Loss
7	34415453	34492609	77156	3	Loss
7	34601605	34601700	95	2	Loss
7	34733012	34742093	9081	4	Loss
7	35729934	35735828	5894	20	Loss
7	35924344	35927818	3474	2	Loss
7	36016578	36024362	7784	9	Loss
7	36604611	36604784	173	6	Loss
7	36862620	36863647	1027	5	Both
7	37464423	39340779	1876356	84	Both
7	41795856	41936720	140864	5	Both
7	41961075	41963490	2415	12	Loss
7	42240816	42365284	124468	9	Both
7	42452643	42456655	4012	10	Loss
7	43862404	43863031	627	13	Loss
7	47498063	47548911	50848	2	Loss
7	51458344	51461735	3391	2	Loss
7	51498172	51503500	5328	2	Gain
7	54547073	54585045	37972	3	Both
7	56415930	58396074	1980144	104	Both
7	58549321	58604244	54923	2	Gain
7	58654116	58657387	3271	2	Gain
7	59522118	59524453	2335	2	Loss
7	61101568	61101627	59	4	Gain
7	61287016	61287133	117	3	Loss
7	61602376	62092679	490303	3	Both
7	63833849	63833950	101	3	Gain
7	64807904	64808041	137	2	Both
7	65305391	65492198	186807	27	Both
7	65830470	65830529	59	4	Loss
7	67782281	67783263	982	34	Loss
7	68092632	68097978	5346	3	Loss
7	68166541	68167184	643	5	Loss
7	68232453	69176925	944472	219	Both
7	69269353	69269479	126	4	Loss
7	69366280	69366685	405	3	Loss
7	70099547	70126961	27414	4	Both
7	70712141	70712325	184	44	Loss
7	70725493	70729059	3566	9	Loss
7	72178271	72178326	55	11	Loss
7	73875829	73876009	180	4	Loss
7	74648164	74652072	3908	6	Loss
7	74837946	74840394	2448	2	Loss
7	75871874	75871974	100	3	Loss
7	76561742	76569096	7354	2	Loss
7	76641547	76642419	872	5	Loss
7	76667183	76667263	80	2	Loss
7	77418356	77420865	2509	3	Loss
7	77645971	77649614	3643	30	Loss
7	77941955	77942154	199	7	Loss
7	78243446	78243608	162	9	Loss
7	78289404	78291631	2227	25	Loss
7	78300065	78300127	62	44	Loss
7	78368025	78368321	296	2	Loss
7	78729988	78739088	9100	4	Loss
7	80825859	80828112	2253	3	Loss
7	81045433	81149194	103761	2	Loss
7	82630629	82638436	7807	28	Loss
7	82797996	82798048	52	2	Loss
7	83483531	83483596	65	18	Loss
7	84453757	84454489	732	2	Loss
7	85471165	85475042	3877	11	Gain
7	86692153	86917504	225351	25	Loss
7	88687221	88687314	93	8	Loss
7	91507968	91508027	59	3	Loss
7	92912329	92927159	14830	2	Both
7	92979805	92987741	7936	43	Loss
7	93109678	93110037	359	45	Loss
7	93885440	93885555	115	2	Both
7	94032603	94033034	431	11	Loss
7	96372668	96377387	4719	7	Loss
7	97648450	97648560	110	12	Loss
7	98657598	98657829	231	51	Loss
7	98781030	98781751	721	8	Loss
7	98927956	99039339	111383	34	Loss
7	99095630	99182064	86434	30	Both
7	99202708	99301834	99126	26	Both
7	99485624	99485701	77	2	Loss
7	99531901	99532028	127	32	Loss
7	99841720	99980096	138376	27	Both
7	100122303	100134618	12315	2	Gain
7	100388848	100427115	38267	9	Loss
7	101521941	101629974	108033	4	Gain
7	101638923	101661416	22493	5	Loss
7	101759586	101767363	7777	43	Loss
7	103037516	103054765	17249	32	Both
7	103775142	103775209	67	4	Loss
7	104142249	104142330	81	5	Loss
7	104147401	104147495	94	10	Loss
7	104147579	104147872	293	2	Loss
7	104620664	104620902	238	24	Loss
7	105815629	105815703	74	6	Loss
7	105815813	105815902	89	6	Loss
7	105816026	105816178	152	8	Loss
7	105958612	106045543	86931	35	Both
7	106667015	106679046	12031	2	Loss
7	107278460	107473377	194917	56	Both
7	108391408	108391517	109	37	Loss
8	7059	8934	1875	2	Loss
8	11284	12115	831	9	Gain
8	14084	17670	3586	7	Both
8	317292	1236393	919101	159	Both
8	1843137	1890292	47155	6	Both
8	2056420	2851684	795264	210	Both
8	3411974	3414896	2922	30	Loss
8	3580616	3580740	124	8	Loss
8	4261607	4264216	2609	4	Loss
8	4636167	4640328	4161	4	Loss
8	5013953	6014268	1000315	33	Both
8	7188468	7188699	231	9	Loss
8	7249201	7387035	137834	13	Both
8	7402747	7402902	155	3	Both
8	7993776	7993982	206	4	Gain
8	9159460	9177395	17935	3	Loss
8	10988142	10988225	83	11	Loss
8	12011792	12019535	7743	6	Loss
8	12092674	12092813	139	56	Loss
8	12775703	12775850	147	17	Loss
8	12945947	12948520	2573	9	Loss
8	12973824	12973948	124	2	Loss
8	13901534	13901640	106	2	Loss
8	13907864	13907940	76	4	Loss
8	14411729	14412392	663	4	Loss
8	14566285	14574136	7851	37	Loss
8	14636028	14636100	72	3	Loss
8	16102433	16102740	307	2	Loss
8	18385698	18385765	67	23	Loss
8	19045975	19046066	91	2	Loss
8	19863965	19864088	123	26	Loss
8	21688866	21689822	956	7	Loss
8	22627458	22674360	46902	83	Both
8	22711022	23207505	496483	347	Both
8	24368741	24377978	9237	2	Loss
8	27357929	27360619	2690	2	Loss
8	29085983	29093761	7778	4	Loss
8	30083192	33070772	2987580	294	Both
8	35032190	35035513	3323	2	Loss
8	35224169	35227651	3482	5	Loss
8	36062888	36069958	7070	43	Loss
8	36104353	36104441	88	15	Loss
8	36400525	36401052	527	3	Loss
8	37363734	37363835	101	7	Loss
8	37822668	37827753	5085	6	Loss
8	38615272	38615714	442	5	Loss
8	40947796	40948489	693	25	Loss
8	42844731	42852479	7748	15	Loss
8	44817070	44817167	97	4	Loss
8	46642463	46643085	622	3	Loss
8	47298020	47298079	59	6	Loss
8	48075063	48225779	150716	6	Both
8	48396962	48397042	80	7	Loss
8	49494008	49494345	337	29	Loss
8	50625785	50626281	496	2	Loss
8	51042167	51199031	156864	108	Both
8	52353012	52389873	36861	2	Loss
8	52529689	52535267	5578	8	Loss
8	53575767	53576734	967	38	Loss
8	53875567	53877753	2186	2	Loss
8	55131210	55134197	2987	2	Loss
8	56364920	56364993	73	4	Loss
8	57490413	57492798	2385	8	Loss
8	58923342	58969309	45967	91	Both
8	60575176	60577604	2428	3	Loss
8	62838280	62840473	2193	9	Loss
8	63880228	63880355	127	2	Loss
8	65123805	65248298	124493	7	Loss
8	66116921	66117320	399	28	Loss
8	68245792	68255496	9704	4	Loss
8	68492272	68499981	7709	8	Loss
8	69964923	69965042	119	3	Loss
8	69981362	69981445	83	3	Gain
8	69982635	69982837	202	13	Loss
8	69982849	69983256	407	2	Both
8	70006107	70006407	300	4	Loss
8	70012440	70020828	8388	59	Both
8	70062736	70063309	573	8	Both
8	71935591	74110860	2175269	135	Both
8	75698016	75698178	162	3	Both
8	75747493	75747544	51	14	Loss
8	77222743	77226897	4154	4	Loss
8	79101706	79234968	133262	10	Both
8	80319544	81082185	762641	75	Both
8	81570420	81576139	5719	6	Loss
8	83958397	83962092	3695	2	Loss
8	86038223	86050197	11974	8	Loss
8	87529112	87530095	983	15	Loss
8	88302859	88306485	3626	22	Loss
8	88622638	88625241	2603	6	Loss
8	90209818	91369225	1159407	153	Both
8	92741676	92741740	64	6	Loss
8	92745653	93588994	843341	185	Both
8	93812955	93823729	10774	11	Loss
8	94120215	94123271	3056	45	Loss
8	94126053	94129124	3071	20	Loss
8	95060884	95232970	172086	3	Both
8	95998284	96001107	2823	21	Loss
8	97361848	97362238	390	2	Loss
8	97801945	97802109	164	2	Gain
8	99840350	99840499	149	36	Loss
8	101034883	101034999	116	4	Loss
8	101384640	101391064	6424	8	Both
8	104663631	104664355	724	83	Both
8	106547839	106568762	20923	2	Loss
8	107163850	107164235	385	18	Loss
8	110532865	110532956	91	2	Loss
8	110779932	110779991	59	4	Loss
8	112060360	112068296	7936	39	Loss
9	222	6623	6401	17	Both
9	14298	15087	789	10	Loss
9	2196218	2199666	3448	3	Loss
9	3187234	3187504	270	7	Loss
9	3289806	3297547	7741	2	Loss
9	3520628	3522823	2195	7	Loss
9	3983109	3983175	66	2	Loss
9	3986367	3986485	118	3	Loss
9	4348097	4348191	94	2	Loss
9	5457455	5561428	103973	19	Both
9	7873758	7874039	281	12	Loss
9	9353059	9359216	6157	28	Loss
9	10700658	10719111	18453	3	Loss
9	14033057	14036718	3661	2	Loss
9	15206584	15206730	146	2	Loss
9	16136684	16144345	7661	2	Loss
9	17446285	17446996	711	15	Loss
9	17503427	17571739	68312	3	Both
9	17972786	17972868	82	20	Loss
9	19137274	19144706	7432	12	Loss
9	19197632	19205430	7798	2	Loss
9	19277579	19285402	7823	6	Loss
9	20136282	20136372	90	24	Loss
9	20535116	20537937	2821	3	Loss
9	20583422	20586963	3541	2	Loss
9	21670148	21670244	96	3	Loss
9	22718513	22720861	2348	11	Loss
9	23732484	23732565	81	27	Loss
9	24790468	24790788	320	4	Loss
9	24989306	24989369	63	11	Loss
9	25319634	25325237	5603	18	Loss
9	25952789	25956218	3429	2	Loss
9	28845454	28845991	537	26	Loss
9	31220847	31220925	78	3	Loss
9	32988139	32988432	293	4	Loss
9	34126196	34130169	3973	4	Loss
9	34477698	34477834	136	4	Loss
9	37211215	37218787	7572	22	Loss
9	41365097	41365531	434	3	Loss
9	41487589	41490259	2670	2	Loss
9	42847117	42847194	77	4	Loss
9	43874924	43875006	82	14	Loss
9	45942815	45942973	158	5	Loss
9	50792465	50810560	18095	3	Loss
9	51352616	51355236	2620	19	Loss
9	51382099	52853415	1471316	33	Loss
9	53201587	53206769	5182	3	Loss
9	54289250	54300736	11486	4	Loss
9	54806324	54806395	71	9	Loss
9	57798070	57824735	26665	3	Loss
9	58167792	58167846	54	17	Loss
9	58420940	58428814	7874	5	Loss
9	58577092	58733710	156618	6	Both
9	62697009	62703344	6335	3	Loss
9	64615030	64615146	116	33	Loss
9	65189533	65451556	262023	45	Both
9	65588384	65596172	7788	4	Loss
9	65656749	65664533	7784	18	Loss
9	66056539	66060052	3513	5	Loss
9	66108688	66109260	572	23	Gain
9	69085571	69087937	2366	2	Loss
9	69328757	69332359	3602	4	Loss
9	69737276	69741208	3932	4	Loss
9	73937144	74578936	641792	245	Both
9	76990062	77004792	14730	2	Loss
9	77567887	77613950	46063	9	Both
9	77628864	77638452	9588	18	Loss
9	77720225	77727965	7740	4	Loss
9	77761389	77769395	8006	31	Loss
9	77817320	77819582	2262	37	Loss
9	77841572	77846594	5022	4	Loss
9	80392373	80528878	136505	5	Loss
9	82775785	82775929	144	6	Loss
9	83156028	83295942	139914	9	Both
9	85705946	85811942	105996	10	Both
9	85925358	85929591	4233	4	Loss
9	86276423	86276485	62	6	Gain
9	87622354	87624453	2099	2	Loss
9	87848499	87852425	3926	2	Loss
9	87954479	88135810	181331	52	Both
9	88463293	88466533	3240	3	Loss
9	89751146	89751265	119	2	Loss
9	89852131	89852189	58	3	Loss
9	90360408	90432879	72471	14	Both
10	802364	802442	78	4	Gain
10	807819	807902	83	5	Gain
10	861999	862051	52	2	Loss
10	865510	2036310	1170800	66	Both
10	3157547	4582678	1425131	105	Both
10	4734035	4734086	51	6	Loss
10	4878008	4878069	61	3	Loss
10	5651841	5652118	277	2	Loss
10	6463371	6463844	473	12	Loss
10	7811373	7820965	9592	2	Loss
10	8193673	8200022	6349	38	Loss
10	9752883	9755597	2714	23	Loss
10	16171292	16298362	127070	2	Loss
10	22553698	22553749	51	3	Loss
10	25291809	25291863	54	6	Loss
10	26265864	27172606	906742	18	Both
10	27280233	27283891	3658	35	Loss
10	27710738	28853580	1142842	63	Both
10	30305459	30305523	64	2	Loss
10	30678655	30682816	4161	3	Loss
10	32703688	32703789	101	8	Loss
10	33025684	33056599	30915	3	Loss
10	33871366	33871644	278	2	Gain
10	37459937	37468177	8240	3	Loss
10	38588158	38743363	155205	17	Loss
10	39279176	39451243	172067	17	Loss
10	43844550	43849150	4600	7	Loss
10	45730189	45730655	466	5	Loss
10	45915720	45944560	28840	2	Loss
10	47703591	47703897	306	35	Loss
10	48316002	48327104	11102	2	Loss
10	48974404	49079228	104824	38	Loss
10	51395347	51397717	2370	4	Loss
10	52083226	52387391	304165	13	Loss
10	60784544	60790716	6172	2	Gain
10	61160033	61164918	4885	3	Loss
10	61782669	63952680	2170011	183	Both
10	63987046	63989815	2769	23	Loss
10	64397887	64398105	218	18	Loss
10	68910980	68914308	3328	8	Loss
10	72841162	72843362	2200	3	Loss
10	74123171	74123227	56	5	Loss
10	75016201	75038638	22437	3	Loss
10	75120065	75120734	669	2	Loss
10	75121433	75121709	276	9	Loss
10	75251758	75291770	40012	43	Both
10	75378242	75407165	28923	5	Loss
10	75589983	75601520	11537	4	Both
10	76339150	76355696	16546	3	Loss
10	77423299	78839387	1416088	291	Both
10	79304959	79305032	73	9	Gain
10	79761779	79768761	6982	15	Loss
10	80723037	80723119	82	8	Loss
10	82975191	82975764	573	56	Loss
10	84834858	84849425	14567	4	Loss
10	86873569	86873695	126	31	Loss
10	87275561	87275617	56	5	Loss
10	87841459	87841660	201	2	Loss
10	90008069	90008121	52	5	Loss
10	90008151	90008203	52	2	Loss
10	90008629	90008680	51	2	Loss
10	90396432	94855978	4459546	472	Both
10	96026569	96078997	52428	4	Both
10	96685263	96685418	155	14	Loss
10	97368287	97368425	138	22	Loss
10	98107183	98114917	7734	32	Loss
10	98357739	98357862	123	2	Loss
10	98459241	99336563	877322	116	Both
10	100856200	100856855	655	3	Loss
10	100883936	100887686	3750	8	Loss
10	101048308	101067320	19012	6	Both
10	101067330	101068166	836	2	Both
11	141662	3287072	3145410	275	Both
11	5352453	5358473	6020	3	Both
11	6866156	6866369	213	23	Loss
11	9374081	9378603	4522	14	Loss
11	11450174	13067959	1617785	39	Loss
11	16192312	16327343	135031	3	Loss
11	17042398	17843859	801461	62	Both
11	18365071	18390699	25628	8	Loss
11	23309048	23309235	187	26	Loss
11	24299786	24703853	404067	5	Loss
11	25825412	25826139	727	21	Loss
11	32815164	32815554	390	23	Loss
11	32970377	32970480	103	8	Loss
11	33174292	33176678	2386	27	Loss
11	34466407	34466673	266	45	Loss
11	37984829	37985590	761	13	Loss
11	38807024	38809652	2628	2	Loss
11	39051277	39051444	167	17	Loss
11	39264933	39267869	2936	3	Loss
11	39785772	39785895	123	2	Loss
11	40080219	40081020	801	10	Loss
11	40345560	40345705	145	2	Loss
11	46804970	46845312	40342	38	Both
11	50843708	50885959	42251	29	Both
11	52001245	52001638	393	2	Loss
11	52246738	52249542	2804	3	Loss
11	52893357	52905101	11744	5	Both
11	52972984	52980828	7844	48	Loss
11	53286983	53287074	91	9	Loss
11	55750319	55750553	234	5	Loss
11	55900560	56112524	211964	18	Loss
11	56967113	57005615	38502	2	Both
11	57927165	57927765	600	4	Loss
11	58987654	58987820	166	2	Loss
11	59546767	59547244	477	6	Loss
11	61790629	63660159	1869530	100	Both
11	66335802	66335925	123	13	Loss
11	66475187	68295500	1820313	108	Both
11	68846780	68847247	467	3	Loss
11	72401444	72402234	790	5	Loss
11	79843421	79897914	54493	3	Loss
11	83497064	83497407	343	33	Loss
11	83595818	83595878	60	6	Loss
11	84303567	84307477	3910	6	Loss
11	87817179	87822355	5176	2	Loss
11	88937810	89206469	268659	14	Loss
11	89459210	89462879	3669	38	Loss
11	89603207	89603339	132	10	Loss
11	89608287	89738544	130257	3	Both
11	91543528	91551323	7795	24	Loss
11	93170992	93192040	21048	12	Loss
11	93290628	93353591	62963	2	Both
11	95058140	95058221	81	3	Loss
11	101381861	101381955	94	2	Loss
11	102778998	102779120	122	2	Loss
11	102907611	102911012	3401	8	Loss
11	102946918	102947428	510	2	Loss
11	104016856	104016940	84	6	Gain
11	104033382	104033469	87	5	Gain
11	104820930	104821148	218	4	Both
11	105655145	105656163	1018	3	Both
11	105874387	105874508	121	5	Loss
11	106092888	106093205	317	3	Both
12	20483	20573	90	14	Loss
12	399058	399152	94	2	Both
12	473506	473961	455	4	Loss
12	474684	474813	129	7	Gain
12	491574	491664	90	16	Both
12	531844	532059	215	3	Loss
12	703974	704295	321	5	Both
12	923192	923254	62	3	Gain
12	1066266	1066317	51	3	Loss
12	1114807	1114997	190	21	Both
12	1898591	1901401	2810	2	Loss
12	2932962	2933014	52	2	Loss
12	2968831	4571528	1602697	125	Both
12	6403976	6404101	125	2	Loss
12	6420148	6420241	93	2	Gain
12	7008662	7008727	65	3	Loss
12	7918883	7926641	7758	42	Loss
12	11447689	11449907	2218	10	Loss
12	13415315	14947650	1532335	208	Both
12	14954348	14954780	432	2	Loss
12	14974951	14975158	207	7	Loss
12	15047920	16027377	979457	194	Both
12	16052859	16052943	84	3	Loss
12	16137463	16137766	303	3	Loss
12	16172527	16172624	97	2	Gain
12	16211041	16211270	229	16	Both
12	16253032	16257078	4046	5	Loss
12	16295501	16300238	4737	13	Both
12	17564537	17564856	319	59	Loss
12	18001116	18234785	233669	7	Loss
12	18484823	18626442	141619	11	Loss
12	18941652	18941720	68	2	Loss
12	19291151	19291248	97	23	Loss
12	20337720	20396506	58786	2	Both
12	21912151	21912238	87	8	Gain
12	22592316	22593208	892	2	Loss
12	24301464	24306380	4916	5	Both
12	24856393	24859406	3013	3	Loss
12	24924168	24924311	143	3	Gain
12	25109660	25167966	58306	3	Loss
12	25283689	25283911	222	53	Loss
12	25561247	25906606	345359	80	Both
12	26743666	29166293	2422627	406	Both
12	30102350	30102524	174	5	Loss
12	30172969	30173879	910	3	Gain
12	34181564	34181688	124	33	Loss
12	34452934	34453009	75	19	Loss
12	34980659	34980831	172	3	Gain
12	35046784	35046927	143	3	Loss
12	35071992	35072068	76	2	Loss
12	35180535	35180619	84	13	Loss
12	35195252	35208625	13373	24	Both
12	35321412	35321468	56	3	Loss
12	35785125	35787575	2450	2	Loss
12	36080465	36464655	384190	63	Both
12	36536023	36538516	2493	38	Loss
12	36742310	36742387	77	5	Gain
12	36755774	36763550	7776	35	Loss
12	36973592	36973854	262	4	Loss
12	40351864	40351982	118	13	Loss
12	41027219	41028070	851	3	Loss
12	41154047	41158626	4579	8	Loss
12	41207578	41212586	5008	3	Loss
12	41882830	41891491	8661	4	Loss
12	42060224	42068050	7826	42	Loss
12	42610462	42610755	293	2	Loss
12	42985332	42987416	2084	7	Loss
12	43065077	43502046	436969	28	Loss
12	45234404	45243760	9356	2	Gain
12	45670177	45670231	54	2	Loss
12	48438071	48438125	54	4	Loss
12	49852058	49881100	29042	2	Gain
12	49904256	49907589	3333	15	Loss
12	50000171	50000281	110	6	Loss
12	54636381	54636483	102	4	Loss
12	57291338	57344499	53161	5	Loss
12	61341617	61341668	51	3	Loss
12	62128238	62160737	32499	2	Gain
12	62994696	62995270	574	2	Loss
12	64752504	64752805	301	27	Loss
12	71532297	71535061	2764	9	Loss
12	71964769	72229777	265008	16	Both
12	72359680	72363343	3663	2	Loss
12	73376534	73376889	355	2	Loss
12	75087360	77024584	1937224	131	Both
12	78170312	78170483	171	24	Loss
12	78485753	78486628	875	23	Loss
12	78491147	78491224	77	2	Loss
12	79388697	79388760	63	5	Loss
12	79466318	79480852	14534	10	Loss
12	79979209	79979344	135	6	Loss
12	80042656	80042710	54	2	Loss
12	80177207	82200055	2022848	276	Both
12	84027644	84033183	5539	7	Loss
12	85471418	85477958	6540	39	Both
12	85488749	85534920	46171	11	Both
12	86119664	86127395	7731	16	Loss
12	86293562	86297317	3755	2	Loss
12	86578650	86578740	90	7	Loss
12	87159053	87160002	949	23	Loss
12	87194976	87199229	4253	2	Loss
13	6059	2883508	2877449	647	Both
13	5428520	5432036	3516	15	Loss
13	6035486	6043269	7783	2	Loss
13	8516676	8516739	63	46	Loss
13	8617983	8618325	342	5	Loss
13	9273632	9406698	133066	22	Both
13	9628150	9629072	922	17	Loss
13	11418416	11424369	5953	11	Loss
13	12127300	12127429	129	6	Loss
13	14636739	14640371	3632	2	Gain
13	16387143	16387404	261	2	Both
13	16681579	16681654	75	5	Gain
13	16758198	16758328	130	6	Loss
13	16819501	16819694	193	22	Loss
13	16845193	16845321	128	2	Loss
13	19121872	19125921	4049	23	Loss
13	19882988	19889309	6321	28	Loss
13	20946464	20950526	4062	3	Loss
13	22651120	22651175	55	8	Loss
13	22758694	22759084	390	2	Loss
13	22849573	22849956	383	8	Loss
13	22850039	22850131	92	15	Loss
13	23601456	23601517	61	57	Loss
13	24649214	24649507	293	6	Loss
13	33653398	33659162	5764	32	Loss
13	35486904	35486969	65	10	Loss
13	36560169	36560997	828	4	Loss
13	36619787	37958666	1338879	160	Loss
13	38602380	38603200	820	7	Loss
13	41498085	41498422	337	4	Loss
13	42654397	42957413	303016	64	Both
13	43000787	43012722	11935	9	Loss
13	43025130	43122390	97260	6	Loss
13	43366494	43368851	2357	4	Loss
13	44151386	44490976	339590	129	Both
13	48352956	48353526	570	3	Loss
13	48749783	48749873	90	5	Loss
13	48770074	48770606	532	2	Loss
13	49272311	49274748	2437	21	Loss
13	49636915	49645328	8413	7	Loss
13	49730668	49730859	191	19	Loss
13	50089457	50089600	143	8	Loss
13	50090369	50090966	597	28	Loss
13	50163231	50163316	85	16	Loss
13	50589201	50593546	4345	2	Loss
13	52738152	52857228	119076	35	Both
13	52888534	52888597	63	2	Loss
13	54197051	54251511	54460	9	Loss
13	54532269	54534804	2535	3	Loss
13	55338031	55343521	5490	2	Loss
13	61828260	61853386	25126	3	Gain
13	61955005	62144285	189280	46	Both
13	63105656	63106343	687	6	Loss
13	63158170	63203849	45679	9	Gain
13	63226821	63381495	154674	22	Both
13	66895888	66917940	22052	7	Both
13	69771612	69775476	3864	2	Loss
13	70060112	70067886	7774	19	Loss
13	73570380	73574353	3973	4	Loss
13	73607787	73662873	55086	12	Both
13	76231453	76248382	16929	4	Loss
13	76326794	76326875	81	6	Both
13	76381292	76381370	78	2	Loss
13	78180238	78180757	519	3	Gain
13	80830564	80830772	208	15	Loss
13	82049917	82243209	193292	33	Both
14	288685	1044762	756077	237	Both
14	1114517	1114610	93	3	Loss
14	1114835	1114999	164	3	Loss
14	2371140	2452230	81090	5	Loss
14	3199682	3201923	2241	2	Loss
14	3285674	3286025	351	19	Loss
14	4315919	4316241	322	28	Loss
14	4941600	4941654	54	4	Loss
14	5011070	5011124	54	12	Loss
14	5998319	6001137	2818	37	Loss
14	6373510	6380889	7379	2	Gain
14	7063227	7069764	6537	15	Loss
14	9675217	9679933	4716	2	Loss
14	9721131	9725588	4457	2	Loss
14	9726152	9726226	74	24	Loss
14	11369820	11375335	5515	22	Loss
14	12313823	12313904	81	2	Loss
14	13195599	13198264	2665	13	Loss
14	13442954	13443131	177	5	Loss
14	14787699	14790836	3137	5	Loss
14	15891092	15893614	2522	7	Loss
14	17508924	17512630	3706	30	Loss
14	18773749	18776315	2566	4	Loss
14	20565914	20566500	586	13	Loss
14	20566576	20566941	365	19	Loss
14	20599223	20599504	281	5	Loss
14	21435313	21910626	475313	29	Both
14	23366243	23399796	33553	2	Loss
14	24556177	24806632	250455	40	Both
14	26533888	26536121	2233	8	Loss
14	26604184	26604254	70	3	Loss
14	26696797	26702410	5613	45	Loss
14	28203239	28203620	381	18	Loss
14	28789015	28789076	61	2	Loss
14	29569822	29572235	2413	4	Loss
14	30202330	30221021	18691	2	Loss
14	31043095	31047425	4330	11	Loss
14	31853860	31856055	2195	33	Loss
14	32211843	32211912	69	2	Loss
14	35259143	35259936	793	30	Loss
14	35263945	35264007	62	4	Loss
14	37507465	37806257	298792	3	Loss
14	38981457	38991653	10196	4	Gain
14	39231322	39246108	14786	11	Both
14	39700255	39700362	107	23	Loss
14	39961988	39967456	5468	3	Loss
14	41640136	41640244	108	35	Loss
14	41855335	41855852	517	43	Loss
14	43522451	43522691	240	2	Loss
14	43577856	43578054	198	2	Loss
14	46356772	46364573	7801	27	Loss
14	49706553	49978802	272249	28	Loss
14	50198864	50201431	2567	4	Loss
14	60753403	60758766	5363	36	Loss
14	62541881	62549522	7641	12	Both
14	62973562	62975951	2389	2	Loss
14	63084066	63086715	2649	7	Loss
14	65541687	65541917	230	8	Loss
14	68177605	68184448	6843	3	Loss
14	68258612	68278788	20176	3	Both
14	68803182	69602395	799213	62	Both
14	70077731	70758788	681057	89	Both
14	73668147	73668211	64	3	Loss
14	78434489	78435067	578	20	Both
14	78834940	78835025	85	2	Loss
14	79803307	79803430	123	2	Both
14	79803474	79804152	678	2	Loss
14	80475125	80519033	43908	12	Both
14	80606526	80607010	484	3	Both
14	80629343	81407250	777907	76	Both
14	81745355	81745853	498	12	Loss
14	81780097	81836347	56250	5	Both
14	83016415	83016525	110	16	Loss
14	83056611	83056705	94	3	Gain
14	83680822	83681078	256	5	Loss
14	83773041	83773222	181	3	Loss
14	84604064	84611481	7417	2	Loss
14	84831374	84831431	57	3	Loss
14	85038025	85038283	258	5	Loss
14	85240079	85240132	53	4	Loss
14	86959575	86962074	2499	36	Loss
14	87333389	87337432	4043	28	Loss
14	87449978	87456361	6383	27	Loss
14	87920153	87927894	7741	15	Loss
14	88228523	88236277	7754	8	Loss
14	88371645	88371730	85	13	Loss
14	88563071	88569395	6324	18	Loss
14	89155889	89158024	2135	3	Loss
14	89857263	89859971	2708	3	Loss
14	91029997	91818128	788131	51	Both
14	91835589	91835648	59	9	Loss
14	92542258	92545557	3299	4	Loss
14	94666852	94667028	176	2	Loss
14	94667416	94669188	1772	6	Loss
14	94670698	94671220	522	2	Both
15	888903	889385	482	16	Loss
15	919474	977011	57537	23	Both
15	1651030	1675373	24343	13	Both
15	1699904	1746875	46971	4	Loss
15	2215252	2236323	21071	30	Both
15	2636193	2682270	46077	6	Both
15	3186882	3187807	925	3	Loss
15	3195353	3195668	315	6	Loss
15	3431520	3431591	71	22	Loss
15	3705619	3705777	158	2	Loss
15	3958064	3960641	2577	20	Loss
15	3981930	3982012	82	14	Loss
15	4031840	4031953	113	12	Loss
15	4039361	4039757	396	12	Loss
15	4105189	4105456	267	2	Loss
15	4196043	4199050	3007	3	Loss
15	4258728	4258831	103	2	Loss
15	4320818	4372919	52101	2	Gain
15	4395369	4395621	252	2	Loss
15	4461618	4488771	27153	9	Both
15	4666011	4666090	79	3	Loss
15	4707923	4714312	6389	32	Loss
15	5089084	5474393	385309	25	Both
15	5997648	6023841	26193	2	Both
15	8631449	8631544	95	2	Loss
15	9127082	9371837	244755	5	Both
15	10333293	10333371	78	3	Loss
15	11089706	11092479	2773	3	Loss
15	11519024	11519123	99	21	Loss
15	13985012	13985069	57	3	Both
15	18176413	18176639	226	4	Both
15	18770031	18770109	78	21	Loss
15	19167761	19167829	68	5	Gain
15	19537152	19539943	2791	4	Loss
15	21396486	21399556	3070	2	Loss
15	22261841	22261987	146	18	Loss
15	22438429	22438970	541	42	Loss
15	22781479	22781616	137	24	Loss
15	24641002	24644312	3310	7	Loss
15	24873518	24877557	4039	4	Loss
15	26162360	26166923	4563	14	Loss
15	27420997	27421156	159	4	Loss
15	27866123	28117631	251508	4	Both
15	30959064	30959119	55	2	Gain
15	31072423	31072483	60	2	Loss
15	31145449	31145502	53	2	Loss
15	31299177	31299271	94	9	Loss
15	32714235	32721977	7742	22	Loss
15	32812647	32826238	13591	27	Both
15	33877894	33878090	196	54	Loss
15	34695549	34710009	14460	2	Gain
15	34713885	34803496	89611	43	Both
15	34977179	34977387	208	10	Loss
15	35147957	35148068	111	31	Gain
15	35183687	35183792	105	2	Loss
15	35353115	35353250	135	56	Loss
15	35493033	35493243	210	5	Loss
15	35967185	36487398	520213	250	Both
15	36566603	36605811	39208	14	Both
15	37677718	37681345	3627	4	Gain
15	37797008	37801855	4847	2	Gain
15	37978988	37979225	237	11	Loss
15	39688548	39688902	354	40	Loss
15	40245758	40248427	2669	6	Loss
15	40369445	40369559	114	7	Loss
15	40533823	40534034	211	48	Loss
15	41607770	41607874	104	11	Gain
15	45117630	45117755	125	8	Loss
15	47378848	47379167	319	64	Loss
15	48652891	48653035	144	9	Loss
15	48653188	48653271	83	5	Loss
15	48653827	48654029	202	19	Loss
15	49512573	49512645	72	2	Loss
15	49820258	49820338	80	4	Loss
15	54461026	54461215	189	3	Loss
15	54844849	54854996	10147	6	Both
15	55691382	55691442	60	2	Loss
15	58287087	58287145	58	24	Loss
15	58373541	58373594	53	3	Loss
15	59145947	59391847	245900	84	Both
15	61519926	61522700	2774	6	Loss
15	61857166	61864947	7781	42	Loss
15	62655899	62660657	4758	3	Loss
15	62699854	62700134	280	3	Loss
15	62714049	64716190	2002141	283	Both
15	64904229	64907806	3577	13	Loss
15	65057754	65065562	7808	17	Loss
15	65396313	65401903	5590	2	Both
15	65411310	65417294	5984	2	Loss
15	67616754	67627076	10322	18	Loss
15	68819984	68827777	7793	17	Loss
15	69116433	69116862	429	40	Loss
15	69117139	69117192	53	29	Loss
15	70564565	70568553	3988	3	Loss
15	70702614	70709507	6893	5	Loss
15	70938657	70943950	5293	12	Loss
15	71122174	71129968	7794	4	Loss
15	71228332	71232818	4486	4	Loss
15	72574209	72574286	77	30	Loss
15	72717611	72717673	62	16	Loss
15	72854166	72856710	2544	3	Loss
15	73212544	73216054	3510	46	Loss
15	73351353	73356145	4792	15	Loss
15	73975219	73977357	2138	5	Loss
15	74827486	74835266	7780	36	Loss
15	75074285	75074595	310	29	Loss
15	76150165	79890960	3740795	780	Both
15	79918844	79923349	4505	3	Loss
15	79958417	79960716	2299	13	Loss
15	80049600	80050262	662	15	Loss
15	81376238	81431022	54784	29	Both
15	81817530	81817603	73	4	Loss
16	250750	464602	213852	3	Both
16	878827	1907947	1029120	56	Both
16	4357424	4439358	81934	7	Both
16	4451153	4579037	127884	52	Both
16	4794033	4799978	5945	2	Loss
16	5015841	5303558	287717	188	Both
16	5772792	6413295	640503	126	Both
16	6561157	6568924	7767	25	Loss
16	6607038	6614960	7922	28	Loss
16	6913342	6916031	2689	9	Loss
16	7125388	7131365	5977	9	Loss
16	7169263	7174934	5671	8	Loss
16	7293941	9673515	2379574	297	Both
16	9735035	9742798	7763	12	Loss
16	10482874	10486174	3300	2	Loss
16	11899171	11899939	768	47	Loss
16	12560134	12560422	288	6	Loss
16	13240354	13240810	456	16	Loss
16	13376431	13378884	2453	9	Loss
16	13955429	13955921	492	9	Loss
16	13999209	14000155	946	2	Loss
16	14233565	14233944	379	3	Loss
16	14253135	14257330	4195	24	Loss
16	14585822	14585901	79	5	Loss
16	15100148	15100218	70	5	Loss
16	15689763	15963870	274107	5	Both
16	16900149	16900265	116	7	Loss
16	17666219	17828832	162613	16	Loss
16	18030135	18030290	155	21	Loss
16	22124654	22125065	411	27	Loss
16	23967692	23970649	2957	23	Loss
16	24694233	24694293	60	3	Loss
16	27483449	27528478	45029	11	Both
16	27592368	27595470	3102	12	Loss
16	32105262	32115624	10362	7	Loss
16	33163191	33170998	7807	28	Loss
16	35578444	35578519	75	13	Loss
16	42847823	42979811	131988	41	Both
16	44394207	44397773	3566	2	Loss
16	45738066	45741261	3195	43	Loss
16	48124798	48124908	110	6	Both
16	48197356	48197549	193	4	Loss
16	50877318	50879596	2278	5	Loss
16	52145391	52151728	6337	13	Loss
16	52353782	52353842	60	4	Loss
16	53042333	53042575	242	61	Loss
16	53371803	53428317	56514	9	Both
16	53481764	53481835	71	2	Loss
16	57362265	57366412	4147	5	Loss
16	58053023	58064572	11549	4	Loss
16	61175667	61175753	86	4	Gain
16	61595204	61595734	530	23	Loss
16	64136171	64177171	41000	8	Loss
16	65398261	66519459	1121198	16	Both
16	67813590	67814357	767	6	Loss
16	72700545	72711234	10689	2	Loss
16	73311937	74704929	1392992	62	Both
16	75652879	76129529	476650	18	Both
16	78603169	78603247	78	5	Loss
16	78630068	78630559	491	2	Loss
16	78650860	78650937	77	6	Loss
16	78833164	78833271	107	3	Loss
16	79173378	79173446	68	3	Loss
16	79243468	79266756	23288	6	Gain
17	260691	309327	48636	31	Both
17	411725	654750	243025	101	Both
17	2239293	2241522	2229	2	Loss
17	5532907	5532970	63	3	Loss
17	6458518	6461453	2935	2	Loss
17	7148673	7162834	14161	16	Loss
17	8877117	8877607	490	14	Loss
17	9704865	9798451	93586	4	Both
17	17159577	17159663	86	2	Loss
17	19800761	19801277	516	6	Loss
17	25208302	25589846	381544	27	Both
17	25747253	25747439	186	2	Loss
17	27876588	27876948	360	28	Loss
17	28184508	28186803	2295	40	Loss
17	29591483	29595014	3531	13	Loss
17	30116008	30123866	7858	45	Loss
17	30593389	30601299	7910	18	Loss
17	32577689	32580533	2844	27	Loss
17	33373148	33376981	3833	4	Loss
17	33497871	33498091	220	7	Loss
17	34255924	34256076	152	27	Loss
17	34287254	34287800	546	2	Loss
17	34479534	34480014	480	5	Loss
17	34535029	34543905	8876	3	Loss
17	34665174	34665233	59	3	Loss
17	34975843	34975936	93	3	Loss
17	35096124	35096179	55	2	Gain
17	35659977	35660074	97	44	Loss
17	36494821	36494876	55	6	Loss
17	37237617	37239746	2129	11	Loss
17	37260942	37728601	467659	49	Both
17	38337528	38347493	9965	3	Both
17	38408959	38409599	640	3	Loss
17	39326124	39326244	120	29	Loss
17	39343468	39347351	3883	53	Both
17	39386378	39386980	602	8	Loss
17	39601164	39601216	52	5	Loss
17	39668291	39676072	7781	2	Loss
17	40212260	40212396	136	5	Loss
17	40280741	40280825	84	4	Loss
17	40550248	40550387	139	2	Loss
17	40635726	41238656	602930	28	Both
17	43881668	43881962	294	4	Loss
17	44467154	44467277	123	14	Loss
17	45325566	45355824	30258	3	Both
17	45419120	45419199	79	31	Gain
17	45938105	45940407	2302	6	Loss
17	46419889	46422327	2438	31	Loss
17	47066301	47066436	135	2	Loss
17	47402221	47402736	515	37	Loss
17	47962838	47963193	355	6	Loss
17	48024440	49884399	1859959	144	Both
17	49923063	49925884	2821	26	Loss
17	51265781	51266346	565	26	Loss
17	52659219	52665554	6335	2	Loss
17	54848519	54915819	67300	15	Loss
17	55290722	55298891	8169	22	Loss
17	55607585	55607691	106	3	Loss
17	56264129	56268594	4465	43	Loss
17	56719450	56722362	2912	2	Loss
17	56838548	56944054	105506	81	Both
17	59826075	59828112	2037	2	Loss
17	60092615	60092916	301	6	Loss
17	60505223	60505287	64	3	Loss
17	60547093	60547163	70	8	Loss
17	60657555	60657684	129	8	Loss
17	60668790	60668890	100	5	Loss
17	60673763	60673822	59	4	Loss
17	60698923	60699069	146	24	Loss
17	60983981	60984951	970	23	Loss
17	61127958	61128162	204	2	Loss
17	61544942	61552733	7791	21	Loss
17	63145767	64328423	1182656	73	Both
17	66138762	66138820	58	3	Loss
17	66138943	66139887	944	6	Both
17	66844807	66852522	7715	29	Loss
17	67678721	67682233	3512	13	Loss
17	68191674	69490097	1298423	180	Both
18	889726	897451	7725	28	Loss
18	1182199	1182297	98	3	Loss
18	1280372	1280902	530	15	Loss
18	1491274	1972499	481225	187	Both
18	2003554	2007802	4248	10	Loss
18	2353028	2353121	93	2	Loss
18	2488121	2491577	3456	2	Loss
18	2627056	2654980	27924	5	Both
18	3744383	3744903	520	2	Loss
18	4821861	4821937	76	3	Loss
18	7870730	7875783	5053	5	Loss
18	7887253	7887928	675	2	Loss
18	7890065	7890508	443	12	Both
18	7890578	7890669	91	2	Gain
18	7892765	7892818	53	12	Loss
18	7897431	7897562	131	2	Loss
18	9441315	9441429	114	17	Loss
18	9790507	9844944	54437	9	Both
18	10241390	10594423	353033	115	Both
18	14987355	14987667	312	3	Gain
18	15233652	15233916	264	5	Loss
18	16198597	16198747	150	9	Loss
18	19002858	19002920	62	3	Loss
18	21647381	24461960	2814579	153	Both
18	25087232	25091086	3854	2	Loss
18	25327302	26126692	799390	62	Both
18	26127734	26127788	54	61	Loss
18	26784781	26796669	11888	6	Both
18	31603761	31606154	2393	2	Loss
18	33306120	33307072	952	4	Loss
18	33603124	33603273	149	2	Loss
18	35417051	35417213	162	2	Loss
18	35657569	35657667	98	3	Loss
18	42236261	42237556	1295	5	Both
18	42833524	42834083	559	3	Loss
18	43887132	43887392	260	2	Gain
18	44924044	44924129	85	2	Both
18	45988601	46305495	316894	101	Both
18	49648011	49653384	5373	46	Both
18	50121972	50198904	76932	26	Both
18	50442611	50443145	534	3	Loss
18	51125036	51704841	579805	283	Both
18	51712022	52491901	779879	156	Both
18	52773060	52844757	71697	5	Both
18	53239777	53252490	12713	3	Loss
18	54290377	54290459	82	5	Gain
18	55110825	55114104	3279	3	Loss
18	55987465	55990976	3511	11	Loss
18	56011395	59998616	3987221	352	Both
18	60001055	61726783	1725728	372	Both
18	62085967	62314631	228664	25	Both
18	62422861	64517588	2094727	471	Both
18	64560881	64561438	557	16	Loss
18	64578103	64673473	95370	36	Loss
18	64697979	64754814	56835	103	Both
18	65089873	65119737	29864	6	Both
18	65885643	65942822	57179	41	Both
18	66235306	66243181	7875	5	Loss
18	66365331	66365415	84	4	Loss
18	67054608	67055549	941	2	Both
18	67251727	67264809	13082	18	Loss
19	458	3955	3497	19	Both
19	7601	8473	872	3	Loss
19	69689	70484	795	2	Loss
19	608614	2304008	1695394	347	Both
19	2516910	2519412	2502	8	Loss
19	2816529	2816778	249	9	Loss
19	3596458	3596533	75	43	Loss
19	4152643	4156074	3431	12	Loss
19	4956153	4956407	254	2	Loss
19	5319712	5349650	29938	32	Both
19	5377126	5380771	3645	12	Loss
19	5407474	5415218	7744	28	Loss
19	5511389	5516729	5340	2	Loss
19	5746849	6054597	307748	81	Both
19	7193074	7348525	155451	43	Loss
19	7855560	7855654	94	2	Loss
19	8731184	8745690	14506	10	Loss
19	13098598	14897857	1799259	110	Both
19	15839705	18446800	2607095	106	Both
19	18882628	19188401	305773	180	Both
19	19565803	19568389	2586	4	Loss
19	22633507	22822998	189491	3	Both
19	23685722	23694800	9078	2	Loss
19	23769946	23789743	19797	6	Both
19	23911392	23936403	25011	7	Both
19	24004774	24004890	116	11	Loss
19	25340522	25340693	171	21	Loss
19	28594064	28683012	88948	28	Both
19	29143891	29180313	36422	48	Both
19	32641259	32645450	4191	4	Loss
19	34129277	34129951	674	13	Loss
19	40995081	41007139	12058	11	Loss
19	41058972	41068297	9325	3	Loss
19	41092032	41128405	36373	25	Both
19	47821159	47861061	39902	113	Both
19	49779582	49930285	150703	67	Both
19	52078346	52078400	54	16	Loss
19	52515781	52516053	272	6	Loss
19	55984673	56054903	70230	19	Both
19	56307581	56386221	78640	21	Both
19	57917621	57917676	55	6	Loss
19	58488420	58488734	314	2	Loss
19	58536891	58540352	3461	7	Both
19	58790092	58979097	189005	2	Loss
19	61740735	61740809	74	3	Loss
20	1548989	3573085	2024096	233	Both
20	4798362	4798417	55	3	Loss
20	6205088	8884299	2679211	247	Both
20	10289034	10291238	2204	2	Loss
20	12532902	12536232	3330	2	Gain
20	13246596	14858899	1612303	135	Both
20	15098893	15105187	6294	4	Loss
20	15660652	15715252	54600	4	Loss
20	16447540	16638793	191253	20	Loss
20	18723087	18728166	5079	47	Loss
20	18855584	18855898	314	4	Loss
20	19212359	19243814	31455	2	Gain
20	20346558	22315630	1969072	101	Loss
20	22688067	22688121	54	2	Loss
20	23548930	23770854	221924	2	Loss
20	25548462	25548878	416	5	Loss
20	26249079	26249203	124	8	Loss
20	29059035	29059195	160	9	Loss
20	29651564	29654131	2567	2	Loss
20	31246647	31247144	497	35	Loss
20	31271090	31271160	70	3	Loss
20	31628591	31629547	956	40	Loss
20	32997551	32998398	847	3	Both
20	33939223	33946912	7689	46	Loss
20	36234613	36234969	356	13	Loss
20	38316134	38316885	751	6	Loss
20	39639228	39645841	6613	15	Loss
20	42681831	42688203	6372	17	Loss
20	43769328	43770131	803	2	Loss
20	43814603	43817231	2628	3	Loss
20	44231478	44231789	311	27	Loss
20	44918469	44920668	2199	30	Loss
20	45248342	45248438	96	3	Loss
20	46692191	46692338	147	21	Loss
20	47227699	47241492	13793	6	Loss
20	47348947	47351622	2675	19	Loss
20	47893145	47898875	5730	8	Loss
20	48045199	48045305	106	5	Loss
20	49417601	49418285	684	5	Loss
20	49452498	49681591	229093	29	Both
20	54082822	54082951	129	17	Loss
20	54127186	54134983	7797	11	Loss
20	54371603	54371824	221	6	Loss
20	55130962	55135589	4627	6	Gain
20	55232689	55232847	158	4	Loss
20	55435399	55439038	3639	10	Loss
20	56014988	56017337	2349	3	Loss
20	56788647	56788707	60	6	Loss
20	60302064	60447202	145138	4	Both
20	61634240	61637889	3649	7	Loss
20	62080314	62080384	70	10	Loss
20	64507884	64508863	979	24	Loss
20	64985460	64992897	7437	2	Loss
20	67218102	67246995	28893	6	Loss
20	67561703	67569557	7854	28	Loss
20	68353818	68354011	193	4	Loss
20	69036233	69036321	88	3	Loss
20	70407756	70410662	2906	5	Loss
20	70844528	70844752	224	2	Gain
20	71058952	71338323	279371	27	Both
21	1182696	1193924	11228	3	Both
21	2562846	2563071	225	49	Loss
21	2752954	2753060	106	27	Loss
21	2869442	2877988	8546	2	Gain
21	4144132	4146901	2769	7	Loss
21	4231331	4232308	977	23	Loss
21	5794508	5794749	241	7	Loss
21	6188244	6191414	3170	4	Both
21	7487417	7487471	54	8	Loss
21	7545240	7545717	477	17	Both
21	7546056	7546169	113	2	Loss
21	8125573	8125629	56	21	Loss
21	8637664	8639834	2170	5	Loss
21	11783163	12849211	1066048	125	Both
21	13819664	13826003	6339	10	Loss
21	18914346	19652173	737827	327	Both
21	21067784	21067845	61	2	Loss
21	21906457	22027710	121253	5	Loss
21	22386854	22387210	356	21	Loss
21	22672720	24731487	2058767	479	Both
21	25249799	25257568	7769	39	Loss
21	25438040	27425438	1987398	254	Both
21	27426971	27457698	30727	35	Both
21	28905214	28905411	197	15	Loss
21	30787606	30789896	2290	2	Loss
21	32533156	32533273	117	2	Loss
21	33065317	33065411	94	3	Gain
21	34023747	34023852	105	2	Loss
21	34169542	34170190	648	3	Loss
21	34208792	34209075	283	19	Gain
21	34249665	34272801	23136	10	Both
21	34297933	34344565	46632	35	Both
21	34538083	34538145	62	3	Loss
21	36211499	36212232	733	10	Loss
21	36252565	36252621	56	20	Loss
21	37462381	37465471	3090	2	Loss
21	37779126	37779177	51	2	Loss
21	38076845	38076904	59	9	Loss
21	39705645	39707988	2343	6	Loss
21	40360680	40369874	9194	12	Loss
21	45489954	45525039	35085	4	Loss
21	45613942	45614630	688	28	Loss
21	46377543	46381739	4196	2	Loss
21	47452047	47722132	270085	58	Both
21	48457590	48460932	3342	2	Loss
21	48862294	48885573	23279	4	Loss
[truncated: 396 more rows]

## Sheet: Table S3-2
Table S3-2 List of genes overlapped with CNVRs identified in seven goat populations
Chromosome	Start	End	Ensembl ID	Gene name	description
1	412048	439201	ENSCHIG00000019159	GART	phosphoribosylglycinamide formyltransferase, phosphoribosylglycinamide synthetase, phosphoribosylaminoimidazole synthetase [Source:NCBI gene;Acc:102172194]
1	455034	456176	ENSCHIG00000010877	DNAJC28	DnaJ heat shock protein family (Hsp40) member C28 [Source:NCBI gene;Acc:102174244]
1	494115	512971	ENSCHIG00000012751	TMEM50B	transmembrane protein 50B [Source:NCBI gene;Acc:102174509]
1	524084	524208	ENSCHIG00000001413		None
1	1439331	1545024	ENSCHIG00000017088	EVA1C	eva-1 homolog C [Source:NCBI gene;Acc:102168484]
1	7007941	7021991	ENSCHIG00000005619		None
1	7139126	7167385	ENSCHIG00000005626		None
1	7652894	7653016	ENSCHIG00000004662		None
1	7819511	7869412	ENSCHIG00000018986	ADAMTS5	ADAM metallopeptidase with thrombospondin type 1 motif 5 [Source:NCBI gene;Acc:102172097]
1	7974915	7985541	ENSCHIG00000006622	ADAMTS1	ADAM metallopeptidase with thrombospondin type 1 motif 1 [Source:NCBI gene;Acc:102172386]
1	8540021	8549501	ENSCHIG00000005630		None
1	8642502	8954580	ENSCHIG00000026432	APP	amyloid beta precursor protein [Source:NCBI gene;Acc:102186997]
1	8900969	8901075	ENSCHIG00000006510	U6	U6 spliceosomal RNA [Source:RFAM;Acc:RF00026]
1	9065599	9094506	ENSCHIG00000012998	GABPA	GA binding protein transcription factor subunit alpha [Source:NCBI gene;Acc:102188975]
1	9106620	9110320	ENSCHIG00000022046	ATP5PF	ATP synthase peripheral stalk subunit F6 [Source:NCBI gene;Acc:102187983]
1	9126535	9142151	ENSCHIG00000015291	JAM2	junctional adhesion molecule 2 [Source:HGNC Symbol;Acc:HGNC:14686]
1	9238241	9253093	ENSCHIG00000018095	MRPL39	mitochondrial ribosomal protein L39 [Source:NCBI gene;Acc:102189901]
1	9308134	9308240	ENSCHIG00000005007	U6	U6 spliceosomal RNA [Source:RFAM;Acc:RF00026]
1	9554617	9618742	ENSCHIG00000005637		None
1	9634117	9634223	ENSCHIG00000006478	U6	U6 spliceosomal RNA [Source:RFAM;Acc:RF00026]
1	13852693	14110035	ENSCHIG00000016827	NCAM2	neural cell adhesion molecule 2 [Source:NCBI gene;Acc:102175058]
1	14365520	14466700	ENSCHIG00000005640		None
1	16498836	16498942	ENSCHIG00000002923	U6	U6 spliceosomal RNA [Source:RFAM;Acc:RF00026]
1	16637666	16637772	ENSCHIG00000002981	U6	U6 spliceosomal RNA [Source:RFAM;Acc:RF00026]
1	16707398	16707476	ENSCHIG00000004170	5S_rRNA	5S ribosomal RNA [Source:RFAM;Acc:RF00001]
1	16936448	16936570	ENSCHIG00000002232	5S_rRNA	5S ribosomal RNA [Source:RFAM;Acc:RF00001]
1	17151773	17305235	ENSCHIG00000012944	TMPRSS15	transmembrane serine protease 15 [Source:NCBI gene;Acc:102180152]
1	17305494	17332216	ENSCHIG00000024133	CHODL	chondrolectin [Source:NCBI gene;Acc:102180425]
1	17836940	17868003	ENSCHIG00000010676	C21orf91	chromosome 1 C21orf91 homolog [Source:NCBI gene;Acc:102175802]
1	18030922	18053387	ENSCHIG00000008206	BTG3	BTG anti-proliferation factor 3 [Source:NCBI gene;Acc:102176267]
1	35895723	36304923	ENSCHIG00000015544	EPHA3	EPH receptor A3 [Source:NCBI gene;Acc:102190819]
1	37983715	38051713	ENSCHIG00000005773		None
1	44282247	44306894	ENSCHIG00000024569	LOC102177192	cell cycle control protein 50C [Source:NCBI gene;Acc:102177192]
1	44941517	45232698	ENSCHIG00000026704	ABI3BP	ABI family member 3 binding protein [Source:NCBI gene;Acc:102182911]
1	47371066	47376253	ENSCHIG00000005802		None
1	48400473	48400534	ENSCHIG00000003669	U7	U7 small nuclear RNA [Source:RFAM;Acc:RF00066]
1	49835206	50068912	ENSCHIG00000024020	ALCAM	activated leukocyte cell adhesion molecule [Source:NCBI gene;Acc:102171011]
1	50669284	50745155	ENSCHIG00000005806		None
1	56911287	56918784	ENSCHIG00000018011		None
1	58175148	58203131	ENSCHIG00000011705	NAA50	N(alpha)-acetyltransferase 50, NatE catalytic subunit [Source:NCBI gene;Acc:102185606]
1	64830526	64887717	ENSCHIG00000019503	FSTL1	follistatin like 1 [Source:NCBI gene;Acc:102177471]
1	66311281	66402791	ENSCHIG00000026972	CASR	calcium sensing receptor [Source:NCBI gene;Acc:102185783]
1	66901570	66939740	ENSCHIG00000021175	SEMA5B	semaphorin 5B [Source:NCBI gene;Acc:102173041]
1	67147566	67242403	ENSCHIG00000027169	PDIA5	protein disulfide isomerase family A member 5 [Source:NCBI gene;Acc:102189072]
1	67316517	67406066	ENSCHIG00000014542	SEC22A	SEC22 homolog A, vesicle trafficking protein [Source:NCBI gene;Acc:102189350]
1	67431945	67586986	ENSCHIG00000022874	ADCY5	adenylate cyclase 5 [Source:NCBI gene;Acc:102189798]
1	67630418	67719118	ENSCHIG00000023596	HACD2	3-hydroxyacyl-CoA dehydratase 2 [Source:NCBI gene;Acc:102190073]
1	67746651	67891026	ENSCHIG00000015809	MYLK	myosin light chain kinase [Source:NCBI gene;Acc:102190641]
1	67948603	67953842	ENSCHIG00000013661		None
1	68070141	68115761	ENSCHIG00000025135	CCDC14	coiled-coil domain containing 14 [Source:NCBI gene;Acc:102191274]
1	68129508	68141664	ENSCHIG00000014975	ROPN1	rhophilin associated tail protein 1 [Source:NCBI gene;Acc:102191557]
1	68141921	68142070	ENSCHIG00000004600	U4	U4 spliceosomal RNA [Source:RFAM;Acc:RF00015]
1	68177455	68177559	ENSCHIG00000005066		None
1	68273170	68903344	ENSCHIG00000008445	KALRN	kalirin [Source:NCBI gene;Acc:102173333]
1	68911232	68956274	ENSCHIG00000025149	UMPS	uridine monophosphate synthetase [Source:NCBI gene;Acc:102168204]
1	68973505	69087800	ENSCHIG00000016526	ITGB5	integrin subunit beta 5 [Source:NCBI gene;Acc:102173608]
1	69106935	69131381	ENSCHIG00000002626	MUC13	mucin 13, cell surface associated [Source:NCBI gene;Acc:102173886]
1	69146429	69147777	ENSCHIG00000021179		None
1	69189178	69197019	ENSCHIG00000015139		None
1	69221790	69268196	ENSCHIG00000004756		None
1	69288982	69432597	ENSCHIG00000022664	SLC12A8	solute carrier family 12 member 8 [Source:NCBI gene;Acc:102168769]
1	69384016	69384713	ENSCHIG00000005915		None
1	69448100	69586822	ENSCHIG00000017965	ZNF148	zinc finger protein 148 [Source:NCBI gene;Acc:102169055]
1	71209776	71236788	ENSCHIG00000024175	MELTF	melanotransferrin [Source:NCBI gene;Acc:102178210]
1	71244164	71512826	ENSCHIG00000010169	DLG1	discs large MAGUK scaffold protein 1 [Source:NCBI gene;Acc:102178485]
1	71840110	71861342	ENSCHIG00000007316	PPP1R2	protein phosphatase 1 regulatory inhibitor subunit 2 [Source:NCBI gene;Acc:102181337]
1	74238033	74369258	ENSCHIG00000020817	MB21D2	Mab-21 domain containing 2 [Source:NCBI gene;Acc:102177752]
1	76349015	76502469	ENSCHIG00000017471	IL1RAP	interleukin 1 receptor accessory protein [Source:NCBI gene;Acc:102188711]
1	80963387	80982430	ENSCHIG00000018541		None
1	81373000	81530675	ENSCHIG00000015662	MAP3K13	mitogen-activated protein kinase kinase kinase 13 [Source:NCBI gene;Acc:102178859]
1	81664026	81783894	ENSCHIG00000017215	C3orf70	chromosome 1 C3orf70 homolog [Source:NCBI gene;Acc:102180539]
1	83625335	83656929	ENSCHIG00000012113	LAMP3	lysosomal associated membrane protein 3 [Source:NCBI gene;Acc:102189799]
1	86709337	86989104	ENSCHIG00000021885	PEX5L	peroxisomal biogenesis factor 5 like [Source:NCBI gene;Acc:102187896]
1	88653372	88653474	ENSCHIG00000002780	U6	U6 spliceosomal RNA [Source:RFAM;Acc:RF00026]
1	88894885	88899110	ENSCHIG00000006025		None
1	94683299	94964404	ENSCHIG00000023878	FNDC3B	fibronectin type III domain containing 3B [Source:NCBI gene;Acc:102173887]
1	96631510	96703634	ENSCHIG00000026557	PRKCI	protein kinase C iota [Source:NCBI gene;Acc:102179047]
1	100990036	101152786	ENSCHIG00000026772	BCHE	butyrylcholinesterase [Source:NCBI gene;Acc:102187168]
1	107762926	107974783	ENSCHIG00000021729	IQCJ	IQ motif containing J [Source:HGNC Symbol;Acc:HGNC:32406]
1	108600367	108960763	ENSCHIG00000011968		None
1	117256606	117299312	ENSCHIG00000015207	TSC22D2	TSC22 domain family member 2 [Source:NCBI gene;Acc:102182832]
1	120625815	120627650	ENSCHIG00000011492		None
1	125793591	125849999	ENSCHIG00000020690	TRPC1	transient receptor potential cation channel subfamily C member 1 [Source:NCBI gene;Acc:102177932]
1	126249487	126329143	ENSCHIG00000017817	GK5	glycerol kinase 5 [Source:NCBI gene;Acc:102187809]
1	126343154	126547347	ENSCHIG00000009621	TFDP2	transcription factor Dp-2 [Source:NCBI gene;Acc:102179887]
1	126524036	126524682	ENSCHIG00000017443		None
1	126573868	126608167	ENSCHIG00000027094	ATP1B3	ATPase Na+/K+ transporting subunit beta 3 [Source:NCBI gene;Acc:102188357]
1	126668676	126709806	ENSCHIG00000012094	GRK7	G protein-coupled receptor kinase 7 [Source:NCBI gene;Acc:102180541]
1	126738681	126738762	ENSCHIG00000001832	U6	U6 spliceosomal RNA [Source:RFAM;Acc:RF00026]
1	126746136	126752276	ENSCHIG00000013336	RNF7	ring finger protein 7 [Source:NCBI gene;Acc:102180802]
1	126755877	126781058	ENSCHIG00000006789		None
1	126774033	126774134	ENSCHIG00000005895	U6	U6 spliceosomal RNA [Source:RFAM;Acc:RF00026]
1	126872992	126970776	ENSCHIG00000002573	RASA2	RAS p21 protein activator 2 [Source:NCBI gene;Acc:102181436]
1	127059054	127062665	ENSCHIG00000010094	ZBTB38	zinc finger and BTB domain containing 38 [Source:NCBI gene;Acc:102181901]
1	127208009	127311669	ENSCHIG00000025350	PXYLP1	2-phosphoxylose phosphatase 1 [Source:NCBI gene;Acc:102183108]
1	127233985	127236269	ENSCHIG00000020425		None
1	127351938	127427826	ENSCHIG00000008629	SPSB4	splA/ryanodine receptor domain and SOCS box containing 4 [Source:NCBI gene;Acc:102188901]
1	127523491	127554323	ENSCHIG00000022243	SLC25A36	solute carrier family 25 member 36 [Source:NCBI gene;Acc:102189165]
1	127775599	127801960	ENSCHIG00000015242	TRIM42	tripartite motif containing 42 [Source:NCBI gene;Acc:102183367]
1	127904175	128086786	ENSCHIG00000022240	CLSTN2	calsyntenin 2 [Source:NCBI gene;Acc:102189715]
1	128334987	128474510	ENSCHIG00000006793		None
1	132448867	132586770	ENSCHIG00000021083	PCCB	propionyl-CoA carboxylase subunit beta [Source:NCBI gene;Acc:102191181]
1	135506842	135579040	ENSCHIG00000020270	BFSP2	beaded filament structural protein 2 [Source:NCBI gene;Acc:102175062]
1	136507743	136538151	ENSCHIG00000021301	UBA5	ubiquitin like modifier activating enzyme 5 [Source:NCBI gene;Acc:102173421]
1	143401401	143405390	ENSCHIG00000023504	LOC102186527	stefin-C [Source:NCBI gene;Acc:102186527]
1	143428470	143431643	ENSCHIG00000018248	LOC102186806	cystatin-B [Source:NCBI gene;Acc:102186806]
1	144280950	144324875	ENSCHIG00000017585	TRPM2	transient receptor potential cation channel subfamily M member 2 [Source:NCBI gene;Acc:102171382]
1	144354332	144548422	ENSCHIG00000017708	TSPEAR	thrombospondin type laminin G domain and EAR repeats [Source:NCBI gene;Acc:102171660]
1	144387836	144388953	ENSCHIG00000014533		None
1	144399075	144399788	ENSCHIG00000017373	LOC108636552	keratin-associated protein 10-8-like [Source:NCBI gene;Acc:108636552]
1	144408234	144408926	ENSCHIG00000010344	LOC108636554	keratin-associated protein 10-8-like [Source:NCBI gene;Acc:108636554]
1	144419612	144422154	ENSCHIG00000025434	LOC108636551	keratin-associated protein 10-9-like [Source:NCBI gene;Acc:108636551]
1	144428923	144431142	ENSCHIG00000026079		None
1	144439800	144442630	ENSCHIG00000010601		None
1	144475488	144476204	ENSCHIG00000000533	LOC108636561	keratin-associated protein 10-11-like [Source:NCBI gene;Acc:108636561]
1	145768011	145799330	ENSCHIG00000018004	COL6A2	collagen type VI alpha 2 chain [Source:NCBI gene;Acc:102191378]
1	145809819	145824643	ENSCHIG00000010407	FTCD	formimidoyltransferase cyclodeaminase [Source:NCBI gene;Acc:102175530]
1	145827034	145845190	ENSCHIG00000023038	SPATC1L	spermatogenesis and centriole associated 1 like [Source:NCBI gene;Acc:102191652]
1	145853386	145883482	ENSCHIG00000013212	LSS	lanosterol synthase [Source:NCBI gene;Acc:102175810]
1	145893422	145936298	ENSCHIG00000025098	MCM3AP	minichromosome maintenance complex component 3 associated protein [Source:NCBI gene;Acc:102168775]
1	145937914	145942079	ENSCHIG00000008074	YBEY	ybeY metalloendoribonuclease [Source:NCBI gene;Acc:102168491]
1	145973261	145990893	ENSCHIG00000006831		None
1	145991214	146012849	ENSCHIG00000006832		None
1	146022956	146029687	ENSCHIG00000006833		None
1	146237387	146240488	ENSCHIG00000021487	S100B	S100 calcium binding protein B [Source:NCBI gene;Acc:102169524]
1	146284165	146307611	ENSCHIG00000011147	PRMT2	protein arginine methyltransferase 2 [Source:NCBI gene;Acc:102169805]
1	146462603	146479556	ENSCHIG00000023287	FBXO25	F-box protein 25 [Source:NCBI gene;Acc:102170639]
1	146486774	146527707	ENSCHIG00000018317	TDRP	testis development related protein [Source:NCBI gene;Acc:102177478]
1	146652452	146688094	ENSCHIG00000010039		None
1	148236356	148247286	ENSCHIG00000004827	LOC108633281	carbonyl reductase [NADPH] 1 [Source:NCBI gene;Acc:108633281]
1	148247816	148252218	ENSCHIG00000011667	LOC102178311	carbonyl reductase [NADPH] 1 [Source:NCBI gene;Acc:102178311]
1	148346902	148472293	ENSCHIG00000014635	DOP1B	DOP1 leucine zipper like protein B [Source:NCBI gene;Acc:102178575]
1	150561396	150638595	ENSCHIG00000011764	ERG	ETS transcription factor ERG [Source:NCBI gene;Acc:102177198]
1	151375586	151472959	ENSCHIG00000025923		None
2	168898	194851	ENSCHIG00000015531	EPHA2	EPH receptor A2 [Source:NCBI gene;Acc:102185411]
2	1511601	1787584	ENSCHIG00000021661	IGSF21	immunoglobin superfamily member 21 [Source:NCBI gene;Acc:102172776]
2	2975776	3065168	ENSCHIG00000024869	TMCO4	transmembrane and coiled-coil domains 4 [Source:NCBI gene;Acc:102168591]
2	3387212	3397719	ENSCHIG00000019559	LOC102168673	group IID secretory phospholipase A2 [Source:NCBI gene;Acc:102168673]
2	3422195	3429477	ENSCHIG00000019640	LOC108633234	group IID secretory phospholipase A2-like [Source:NCBI gene;Acc:108633234]
2	5702067	5738257	ENSCHIG00000023334	EPHA8	EPH receptor A8 [Source:NCBI gene;Acc:102187547]
2	11218106	11247287	ENSCHIG00000022985	YTHDF2	YTH N6-methyladenosine RNA binding protein 2 [Source:NCBI gene;Acc:102177573]
2	11661711	11733519	ENSCHIG00000018867	PTPRU	protein tyrosine phosphatase receptor type U [Source:NCBI gene;Acc:102174520]
2	12525582	12532818	ENSCHIG00000006218		None
2	14877372	14901959	ENSCHIG00000018656	LOC102174835	S100P binding protein [Source:NCBI gene;Acc:102183832]
2	15631648	15634564	ENSCHIG00000009791	LOC102190876	intestinal-type alkaline phosphatase [Source:NCBI gene;Acc:102190876]
2	15637166	15640076	ENSCHIG00000020345	LOC102190919	intestinal-type alkaline phosphatase [Source:NCBI gene;Acc:102190919]
2	15672653	15675535	ENSCHIG00000024942	LOC102190650	intestinal-type alkaline phosphatase-like [Source:NCBI gene;Acc:102190650]
2	15682859	15685787	ENSCHIG00000025753	LOC102180168	intestinal-type alkaline phosphatase-like [Source:NCBI gene;Acc:102180168]
2	15694732	15697713	ENSCHIG00000025249	LOC108633351	intestinal-type alkaline phosphatase-like [Source:NCBI gene;Acc:108633351]
2	15718148	15721033	ENSCHIG00000012063	LOC102179897	intestinal-type alkaline phosphatase-like [Source:NCBI gene;Acc:102179897]
2	34657341	34827096	ENSCHIG00000008623	IKZF2	IKAROS family zinc finger 2 [Source:NCBI gene;Acc:102181170]
2	37747902	37757209	ENSCHIG00000016096	MYL1	myosin light chain 1 [Source:NCBI gene;Acc:102177387]
2	37842798	37884537	ENSCHIG00000012492	ACADL	acyl-CoA dehydrogenase long chain [Source:NCBI gene;Acc:102176568]
2	37921928	38030643	ENSCHIG00000025531	KANSL1L	KAT8 regulatory NSL complex subunit 1 like [Source:NCBI gene;Acc:102169342]
2	38033755	38055530	ENSCHIG00000017628	RPE	ribulose-5-phosphate-3-epimerase [Source:NCBI gene;Acc:102169810]
2	38056808	38272801	ENSCHIG00000023318	UNC80	unc-80 homolog, NALCN channel complex subunit [Source:NCBI gene;Acc:102168868]
2	45942034	46026408	ENSCHIG00000026628	TRAK2	trafficking kinesin protein 2 [Source:NCBI gene;Acc:102171285]
2	46045328	46069864	ENSCHIG00000022026	FLACC1	flagellum associated containing coiled-coil domains 1 [Source:HGNC Symbol;Acc:HGNC:14439]
2	46072764	46099053	ENSCHIG00000019146	CASP8	caspase 8 [Source:NCBI gene;Acc:102169919]
2	46072962	46073811	ENSCHIG00000003629		None
2	46206458	46246714	ENSCHIG00000016459	CFLAR	CASP8 and FADD like apoptosis regulator [Source:NCBI gene;Acc:100860786]
2	46292042	46297429	ENSCHIG00000017826		None
2	46294935	46298280	ENSCHIG00000022914	NDUFB3	NADH:ubiquinone oxidoreductase subunit B3 [Source:NCBI gene;Acc:102168216]
2	46306227	46367807	ENSCHIG00000016483	FAM126B	family with sequence similarity 126 member B [Source:NCBI gene;Acc:100861152]
2	46345050	46345149	ENSCHIG00000005808	U6	U6 spliceosomal RNA [Source:RFAM;Acc:RF00026]
2	46387760	46418557	ENSCHIG00000021629	ORC2	origin recognition complex subunit 2 [Source:NCBI gene;Acc:102191564]
2	46424643	46439520	ENSCHIG00000009478	NIF3L1	NGG1 interacting factor 3 like 1 [Source:NCBI gene;Acc:100861375]
2	46443221	46450967	ENSCHIG00000019642	PPIL3	peptidylprolyl isomerase like 3 [Source:NCBI gene;Acc:100861150]
2	46460954	46470451	ENSCHIG00000018314	CLK1	CDC like kinase 1 [Source:NCBI gene;Acc:100861149]
2	46492991	46502493	ENSCHIG00000019964	BZW1	basic leucine zipper and W2 domains 1 [Source:NCBI gene;Acc:102189172]
2	46543546	46611607	ENSCHIG00000020570	LOC102188176	aldehyde oxidase 2 [Source:NCBI gene;Acc:102188176]
2	46623270	46684264	ENSCHIG00000013677	LOC102171556	aldehyde oxidase 4 [Source:NCBI gene;Acc:102171556]
2	46688339	46690253	ENSCHIG00000019390		None
2	46768025	46837181	ENSCHIG00000013439	AOX1	aldehyde oxidase 1 [Source:NCBI gene;Acc:102187632]
2	46845583	46883194	ENSCHIG00000013638	SGO2	shugoshin 2 [Source:NCBI gene;Acc:102187354]
2	46886206	46905638	ENSCHIG00000022753	KCTD18	potassium channel tetramerization domain containing 18 [Source:NCBI gene;Acc:102187084]
2	46912011	47076553	ENSCHIG00000026377	SPATS2L	spermatogenesis associated serine rich 2 like [Source:NCBI gene;Acc:102186063]
2	47256314	47330832	ENSCHIG00000006397		None
2	47309974	47374156	ENSCHIG00000006402		None
2	47389120	47402624	ENSCHIG00000007507	MAIP1	matrix AAA peptidase interacting protein 1 [Source:NCBI gene;Acc:102185789]
2	47402945	47421883	ENSCHIG00000017324	TYW5	tRNA-yW synthesizing protein 5 [Source:NCBI gene;Acc:102185514]
2	47428667	47441813	ENSCHIG00000011016	C2H2orf69	chromosome 2 C2orf69 homolog [Source:NCBI gene;Acc:102171286]
2	47496638	47526248	ENSCHIG00000022126	FTCDNL1	formiminotransferase N-terminal subdomain-containing protein [Source:NCBI gene;Acc:102185228]
2	47605259	47605327	ENSCHIG00000003034	U6	U6 spliceosomal RNA [Source:RFAM;Acc:RF00026]
2	47736228	47762801	ENSCHIG00000006403		None
2	47846833	47846936	ENSCHIG00000005853	U6	U6 spliceosomal RNA [Source:RFAM;Acc:RF00026]
2	47884713	48087044	ENSCHIG00000022376	SATB2	SATB homeobox 2 [Source:NCBI gene;Acc:102171018]
2	48234885	48234991	ENSCHIG00000005477	U6	U6 spliceosomal RNA [Source:RFAM;Acc:RF00026]
2	48259223	48259321	ENSCHIG00000006542	U6	U6 spliceosomal RNA [Source:RFAM;Acc:RF00026]
2	48320720	48320825	ENSCHIG00000002477	U6	U6 spliceosomal RNA [Source:RFAM;Acc:RF00026]
2	48590192	48635691	ENSCHIG00000006410		None
2	48801340	48801453	ENSCHIG00000004185	5S_rRNA	5S ribosomal RNA [Source:RFAM;Acc:RF00001]
2	49265491	49351672	ENSCHIG00000013331	PLCL1	phospholipase C like 1 (inactive) [Source:NCBI gene;Acc:102174784]
2	49914826	49916164	ENSCHIG00000009467	HSPE1	heat shock protein family E (Hsp10) member 1 [Source:NCBI gene;Acc:102173048]
2	51353354	51611824	ENSCHIG00000010331	DNAH7	dynein axonemal heavy chain 7 [Source:NCBI gene;Acc:102169141]
2	56317871	56423179	ENSCHIG00000020943	STAT4	signal transducer and activator of transcription 4 [Source:NCBI gene;Acc:102189443]
2	59249715	59710396	ENSCHIG00000009353	CNTNAP5	contactin associated protein like 5 [Source:HGNC Symbol;Acc:HGNC:18748]
2	62812385	63041557	ENSCHIG00000022334	CLASP1	cytoplasmic linker associated protein 1 [Source:NCBI gene;Acc:102185513]
2	62850055	62851823	ENSCHIG00000010032		None
2	65936344	66135732	ENSCHIG00000000584		None
2	66232623	66234218	ENSCHIG00000005523		None
2	66371437	66394612	ENSCHIG00000017903	INSIG2	insulin induced gene 2 [Source:NCBI gene;Acc:100861144]
2	66492836	66599918	ENSCHIG00000013749	CCDC93	coiled-coil domain containing 93 [Source:NCBI gene;Acc:102175905]
2	66611826	66626249	ENSCHIG00000019661	LOC108637965	5-hydroxytryptamine receptor 5B [Source:NCBI gene;Acc:108637965]
2	66653122	66668705	ENSCHIG00000019280	DDX18	DEAD-box helicase 18 [Source:NCBI gene;Acc:102179710]
2	66819734	66838057	ENSCHIG00000000590		None
2	67008054	67018481	ENSCHIG00000000592		None
2	75998505	76692057	ENSCHIG00000014355	THSD7B	thrombospondin type 1 domain containing 7B [Source:NCBI gene;Acc:102169632]
2	76506816	76531345	ENSCHIG00000000614		None
2	79614622	80656826	ENSCHIG00000012788	LRP1B	LDL receptor related protein 1B [Source:NCBI gene;Acc:102172303]
2	91114541	91332264	ENSCHIG00000000671		None
2	94115348	94483699	ENSCHIG00000022466	GALNT13	polypeptide N-acetylgalactosaminyltransferase 13 [Source:NCBI gene;Acc:102177384]
2	94806466	94988987	ENSCHIG00000018841	KCNJ3	potassium inwardly rectifying channel subfamily J member 3 [Source:NCBI gene;Acc:102176650]
2	97931280	98292708	ENSCHIG00000022642	CCDC148	coiled-coil domain containing 148 [Source:NCBI gene;Acc:102173133]
2	99765014	99887933	ENSCHIG00000010637	PLA2R1	phospholipase A2 receptor 1 [Source:NCBI gene;Acc:102168670]
2	99770335	99770470	ENSCHIG00000003243		None
2	100078314	100295679	ENSCHIG00000023380	RBMS1	RNA binding motif single stranded interacting protein 1 [Source:NCBI gene;Acc:100861138]
2	100121264	100121488	ENSCHIG00000010181	LOC102187275	dynein light chain 1, cytoplasmic-like [Source:NCBI gene;Acc:102187275]
2	100208620	100208692	ENSCHIG00000009188		None
2	100659154	100660347	ENSCHIG00000008553	LOC102168395	dnaJ homolog subfamily A member 1 pseudogene [Source:NCBI gene;Acc:102168395]
2	100680680	100681466	ENSCHIG00000022618		None
2	100962482	101016032	ENSCHIG00000009480	TANK	TRAF family member associated NFKB activator [Source:NCBI gene;Acc:102185959]
2	100982940	100983060	ENSCHIG00000002195	5S_rRNA	5S ribosomal RNA [Source:RFAM;Acc:RF00001]
2	101134070	101181221	ENSCHIG00000026247	PSMD14	proteasome 26S subunit, non-ATPase 14 [Source:NCBI gene;Acc:102185511]
2	101179389	101179505	ENSCHIG00000001229	5S_rRNA	5S ribosomal RNA [Source:RFAM;Acc:RF00001]
2	101186355	101197674	ENSCHIG00000011769	TBR1	T-box brain transcription factor 1 [Source:NCBI gene;Acc:102191744]
2	101341067	101341177	ENSCHIG00000005165	5S_rRNA	5S ribosomal RNA [Source:RFAM;Acc:RF00001]
2	101344372	101695348	ENSCHIG00000027183	SLC4A10	solute carrier family 4 member 10 [Source:NCBI gene;Acc:102184669]
2	101704172	101783836	ENSCHIG00000021048	DPP4	dipeptidyl peptidase 4 [Source:NCBI gene;Acc:102184205]
2	101863815	101874109	ENSCHIG00000021277	GCG	glucagon [Source:NCBI gene;Acc:102183734]
2	101895475	101978386	ENSCHIG00000004276	FAP	fibroblast activation protein alpha [Source:NCBI gene;Acc:102183462]
2	102014453	102074159	ENSCHIG00000019848	IFIH1	interferon induced with helicase C domain 1 [Source:NCBI gene;Acc:102183188]
2	102099348	102114661	ENSCHIG00000025003	GCA	grancalcin [Source:NCBI gene;Acc:102182920]
2	102107255	102107355	ENSCHIG00000001261	U6	U6 spliceosomal RNA [Source:RFAM;Acc:RF00026]
2	102126594	102288620	ENSCHIG00000026905	KCNH7	potassium voltage-gated channel subfamily H member 7 [Source:NCBI gene;Acc:102182639]
2	102376980	102381118	ENSCHIG00000013786		None
2	102378468	102381112	ENSCHIG00000024808		None
2	103146244	103378991	ENSCHIG00000000700		None
2	103205603	103308270	ENSCHIG00000000709		None
2	104661799	104827775	ENSCHIG00000024975	COBLL1	cordon-bleu WH2 repeat protein like 1 [Source:NCBI gene;Acc:102191186]
2	116827709	116956350	ENSCHIG00000015256	AGPS	alkylglycerone phosphate synthase [Source:NCBI gene;Acc:102176465]
2	119439448	119484640	ENSCHIG00000017150	CWC22	CWC22 spliceosome associated protein homolog [Source:NCBI gene;Acc:102170739]
2	121753333	121808981	ENSCHIG00000022279	PPP1R1C	protein phosphatase 1 regulatory inhibitor subunit 1C [Source:NCBI gene;Acc:102191466]
2	122279539	122280725	ENSCHIG00000000771		None
2	122505675	122574146	ENSCHIG00000003443	DNAJC10	DnaJ heat shock protein family (Hsp40) member C10 [Source:NCBI gene;Acc:102182641]
2	122615413	122615519	ENSCHIG00000003552	U6	U6 spliceosomal RNA [Source:RFAM;Acc:RF00026]
2	122618845	122654922	ENSCHIG00000021563	FRZB	frizzled related protein [Source:NCBI gene;Acc:102190175]
2	122716268	122829283	ENSCHIG00000009748	NCKAP1	NCK associated protein 1 [Source:NCBI gene;Acc:102182076]
2	122864635	122884423	ENSCHIG00000011127	DUSP19	dual specificity phosphatase 19 [Source:NCBI gene;Acc:102189441]
2	122899684	122932467	ENSCHIG00000023148	NUP35	nucleoporin 35 [Source:NCBI gene;Acc:102189169]
2	123282278	123282408	ENSCHIG00000004651	U4	U4 spliceosomal RNA [Source:RFAM;Acc:RF00015]
2	123538174	123538307	ENSCHIG00000003018		None
2	123538175	123538318	ENSCHIG00000006476		None
2	124783565	124854255	ENSCHIG00000013519	ZNF804A	zinc finger protein 804A [Source:NCBI gene;Acc:102188906]
2	126607783	126622629	ENSCHIG00000026136	ZC3H15	zinc finger CCCH-type containing 15 [Source:NCBI gene;Acc:102187004]
2	126711620	126818317	ENSCHIG00000009619	ITGAV	integrin subunit alpha V [Source:NCBI gene;Acc:102187813]
2	126822435	126901873	ENSCHIG00000010992	FAM171B	family with sequence similarity 171 member B [Source:NCBI gene;Acc:102186529]
2	130416496	130416783	ENSCHIG00000008511	C2orf88	chromosome 2 C2orf88 homolog [Source:NCBI gene;Acc:102177382]
2	130422913	130535019	ENSCHIG00000023512	HIBCH	3-hydroxyisobutyryl-CoA hydrolase [Source:NCBI gene;Acc:102177103]
2	130572956	130584219	ENSCHIG00000006554	INPP1	inositol polyphosphate-1-phosphatase [Source:NCBI gene;Acc:102176832]
2	130644871	130706579	ENSCHIG00000012721	MFSD6	major facilitator superfamily domain containing 6 [Source:NCBI gene;Acc:102176368]
2	130716334	130733250	ENSCHIG00000019525	NEMP2	nuclear envelope integral membrane protein 2 [Source:NCBI gene;Acc:102180434]
2	130848538	130900405	ENSCHIG00000022201	NAB1	NGFI-A binding protein 1 [Source:NCBI gene;Acc:102176080]
2	130962040	130966507	ENSCHIG00000019254		None
2	131066572	131121723	ENSCHIG00000017866	BIN1	bridging integrator 1 [Source:NCBI gene;Acc:102182970]
2	131218723	131232454	ENSCHIG00000022529	CYP27C1	cytochrome P450 27C1 [Source:NCBI gene;Acc:102179328]
2	131257095	131287623	ENSCHIG00000014551	ERCC3	ERCC excision repair 3, TFIIH core complex helicase subunit [Source:NCBI gene;Acc:102179051]
2	131302594	131335976	ENSCHIG00000024378	MAP3K2	mitogen-activated protein kinase kinase kinase 2 [Source:NCBI gene;Acc:102175623]
2	131425093	131434359	ENSCHIG00000018775	PROC	protein C, inactivator of coagulation factors Va and VIIIa [Source:NCBI gene;Acc:102178773]
2	131475746	131522382	ENSCHIG00000008783	IWS1	interacts with SUPT6H, CTD assembly factor 1 [Source:NCBI gene;Acc:100861142]
2	131567388	131640776	ENSCHIG00000010823	MYO7B	myosin VIIB [Source:NCBI gene;Acc:102178491]
2	131639057	131678111	ENSCHIG00000017089	LIMS2	LIM zinc finger domain containing 2 [Source:NCBI gene;Acc:102178216]
2	131649544	131650563	ENSCHIG00000009894	GPR17	G protein-coupled receptor 17 [Source:NCBI gene;Acc:102175064]
2	131730147	131730788	ENSCHIG00000009475	SFT2D3	SFT2 domain containing 3 [Source:NCBI gene;Acc:106502615]
2	131735404	131849996	ENSCHIG00000019104	WDR33	WD repeat domain 33 [Source:NCBI gene;Acc:102174781]
2	131867609	131867851	ENSCHIG00000007698		None
2	131891569	131902775	ENSCHIG00000025995	POLR2D	RNA polymerase II subunit D [Source:NCBI gene;Acc:102174167]
2	131908652	131915884	ENSCHIG00000011778	AMMECR1L	AMMECR1 like [Source:NCBI gene;Acc:102173892]
2	131959775	131960095	ENSCHIG00000011826		None
2	131997208	132069631	ENSCHIG00000019417	SAP130	Sin3A associated protein 130 [Source:NCBI gene;Acc:102172576]
2	132121107	132229357	ENSCHIG00000017321	UGGT1	UDP-glucose glycoprotein glucosyltransferase 1 [Source:NCBI gene;Acc:102172300]
2	132310652	132347616	ENSCHIG00000016130	HS6ST1	heparan sulfate 6-O-sulfotransferase 1 [Source:NCBI gene;Acc:106502605]
2	133159549	133162793	ENSCHIG00000025950		None
2	133268763	133274409	ENSCHIG00000000784		None
2	135914986	136217196	ENSCHIG00000025330	OCA2	OCA2 melanosomal transmembrane protein [Source:NCBI gene;Acc:102186347]
3	259113	259331	ENSCHIG00000001465	LOC108633800	small proline-rich protein 2E-like [Source:NCBI gene;Acc:108633800]
3	400210	435283	ENSCHIG00000020478	THAP4	THAP domain containing 4 [Source:NCBI gene;Acc:102190576]
3	489116	588630	ENSCHIG00000027255	FARP2	FERM, ARH/RhoGEF and pleckstrin domain protein 2 [Source:NCBI gene;Acc:102190014]
3	774889	850959	ENSCHIG00000021345	SNED1	sushi, nidogen and EGF like domains 1 [Source:NCBI gene;Acc:102188915]
3	941839	960497	ENSCHIG00000022496	AGXT	alanine--glyoxylate and serine--pyruvate aminotransferase [Source:NCBI gene;Acc:102187185]
3	1192298	1218310	ENSCHIG00000025197	GPC1	glypican 1 [Source:NCBI gene;Acc:102180912]
3	1437477	1438426	ENSCHIG00000020160		None
3	1458305	1482007	ENSCHIG00000025801		None
3	1530179	1531287	ENSCHIG00000026856		None
3	1553120	1554279	ENSCHIG00000016935		None
3	1590742	1591760	ENSCHIG00000006733		None
3	1608668	1609776	ENSCHIG00000021888		None
3	1653973	1656590	ENSCHIG00000014668		None
3	1681748	1682698	ENSCHIG00000010598	LOC102183034	olfactory receptor 12-like [Source:NCBI gene;Acc:102183034]
3	2202577	2496236	ENSCHIG00000018437	HDAC4	histone deacetylase 4 [Source:NCBI gene;Acc:102187736]
3	3733660	3772328	ENSCHIG00000013604	MLPH	melanophilin [Source:NCBI gene;Acc:102169933]
3	5914967	5916707	ENSCHIG00000008215		None
3	6026824	6027876	ENSCHIG00000002736		None
3	6046599	6072094	ENSCHIG00000008216		None
3	6148101	6249368	ENSCHIG00000013947	SH3BP4	SH3 domain binding protein 4 [Source:NCBI gene;Acc:102168233]
3	6672708	6673286	ENSCHIG00000008457	ARL4C	ADP ribosylation factor like GTPase 4C [Source:NCBI gene;Acc:102191580]
3	6799838	6821718	ENSCHIG00000008217		None
3	6800761	6800840	ENSCHIG00000004480		None
3	6800922	6800985	ENSCHIG00000005196		None
3	7354369	7528671	ENSCHIG00000022816	LOC102190288	UDP-glucuronosyltransferase 1-1 [Source:NCBI gene;Acc:102190288]
3	8524520	8842513	ENSCHIG00000017752	CSMD2	CUB and Sushi multiple domains 2 [Source:NCBI gene;Acc:102170109]
3	8882039	8882623	ENSCHIG00000009718	HMGB4	high mobility group box 4 [Source:NCBI gene;Acc:102187451]
3	17824438	17825385	ENSCHIG00000008479	LOC102190120	olfactory receptor 2A12-like [Source:NCBI gene;Acc:102190120]
3	17924654	17992533	ENSCHIG00000015909	CFAP57	cilia and flagella associated protein 57 [Source:NCBI gene;Acc:102181833]
3	18007106	18007765	ENSCHIG00000010430	TMEM125	transmembrane protein 125 [Source:NCBI gene;Acc:106501981]
3	18018636	18022475	ENSCHIG00000024937	C1orf210	chromosome 3 C1orf210 homolog [Source:NCBI gene;Acc:102172234]
3	18026984	18027640	ENSCHIG00000003432		None
3	18049057	18068720	ENSCHIG00000013506	TIE1	tyrosine kinase with immunoglobulin like and EGF like domains 1 [Source:NCBI gene;Acc:102181558]
3	18085290	18099196	ENSCHIG00000024976	MPL	MPL proto-oncogene, thrombopoietin receptor [Source:NCBI gene;Acc:102171756]
3	18091988	18092089	ENSCHIG00000006153	U6	U6 spliceosomal RNA [Source:RFAM;Acc:RF00026]
3	18105208	18108817	ENSCHIG00000020079	CDC20	cell division cycle 20 [Source:NCBI gene;Acc:102171483]
3	18109590	18113826	ENSCHIG00000009640	ELOVL1	ELOVL fatty acid elongase 1 [Source:NCBI gene;Acc:102170380]
3	18117224	18117611	ENSCHIG00000009938		None
3	18130397	18133903	ENSCHIG00000022879	MED8	mediator complex subunit 8 [Source:NCBI gene;Acc:102169931]
3	18143461	18186649	ENSCHIG00000025242	SZT2	SZT2 subunit of KICSTOR complex [Source:NCBI gene;Acc:102181260]
3	18187386	18190729	ENSCHIG00000010866	HYI	hydroxypyruvate isomerase (putative) [Source:NCBI gene;Acc:102180992]
3	19741403	19801142	ENSCHIG00000026563	ZSWIM5	zinc finger SWIM-type containing 5 [Source:NCBI gene;Acc:102186548]
3	20040379	20053661	ENSCHIG00000011167	MUTYH	mutY DNA glycosylase [Source:NCBI gene;Acc:102185332]
3	21392181	21392287	ENSCHIG00000003242	U6	U6 spliceosomal RNA [Source:RFAM;Acc:RF00026]
3	21416160	21436642	ENSCHIG00000010220	CYP4B1	cytochrome P450 4B1-like [Source:NCBI gene;Acc:102172960]
3	21492756	21514410	ENSCHIG00000013010	LOC102181495	taurochenodeoxycholic 6 alpha-hydroxylase-like [Source:NCBI gene;Acc:102181495]
3	21540496	21553802	ENSCHIG00000017193		None
3	21569264	21569752	ENSCHIG00000002358		None
3	21600826	21616495	ENSCHIG00000022081	LOC102168409	taurochenodeoxycholic 6 alpha-hydroxylase [Source:NCBI gene;Acc:102168409]
3	21653335	21666050	ENSCHIG00000025289	LOC102174619	cytochrome P450 4A10 [Source:NCBI gene;Acc:102174619]
3	21705686	21756288	ENSCHIG00000017002	CYP4X1	cytochrome P450 4X1 [Source:NCBI gene;Acc:102174897]
3	27361986	27390475	ENSCHIG00000024240	LOC102182655	enoyl-CoA hydratase domain-containing protein 2, mitochondrial [Source:NCBI gene;Acc:102182655]
3	27429758	27446357	ENSCHIG00000013477	LOC106501968	enoyl-CoA hydratase domain-containing protein 2, mitochondrial [Source:NCBI gene;Acc:106501968]
3	27453300	27615280	ENSCHIG00000005658	SCP2	sterol carrier protein 2 [Source:NCBI gene;Acc:102182369]
3	27633931	27649030	ENSCHIG00000015891	PODN	podocan [Source:NCBI gene;Acc:102181555]
3	27655268	27705963	ENSCHIG00000019509	SLC1A7	solute carrier family 1 member 7 [Source:NCBI gene;Acc:102181258]
3	27762826	27785214	ENSCHIG00000013970	CPT2	carnitine palmitoyltransferase 2 [Source:NCBI gene;Acc:102180988]
3	27799425	27804678	ENSCHIG00000023116	CZIB	CXXC motif containing zinc binding protein [Source:NCBI gene;Acc:102180559]
3	27807311	27815457	ENSCHIG00000015482	MAGOH	mago homolog, exon junction complex subunit [Source:NCBI gene;Acc:102180278]
3	27823977	27900738	ENSCHIG00000023113	LRP8	LDL receptor related protein 8 [Source:NCBI gene;Acc:102189540]
3	28000038	28004523	ENSCHIG00000024589		None
3	28020629	28027493	ENSCHIG00000019477	DMRTB1	DMRT like family B with proline rich C-terminal 1 [Source:NCBI gene;Acc:102189269]
3	28030622	28045383	ENSCHIG00000008264		None
3	28067125	28316900	ENSCHIG00000021594	GLIS1	GLIS family zinc finger 1 [Source:NCBI gene;Acc:102189001]
3	28341943	28402141	ENSCHIG00000016961	NDC1	NDC1 transmembrane nucleoporin [Source:NCBI gene;Acc:102179725]
3	28411196	28450002	ENSCHIG00000013175	YIPF1	Yip1 domain family member 1 [Source:NCBI gene;Acc:102178875]
3	28465292	28484050	ENSCHIG00000012990	DIO1	iodothyronine deiodinase 1 [Source:NCBI gene;Acc:102178591]
3	28500193	28522069	ENSCHIG00000026642	HSPB11	heat shock protein family B (small) member 11 [Source:NCBI gene;Acc:102177677]
3	28536211	28561047	ENSCHIG00000020015	LRRC42	leucine rich repeat containing 42 [Source:NCBI gene;Acc:102178134]
3	28575725	28582272	ENSCHIG00000020061	LDLRAD1	low density lipoprotein receptor class A domain containing 1 [Source:NCBI gene;Acc:102176659]
3	28593477	28617751	ENSCHIG00000010483	TMEM59	transmembrane protein 59 [Source:NCBI gene;Acc:102175732]
3	28617957	28663158	ENSCHIG00000026599	TCEANC2	transcription elongation factor A N-terminal and central domain containing 2 [Source:NCBI gene;Acc:102176190]
3	28637992	28638122	ENSCHIG00000005851		None
3	28695588	28718014	ENSCHIG00000015000	CDCP2	CUB domain containing protein 2 [Source:NCBI gene;Acc:102188732]
3	28731281	28752227	ENSCHIG00000026877	CYB5RL	NADH-cytochrome b5 reductase-like [Source:NCBI gene;Acc:102175455]
3	28754611	28771724	ENSCHIG00000017117	MRPL37	mitochondrial ribosomal protein L37 [Source:NCBI gene;Acc:102175178]
3	28781829	28945801	ENSCHIG00000024076	SSBP3	single stranded DNA binding protein 3 [Source:NCBI gene;Acc:102174354]
3	28994197	29000407	ENSCHIG00000008266		None
3	29068105	29090401	ENSCHIG00000022927	ACOT11	acyl-CoA thioesterase 11 [Source:NCBI gene;Acc:102188462]
3	29090542	29105717	ENSCHIG00000013959	FAM151A	family with sequence similarity 151 member A [Source:NCBI gene;Acc:102188187]
3	29118047	29147261	ENSCHIG00000025118	LOC102188768	protein FAM151A [Source:NCBI gene;Acc:102188768]
3	29172519	29174602	ENSCHIG00000018280		None
3	29183173	29212438	ENSCHIG00000025272	MROH7	maestro heat like repeat family member 7 [Source:NCBI gene;Acc:102173906]
3	29217119	29240281	ENSCHIG00000020395	TTC4	tetratricopeptide repeat domain 4 [Source:NCBI gene;Acc:102173148]
3	29250508	29251935	ENSCHIG00000004850	PARS2	prolyl-tRNA synthetase 2, mitochondrial [Source:NCBI gene;Acc:102173437]
3	29269255	29291577	ENSCHIG00000018641	TTC22	tetratricopeptide repeat domain 22 [Source:NCBI gene;Acc:102187367]
3	29298724	29330369	ENSCHIG00000012506	LEXM	lymphocyte expansion molecule [Source:NCBI gene;Acc:102187098]
3	29341182	29371705	ENSCHIG00000025577	DHCR24	24-dehydrocholesterol reductase [Source:NCBI gene;Acc:102172859]
3	29359689	29359827	ENSCHIG00000008659		None
3	29421688	29432686	ENSCHIG00000020700	TMEM61	transmembrane protein 61 [Source:HGNC Symbol;Acc:HGNC:27296]
3	29440504	29450354	ENSCHIG00000027205	BSND	barttin CLCNK type accessory beta subunit [Source:NCBI gene;Acc:102172317]
3	29478754	29643696	ENSCHIG00000021161	USP24	ubiquitin specific peptidase 24 [Source:NCBI gene;Acc:102172025]
3	34082883	34586195	ENSCHIG00000022252	FGGY	FGGY carbohydrate kinase domain containing [Source:NCBI gene;Acc:102168317]
3	34718413	34750755	ENSCHIG00000022554	LOC102191099	cytochrome P450 2J2 [Source:NCBI gene;Acc:102191099]
3	34766806	34793796	ENSCHIG00000009032	LOC102184867	cytochrome P450 2J2 [Source:NCBI gene;Acc:102184867]
3	36924285	37287711	ENSCHIG00000023685	PATJ	PATJ crumbs cell polarity complex component [Source:NCBI gene;Acc:102188460]
3	40200830	40344804	ENSCHIG00000005514	RAVER2	ribonucleoprotein, PTB binding 2 [Source:NCBI gene;Acc:102182560]
3	40331713	40332349	ENSCHIG00000022704		None
3	40348157	40481038	ENSCHIG00000012708	JAK1	Janus kinase 1 [Source:NCBI gene;Acc:102182846]
3	40585654	40585728	ENSCHIG00000000840	chi-mir-101	chi-mir-101 [Source:miRBase;Acc:MI0030589]
3	40608671	40608865	ENSCHIG00000003262	LOC108635646	cytochrome b-c1 complex subunit 9 [Source:NCBI gene;Acc:108635646]
3	40679629	40769207	ENSCHIG00000007647	AK4	adenylate kinase 4 [Source:NCBI gene;Acc:102182275]
3	50082230	50263054	ENSCHIG00000018471	LRRIQ3	leucine rich repeats and IQ motif containing 3 [Source:NCBI gene;Acc:102177678]
3	50339059	50678308	ENSCHIG00000012349	LOC102170378	serine/threonine-protein kinase TNNI3K [Source:NCBI gene;Acc:102170378]
3	51334144	51711812	ENSCHIG00000026769	SLC44A5	solute carrier family 44 member 5 [Source:NCBI gene;Acc:106501957]
3	51716297	51716399	ENSCHIG00000005484	U6	U6 spliceosomal RNA [Source:RFAM;Acc:RF00026]
3	51814512	51854345	ENSCHIG00000013780	LOC102179380	medium-chain specific acyl-CoA dehydrogenase, mitochondrial [Source:NCBI gene;Acc:102179380]
3	51896406	52010019	ENSCHIG00000008319		None
3	51898383	51898856	ENSCHIG00000001515		None
3	51929700	51929806	ENSCHIG00000006143	U6	U6 spliceosomal RNA [Source:RFAM;Acc:RF00026]
3	52046373	52087960	ENSCHIG00000012888	LOC102190925	medium-chain specific acyl-CoA dehydrogenase, mitochondrial [Source:NCBI gene;Acc:102190925]
3	52111074	52121395	ENSCHIG00000013246	RABGGTB	Rab geranylgeranyltransferase subunit beta [Source:NCBI gene;Acc:102183383]
3	52112475	52112557	ENSCHIG00000002402	SNORD45A	small nucleolar RNA, C/D box 45A [Source:HGNC Symbol;Acc:HGNC:10184]
3	53604027	53763776	ENSCHIG00000002739	PIGK	phosphatidylinositol glycan anchor biosynthesis class K [Source:NCBI gene;Acc:102182090]
3	54739667	54741199	ENSCHIG00000008387		None
3	55404894	55550436	ENSCHIG00000020032	ADGRL4	adhesion G protein-coupled receptor L4 [Source:NCBI gene;Acc:102188730]
3	62927671	63324589	ENSCHIG00000020640	COL24A1	collagen type XXIV alpha 1 chain [Source:NCBI gene;Acc:102185420]
3	63522601	63552638	ENSCHIG00000025854	ODF2L	outer dense fiber of sperm tails 2 like [Source:NCBI gene;Acc:102187015]
3	63578257	63633286	ENSCHIG00000027130	CLCA2	chloride channel accessory 2 [Source:NCBI gene;Acc:102186735]
3	63650509	63690258	ENSCHIG00000011719	CLCA1	chloride channel accessory 1 [Source:NCBI gene;Acc:102186450]
3	63711217	63742674	ENSCHIG00000021877	CLCA4	chloride channel accessory 4 [Source:NCBI gene;Acc:102186175]
3	63802283	63826782	ENSCHIG00000002248	LOC102185525	epithelial chloride channel protein-like [Source:NCBI gene;Acc:102185525]
3	63853928	63883881	ENSCHIG00000007867	LOC102185237	epithelial chloride channel protein-like [Source:NCBI gene;Acc:102185237]
3	63924551	63963392	ENSCHIG00000026662	SH3GLB1	SH3 domain containing GRB2 like, endophilin B1 [Source:NCBI gene;Acc:102185138]
3	63990421	63990633	ENSCHIG00000018965		None
3	64043492	64077919	ENSCHIG00000010920	SELENOF	selenoprotein F [Source:HGNC Symbol;Acc:HGNC:17705]
3	64078874	64264923	ENSCHIG00000026325	HS2ST1	heparan sulfate 2-O-sulfotransferase 1 [Source:NCBI gene;Acc:102183844]
3	64362338	64362486	ENSCHIG00000006370	SNORA62	Small nucleolar RNA SNORA62/SNORA6 family [Source:RFAM;Acc:RF00091]
3	64432413	64455236	ENSCHIG00000006872		None
3	64513198	64526304	ENSCHIG00000027226	LMO4	LIM domain only 4 [Source:NCBI gene;Acc:102183562]
3	64544867	64550956	ENSCHIG00000006878		None
3	64714611	64734974	ENSCHIG00000006881		None
3	66296654	66445178	ENSCHIG00000020926	LOC102170144	guanylate-binding protein 1 [Source:NCBI gene;Acc:102170144]
3	66332836	66349270	ENSCHIG00000012142	LOC102181554	guanylate-binding protein 4 [Source:NCBI gene;Acc:102181554]
3	66378135	66393019	ENSCHIG00000023910	GBP2	guanylate binding protein 2 [Source:HGNC Symbol;Acc:HGNC:4183]
3	66403363	66413586	ENSCHIG00000017953		None
3	66427415	66548365	ENSCHIG00000011241	GBP5	guanylate-binding protein 5 [Source:NCBI gene;Acc:102174264]
3	66484089	66505251	ENSCHIG00000026023	LOC102180934	guanylate-binding protein 6-like [Source:NCBI gene;Acc:102180934]
3	66536984	66548346	ENSCHIG00000016414	LOC102186299	guanylate-binding protein 1 [Source:NCBI gene;Acc:102186299]
3	66609263	66630084	ENSCHIG00000023692	LOC102174832	guanylate-binding protein 6-like [Source:NCBI gene;Acc:102174832]
3	66707674	66716760	ENSCHIG00000006887	LOC106501943	golgin subfamily A member 6-like protein 6 [Source:NCBI gene;Acc:106501943]
3	66730642	66822970	ENSCHIG00000010163	LOC108633177	guanylate-binding protein 6-like [Source:NCBI gene;Acc:108633177]
3	71816385	71899538	ENSCHIG00000025875	SLC44A3	solute carrier family 44 member 3 [Source:NCBI gene;Acc:102184577]
3	71902260	71950767	ENSCHIG00000022213	CNN3	calponin 3 [Source:NCBI gene;Acc:102184300]
3	71995430	72098107	ENSCHIG00000011527	ALG14	ALG14 UDP-N-acetylglucosaminyltransferase subunit [Source:NCBI gene;Acc:102177857]
3	72167775	72209099	ENSCHIG00000024345	TLCD4	transmembrane protein 56 [Source:NCBI gene;Acc:102182748]
3	72255736	72266848	ENSCHIG00000012406	RWDD3	RWD domain containing 3 [Source:NCBI gene;Acc:102182088]
3	72487637	72529349	ENSCHIG00000006904		None
3	72729540	72729822	ENSCHIG00000002516	7SK	7SK RNA [Source:RFAM;Acc:RF00100]
3	77240245	77240359	ENSCHIG00000003657	U5	U5 spliceosomal RNA [Source:RFAM;Acc:RF00020]
3	77249189	77262599	ENSCHIG00000013588	SLC35A3	solute carrier family 35 member A3 [Source:NCBI gene;Acc:102178412]
3	77278905	77333344	ENSCHIG00000022159	MFSD14A	major facilitator superfamily domain containing 14A [Source:NCBI gene;Acc:102178130]
3	77327618	77366210	ENSCHIG00000018431	SASS6	SAS-6 centriolar assembly protein [Source:NCBI gene;Acc:102177856]
3	77365679	77384395	ENSCHIG00000015395	TRMT13	tRNA methyltransferase 13 homolog [Source:NCBI gene;Acc:102177115]
3	77378737	77378843	ENSCHIG00000005700	U6	U6 spliceosomal RNA [Source:RFAM;Acc:RF00026]
3	77384624	77402028	ENSCHIG00000021230	LRRC39	leucine rich repeat containing 39 [Source:NCBI gene;Acc:102177393]
3	77428089	77475733	ENSCHIG00000016353	DBT	dihydrolipoamide branched chain transacylase E2 [Source:NCBI gene;Acc:102176842]
3	77480711	77510346	ENSCHIG00000018937	RTCA	RNA 3'-terminal phosphate cyclase [Source:NCBI gene;Acc:102176575]
3	77551636	77740754	ENSCHIG00000014573	CDC14A	cell division cycle 14A [Source:NCBI gene;Acc:102176004]
3	77766623	77767774	ENSCHIG00000003315	GPR88	G protein-coupled receptor 88 [Source:NCBI gene;Acc:106501940]
3	79015149	79240961	ENSCHIG00000008401	OLFM3	olfactomedin 3 [Source:NCBI gene;Acc:102172229]
3	79548075	79548673	ENSCHIG00000017064		None
3	80782014	80795161	ENSCHIG00000025530	LOC102169350	alpha-amylase 2B [Source:NCBI gene;Acc:102169350]
3	81175333	81175677	ENSCHIG00000009354		None
3	81583953	81584849	ENSCHIG00000013913		None
3	81683890	81889441	ENSCHIG00000006909		None
3	81702152	81705990	ENSCHIG00000025322		None
3	82574619	82575616	ENSCHIG00000021505	LOC102190753	glyceraldehyde-3-phosphate dehydrogenase pseudogene [Source:NCBI gene;Acc:102190753]
3	83521087	83525293	ENSCHIG00000006911		None
3	83614493	83723405	ENSCHIG00000006915		None
3	86770734	86825518	ENSCHIG00000012768	LOC102185621	glutathione S-transferase Mu 1 [Source:NCBI gene;Acc:102185621]
3	86826233	86839163	ENSCHIG00000023592	LOC102189813	glutathione S-transferase Mu 1 [Source:NCBI gene;Acc:102189813]
3	86846458	86878863	ENSCHIG00000024688	LOC108633298	glutathione S-transferase Mu 1-like [Source:NCBI gene;Acc:108633298]
3	87947364	87951781	ENSCHIG00000006940		None
3	88294624	88321954	ENSCHIG00000026871	DRAM2	DNA damage regulated autophagy modulator 2 [Source:NCBI gene;Acc:102182557]
3	88497577	88520714	ENSCHIG00000021761	CHIA	chitinase acidic [Source:NCBI gene;Acc:102180362]
3	88540473	88564880	ENSCHIG00000024796	LOC102183118	acidic mammalian chitinase-like [Source:NCBI gene;Acc:102183118]
3	91984036	91989636	ENSCHIG00000023175	NRAS	NRAS proto-oncogene, GTPase [Source:NCBI gene;Acc:102187180]
3	92538002	92538727	ENSCHIG00000007731	NGF	nerve growth factor [Source:NCBI gene;Acc:100862660]
3	92856657	92908210	ENSCHIG00000011522	VANGL1	VANGL planar cell polarity protein 1 [Source:NCBI gene;Acc:102185417]
3	92920395	92993370	ENSCHIG00000014376	CASQ2	calsequestrin 2 [Source:NCBI gene;Acc:102185134]
3	92939379	92975535	ENSCHIG00000006950		None
3	93023297	93024677	ENSCHIG00000017520		None
3	93057024	93057425	ENSCHIG00000007315	NHLH2	nescient helix-loop-helix 2 [Source:NCBI gene;Acc:106501932]
3	93133461	93133552	ENSCHIG00000004841		None
3	93152939	93153506	ENSCHIG00000008508		None
3	93179767	93276206	ENSCHIG00000022810	SLC22A15	solute carrier family 22 member 15 [Source:NCBI gene;Acc:102184683]
3	93232751	93232857	ENSCHIG00000002514	U6	U6 spliceosomal RNA [Source:RFAM;Acc:RF00026]
3	93328157	93353386	ENSCHIG00000019025	MAB21L3	mab-21 like 3 [Source:NCBI gene;Acc:102183841]
3	93566638	93567812	ENSCHIG00000006956		None
3	93569811	93574419	ENSCHIG00000005925		None
3	93611650	93645306	ENSCHIG00000017191	ATP1A1	ATPase Na+/K+ transporting subunit alpha 1 [Source:NCBI gene;Acc:102183561]
3	93782057	93828732	ENSCHIG00000022779	CD58	CD58 molecule [Source:NCBI gene;Acc:102182464]
3	93835785	93964118	ENSCHIG00000003902	IGSF3	immunoglobulin superfamily member 3 [Source:NCBI gene;Acc:102182185]
3	94052819	94066699	ENSCHIG00000023355	CD2	CD2 molecule [Source:NCBI gene;Acc:102181457]
3	94207186	94287301	ENSCHIG00000017906	PTGFRN	prostaglandin F2 receptor inhibitor [Source:NCBI gene;Acc:102178965]
3	94301827	94338259	ENSCHIG00000025123	CD101	CD101 molecule [Source:NCBI gene;Acc:102180983]
3	94363158	94413610	ENSCHIG00000020785	TTF2	transcription termination factor 2 [Source:NCBI gene;Acc:102180361]
3	94429125	94437838	ENSCHIG00000018385	TRIM45	tripartite motif containing 45 [Source:NCBI gene;Acc:102179902]
3	94459594	94460769	ENSCHIG00000007372	LOC102176008	nucleosome assembly protein 1-like 1 [Source:NCBI gene;Acc:102176008]
3	94477646	94486829	ENSCHIG00000019630	VTCN1	V-set domain containing T cell activation inhibitor 1 [Source:HGNC Symbol;Acc:HGNC:28873]
3	95932656	95932759	ENSCHIG00000003446	U6	U6 spliceosomal RNA [Source:RFAM;Acc:RF00026]
3	96176737	96176843	ENSCHIG00000005277	U6	U6 spliceosomal RNA [Source:RFAM;Acc:RF00026]
3	96956986	96988240	ENSCHIG00000018423	PHGDH	phosphoglycerate dehydrogenase [Source:NCBI gene;Acc:102178128]
3	97479020	97724382	ENSCHIG00000010241	PDE4DIP	phosphodiesterase 4D interacting protein [Source:NCBI gene;Acc:102171475]
3	98080509	98152771	ENSCHIG00000013871	CHD1L	chromodomain helicase DNA binding protein 1 like [Source:NCBI gene;Acc:102190836]
3	98633359	98641737	ENSCHIG00000018629		None
3	98654547	98655626	ENSCHIG00000010714	GJA5	gap junction protein alpha 5 [Source:NCBI gene;Acc:102189449]
3	98792858	98794192	ENSCHIG00000023061	GJA8	gap junction protein alpha 8 [Source:NCBI gene;Acc:102188996]
3	98805880	98850165	ENSCHIG00000017806	LOC102188370	Golgi pH regulator [Source:NCBI gene;Acc:102188370]
3	98847138	98864983	ENSCHIG00000011722	PDZK1	PDZ domain containing 1 [Source:NCBI gene;Acc:102187363]
3	98935144	99006397	ENSCHIG00000025502	RNF115	ring finger protein 115 [Source:NCBI gene;Acc:102168788]
3	99501319	99556426	ENSCHIG00000020643	OTUD7B	OTU deubiquitinase 7B [Source:NCBI gene;Acc:102169927]
3	101458235	101458398	ENSCHIG00000003673	U1	U1 spliceosomal RNA [Source:RFAM;Acc:RF00003]
3	101484596	101484759	ENSCHIG00000019048	U1	U1 spliceosomal RNA [Source:RFAM;Acc:RF00003]
3	101522649	101522755	ENSCHIG00000006102	U6	U6 spliceosomal RNA [Source:RFAM;Acc:RF00026]
3	101635138	101635698	ENSCHIG00000024791		None
3	101666512	101666675	ENSCHIG00000006376	U1	U1 spliceosomal RNA [Source:RFAM;Acc:RF00003]
3	101691271	101694264	ENSCHIG00000006959		None
3	102010515	102024827	ENSCHIG00000006960		None
3	102053021	102057602	ENSCHIG00000026233		None
3	102111321	102215967	ENSCHIG00000020535		None
3	106837583	106837944	ENSCHIG00000011451		None
3	106875642	106876157	ENSCHIG00000025439	LOC102184107	membrane magnesium transporter 1-like [Source:NCBI gene;Acc:102184107]
3	107464641	107497579	ENSCHIG00000014091		None
3	107538963	107543209	ENSCHIG00000015324		None
3	108024660	108027242	ENSCHIG00000009426		None
3	108101526	108104819	ENSCHIG00000024747	LOC102179433	T-cell surface glycoprotein CD1b-2 [Source:NCBI gene;Acc:102179433]
3	108150261	108153528	ENSCHIG00000021427	LOC108635602	T-cell surface glycoprotein CD1b-2 [Source:NCBI gene;Acc:108635602]
3	111002714	111026806	ENSCHIG00000018067		None
3	111036079	111043060	ENSCHIG00000019395		None
3	111061718	111064978	ENSCHIG00000011600	LOC102183142	T-cell surface glycoprotein CD1b-2 [Source:NCBI gene;Acc:102183142]
3	111078231	111081490	ENSCHIG00000025292		None
3	111164967	111192538	ENSCHIG00000022290		None
3	111216026	111243671	ENSCHIG00000015987	LY9	lymphocyte antigen 9 [Source:NCBI gene;Acc:102178585]
3	111264792	111274826	ENSCHIG00000007433	LOC102178869	SLAM family member 9 [Source:NCBI gene;Acc:102178869]
3	111314962	111318291	ENSCHIG00000003401		None
3	111319875	111328760	ENSCHIG00000021635	SLAMF7	SLAM family member 7 [Source:NCBI gene;Acc:102179150]
3	111386255	111392333	ENSCHIG00000014904	LOC108635630	CD48 antigen-like [Source:NCBI gene;Acc:108635630]
3	111521395	111575956	ENSCHIG00000001352	LOC102179092	intelectin-2-like [Source:NCBI gene;Acc:102179092]
3	111544674	111546286	ENSCHIG00000006986		None
3	112692099	113052160	ENSCHIG00000014253	NOS1AP	chromosome 3 C1orf226 homolog [Source:NCBI gene;Acc:102181452]
3	115538792	115539529	ENSCHIG00000000654		None
3	116995251	117055409	ENSCHIG00000026421	TMCO1	transmembrane and coiled-coil domains 1 [Source:NCBI gene;Acc:102168400]
3	117105417	117177675	ENSCHIG00000023693	UCK2	uridine-cytidine kinase 2 [Source:NCBI gene;Acc:102191568]
3	117837238	117865713	ENSCHIG00000006658	LOC102174448	dimethylaniline monooxygenase [N-oxide-forming] 5-like [Source:NCBI gene;Acc:102174448]
4	289694	346702	ENSCHIG00000018296	WDR60	WD repeat domain 60 [Source:NCBI gene;Acc:102171303]
4	470762	543184	ENSCHIG00000003444	NCAPG2	non-SMC condensin II complex subunit G2 [Source:NCBI gene;Acc:102169359]
4	6213071	6217251	ENSCHIG00000013495		None
4	6254870	6263681	ENSCHIG00000019058	LOC108635825	GTPase IMAP family member 6-like [Source:NCBI gene;Acc:108635825]
4	6277395	6281931	ENSCHIG00000025935	CDK5	cyclin dependent kinase 5 [Source:NCBI gene;Acc:102178040]
4	6282533	6286570	ENSCHIG00000015676	ASIC3	acid sensing ion channel subunit 3 [Source:NCBI gene;Acc:102186183]
4	6290399	6305325	ENSCHIG00000023427	ABCB8	ATP binding cassette subfamily B member 8 [Source:NCBI gene;Acc:102185895]
4	6307879	6314709	ENSCHIG00000024543	ATG9B	autophagy related 9B [Source:NCBI gene;Acc:102185629]
4	6316080	6334032	ENSCHIG00000013266	NOS3	nitric oxide synthase 3 [Source:NCBI gene;Acc:102185338]
4	6349667	6385687	ENSCHIG00000019111	KCNH2	potassium voltage-gated channel subfamily H member 2 [Source:NCBI gene;Acc:102185061]
4	6449750	6454750	ENSCHIG00000019018	AOC1	amine oxidase copper containing 1 [Source:NCBI gene;Acc:102177774]
4	6503681	6506750	ENSCHIG00000009158	TMEM176A	transmembrane protein 176A [Source:NCBI gene;Acc:102191043]
4	6508958	6515910	ENSCHIG00000011978	TMEM176B	transmembrane protein 176B [Source:NCBI gene;Acc:102177498]
4	6513170	6513300	ENSCHIG00000004916	5S_rRNA	5S ribosomal RNA [Source:RFAM;Acc:RF00001]
4	6611113	6612009	ENSCHIG00000000607		None
4	6629312	6632465	ENSCHIG00000024288	GIMAP1	GTPase, IMAP family member 1 [Source:NCBI gene;Acc:102184332]
4	6674423	6675315	ENSCHIG00000015895		None
4	6687928	6692220	ENSCHIG00000026449	LOC108635866	GTPase IMAP family member 6-like [Source:NCBI gene;Acc:108635866]
4	6710618	6716676	ENSCHIG00000020146	LOC108635821	GTPase IMAP family member 4-like [Source:NCBI gene;Acc:108635821]
4	6756341	6757270	ENSCHIG00000023569		None
4	6757882	6758811	ENSCHIG00000012731		None
4	6789284	6793134	ENSCHIG00000017911	LOC106503900	GTPase IMAP family member 1 [Source:NCBI gene;Acc:106503900]
4	6822915	6823796	ENSCHIG00000024546		None
4	6864615	6871973	ENSCHIG00000013558	LOC102170866	GTPase IMAP family member 4 [Source:NCBI gene;Acc:102170866]
4	6897646	6905453	ENSCHIG00000019898		None
4	6908362	6914627	ENSCHIG00000026223		None
4	6959043	6969140	ENSCHIG00000013015	LOC106503979	GTPase IMAP family member 8 [Source:NCBI gene;Acc:106503979]
4	7001000	7003783	ENSCHIG00000024423		None
4	7015208	7016970	ENSCHIG00000013093	LOC108635823	GTPase IMAP family member 5-like [Source:NCBI gene;Acc:108635823]
4	7042819	7078615	ENSCHIG00000007974		None
4	7131719	7134874	ENSCHIG00000016388		None
4	7131850	7151033	ENSCHIG00000007225		None
4	7197221	7200394	ENSCHIG00000024828		None
4	7228211	7229095	ENSCHIG00000014351		None
4	7255306	7274363	ENSCHIG00000021733	LOC102187124	GTPase IMAP family member 8 [Source:NCBI gene;Acc:102187124]
4	7352842	7354485	ENSCHIG00000021065	LOC102178618	GTPase IMAP family member 5-like [Source:NCBI gene;Acc:102178618]
4	7384316	7390434	ENSCHIG00000005581		None
4	7418237	7428231	ENSCHIG00000017485	LOC102178162	GTPase IMAP family member 1 [Source:NCBI gene;Acc:102178162]
4	7472504	7477577	ENSCHIG00000023846	LOC102179185	GTPase IMAP family member 4 [Source:NCBI gene;Acc:102179185]
4	7566441	7567349	ENSCHIG00000014676	LOC102179465	GTPase IMAP family member 7 [Source:NCBI gene;Acc:102179465]
4	7628129	7632353	ENSCHIG00000023365	LOC102186105	GTPase IMAP family member 4-like [Source:NCBI gene;Acc:102186105]
4	7656535	7661843	ENSCHIG00000012346	LOC102186385	GTPase IMAP family member 6 [Source:NCBI gene;Acc:102186385]
4	7695465	7698528	ENSCHIG00000020434		None
4	7714756	7716121	ENSCHIG00000009670		None
4	7732775	7736329	ENSCHIG00000019645	LOC102168236	GTPase IMAP family member 4 [Source:NCBI gene;Acc:102168236]
4	7758025	7758652	ENSCHIG00000026920		None
4	7813897	7830222	ENSCHIG00000016726	GIMAP8	GTPase, IMAP family member 8 [Source:NCBI gene;Acc:102191585]
4	13005824	13022461	ENSCHIG00000001329	ARHGEF5	Rho guanine nucleotide exchange factor 5 [Source:NCBI gene;Acc:102189277]
4	13070332	13071260	ENSCHIG00000014478		None
4	13088523	13089461	ENSCHIG00000007573	LOC108635872	olfactory receptor 13-like [Source:NCBI gene;Acc:108635872]
4	13142502	13142873	ENSCHIG00000009826		None
4	13145497	13146435	ENSCHIG00000012182	LOC102188468	olfactory receptor 13-like [Source:NCBI gene;Acc:102188468]
4	14729630	14733130	ENSCHIG00000013057		None
4	14754334	14768909	ENSCHIG00000023799		None
4	14789261	14793932	ENSCHIG00000018434		None
4	14799824	14800318	ENSCHIG00000025148		None
4	14864733	14867880	ENSCHIG00000014383		None
4	14872142	14880431	ENSCHIG00000020566		None
4	14927506	14931123	ENSCHIG00000019528	LOC102179184	cationic trypsin [Source:NCBI gene;Acc:102179184]
4	14951833	14955674	ENSCHIG00000014805	LOC102178719	cationic trypsin [Source:NCBI gene;Acc:102178719]
4	15008190	15103845	ENSCHIG00000015889	MGAM2	maltase-glucoamylase 2 (putative) [Source:NCBI gene;Acc:102180726]
4	17465032	17504824	ENSCHIG00000009828	LOC102172789	putative RNA-binding protein Luc7-like 2 [Source:NCBI gene;Acc:102172789]
4	21134617	21214186	ENSCHIG00000010955	CNOT4	CCR4-NOT transcription complex subunit 4 [Source:NCBI gene;Acc:102189827]
4	22432653	22611072	ENSCHIG00000024010		None
4	25754012	25896792	ENSCHIG00000010306	COPG2	coatomer protein complex subunit gamma 2 [Source:NCBI gene;Acc:102172690]
4	27535090	27555958	ENSCHIG00000017941	IMPDH1	inosine monophosphate dehydrogenase 1 [Source:NCBI gene;Acc:102170200]
4	33680482	33881529	ENSCHIG00000017298	PTPRZ1	protein tyrosine phosphatase receptor type Z1 [Source:NCBI gene;Acc:102185245]
4	37446467	37452982	ENSCHIG00000014201	LSM8	LSM8 homolog, U6 small nuclear RNA associated [Source:NCBI gene;Acc:102168690]
4	37490865	37491008	ENSCHIG00000007301		None
4	37498457	37498633	ENSCHIG00000008325		None
4	37524473	37569655	ENSCHIG00000018076		None
4	37599983	37619771	ENSCHIG00000013794		None
4	37659376	37872365	ENSCHIG00000020495	AMPH	amphiphysin [Source:NCBI gene;Acc:102179542]
4	37737208	37746629	ENSCHIG00000007272		None
4	37803771	37804163	ENSCHIG00000011903	LOC102190931	40S ribosomal protein S15a pseudogene [Source:NCBI gene;Acc:102190931]
4	38011430	38210912	ENSCHIG00000005959	VPS41	VPS41 subunit of HOPS complex [Source:NCBI gene;Acc:102190489]
4	38117948	38118054	ENSCHIG00000003646	U6	U6 spliceosomal RNA [Source:RFAM;Acc:RF00026]
4	38237220	38237350	ENSCHIG00000001676		None
4	38408951	38672515	ENSCHIG00000020600		None
4	38725493	38767195	ENSCHIG00000007276		None
4	38747502	38786477	ENSCHIG00000016882		None
4	38796465	38826480	ENSCHIG00000007277		None
4	38875725	38879941	ENSCHIG00000016002	YAE1	YAE1 maturation factor of ABCE1 [Source:NCBI gene;Acc:102190197]
4	38936861	38982862	ENSCHIG00000013549	RALA	RAS like proto-oncogene A [Source:NCBI gene;Acc:102189928]
4	39090107	39215970	ENSCHIG00000022113	CDK13	cyclin dependent kinase 13 [Source:NCBI gene;Acc:102178697]
4	39097070	39098178	ENSCHIG00000022322		None
4	39240526	39242015	ENSCHIG00000021871	MPLKIP	M-phase specific PLK1 interacting protein [Source:NCBI gene;Acc:102178424]
4	39253620	39396498	ENSCHIG00000017599		None
4	46770347	46871194	ENSCHIG00000015623	ZNF804B	zinc finger protein 804B [Source:NCBI gene;Acc:102177687]
4	48179940	48264911	ENSCHIG00000018707	STK31	serine/threonine kinase 31 [Source:NCBI gene;Acc:102175740]
4	49196091	49386686	ENSCHIG00000017106	OSBPL3	oxysterol binding protein like 3 [Source:NCBI gene;Acc:102174273]
4	54644059	54648145	ENSCHIG00000012777		None
4	54660428	54664681	ENSCHIG00000021246	LOC102186084	indolethylamine N-methyltransferase [Source:NCBI gene;Acc:102186084]
4	55535975	56067701	ENSCHIG00000017746	PDE1C	calcium/calmodulin-dependent 3',5'-cyclic nucleotide phosphodiesterase 1C [Source:NCBI gene;Acc:102180455]
4	59459250	59656903	ENSCHIG00000024322	AOAH	acyloxyacyl hydrolase [Source:NCBI gene;Acc:102189546]
4	59608057	59608163	ENSCHIG00000003971	U6	U6 spliceosomal RNA [Source:RFAM;Acc:RF00026]
4	61308800	61383636	ENSCHIG00000007410		None
4	62679178	62751668	ENSCHIG00000007413		None
4	62927722	63051351	ENSCHIG00000007417		None
4	63013801	63015927	ENSCHIG00000012067	LRRN3	leucine rich repeat neuronal 3 [Source:NCBI gene;Acc:102186928]
4	63384112	63423463	ENSCHIG00000009535		None
4	63502869	63502973	ENSCHIG00000004187	U6	U6 spliceosomal RNA [Source:RFAM;Acc:RF00026]
4	63613398	64087493	ENSCHIG00000020044	DOCK4	dedicator of cytokinesis 4 [Source:NCBI gene;Acc:102186655]
4	64086447	64218243	ENSCHIG00000009269	ZNF277	zinc finger protein 277 [Source:NCBI gene;Acc:102177953]
4	64315495	64340906	ENSCHIG00000017336	IFRD1	interferon related developmental regulator 1 [Source:NCBI gene;Acc:102186180]
4	64348355	64354200	ENSCHIG00000025752	LSMEM1	leucine rich single-pass membrane protein 1 [Source:NCBI gene;Acc:102185529]
4	64583652	64635687	ENSCHIG00000016804	TMEM168	transmembrane protein 168 [Source:NCBI gene;Acc:102185241]
4	64649309	64732759	ENSCHIG00000025584	BMT2	base methyltransferase of 25S rRNA 2 homolog [Source:NCBI gene;Acc:102177403]
4	64731676	64785570	ENSCHIG00000007421		None
4	64862792	64863904	ENSCHIG00000007525	GPR85	G protein-coupled receptor 85 [Source:NCBI gene;Acc:102184780]
4	70114175	70133540	ENSCHIG00000012425		None
4	70170049	70191716	ENSCHIG00000019241		None
4	71448280	71497175	ENSCHIG00000027159	SLC26A3	solute carrier family 26 member 3 [Source:NCBI gene;Acc:102176093]
4	71504636	71517719	ENSCHIG00000017501	CBLL1	Cbl proto-oncogene like 1 [Source:NCBI gene;Acc:102175647]
4	71536661	71598634	ENSCHIG00000025998	SLC26A4	solute carrier family 26 member 4 [Source:NCBI gene;Acc:102174623]
4	71625921	71677402	ENSCHIG00000013567	BCAP29	B cell receptor associated protein 29 [Source:NCBI gene;Acc:102175360]
4	71653637	71653764	ENSCHIG00000002123		None
4	71677861	71690575	ENSCHIG00000010888	DUS4L	dihydrouridine synthase 4 like [Source:NCBI gene;Acc:102174088]
4	71696009	71983690	ENSCHIG00000025416	COG5	component of oligomeric golgi complex 5 [Source:NCBI gene;Acc:102174622]
4	71760093	71761394	ENSCHIG00000010247	GPR22	G protein-coupled receptor 22 [Source:NCBI gene;Acc:102174358]
4	71979555	72010103	ENSCHIG00000024405	HBP1	HMG-box transcription factor 1 [Source:NCBI gene;Acc:102174901]
4	72021168	72129234	ENSCHIG00000025667	PRKAR2B	protein kinase cAMP-dependent type II regulatory subunit beta [Source:NCBI gene;Acc:102174359]
4	72255542	72291690	ENSCHIG00000010589	PIK3CG	phosphatidylinositol-4,5-bisphosphate 3-kinase catalytic subunit gamma [Source:NCBI gene;Acc:102173256]
4	72482045	72482746	ENSCHIG00000008047	CCDC71L	coiled-coil domain containing 71 like [Source:NCBI gene;Acc:106502030]
4	72629068	72787210	ENSCHIG00000007442		None
4	72928783	72968670	ENSCHIG00000013574	NAMPT	nicotinamide phosphoribosyltransferase [Source:NCBI gene;Acc:102173810]
4	72987620	73098475	ENSCHIG00000007445		None
4	73064327	73064753	ENSCHIG00000011071		None
4	73091466	73091572	ENSCHIG00000005400	U6	U6 spliceosomal RNA [Source:RFAM;Acc:RF00026]
4	73117391	73146780	ENSCHIG00000006812	SYPL1	synaptophysin like 1 [Source:NCBI gene;Acc:102172409]
4	73165572	73186007	ENSCHIG00000007448		None
4	73198276	73250073	ENSCHIG00000018239	CDHR3	cadherin related family member 3 [Source:NCBI gene;Acc:102173527]
4	75828673	75944390	ENSCHIG00000019474	ARMC10	armadillo repeat containing 10 [Source:NCBI gene;Acc:102189823]
4	76170922	76243489	ENSCHIG00000023874	FAM185A	family with sequence similarity 185 member A [Source:NCBI gene;Acc:102188917]
4	76595256	76679962	ENSCHIG00000014032	PTPN12	protein tyrosine phosphatase non-receptor type 12 [Source:NCBI gene;Acc:102187831]
4	77003888	77660118	ENSCHIG00000013149	MAGI2	membrane associated guanylate kinase, WW and PDZ domain containing 2 [Source:NCBI gene;Acc:106502021]
4	78715957	78820200	ENSCHIG00000007456		None
4	79038281	79167785	ENSCHIG00000007463		None
4	79231247	79335525	ENSCHIG00000023476	GNAI1	G protein subunit alpha i1 [Source:NCBI gene;Acc:102185804]
4	80171953	80379690	ENSCHIG00000017078	SEMA3C	semaphorin 3C [Source:NCBI gene;Acc:102183759]
4	80343901	80344051	ENSCHIG00000004027	U4	U4 spliceosomal RNA [Source:RFAM;Acc:RF00015]
4	80774889	80774985	ENSCHIG00000001287	U6	U6 spliceosomal RNA [Source:RFAM;Acc:RF00026]
4	81179605	81268438	ENSCHIG00000007465		None
4	81310142	81398200	ENSCHIG00000009322	HGF	hepatocyte growth factor [Source:NCBI gene;Acc:102183288]
4	81499462	81538973	ENSCHIG00000007468		None
4	81667402	82200896	ENSCHIG00000023258	CACNA2D1	calcium voltage-gated channel auxiliary subunit alpha2delta 1 [Source:NCBI gene;Acc:102183035]
4	81971695	81971801	ENSCHIG00000002192	U6	U6 spliceosomal RNA [Source:RFAM;Acc:RF00026]
4	82043869	82044192	ENSCHIG00000006647	7SK	7SK RNA [Source:RFAM;Acc:RF00100]
4	82498278	82498619	ENSCHIG00000002859		None
4	83723860	84277059	ENSCHIG00000015571	SEMA3A	semaphorin 3A [Source:NCBI gene;Acc:102182192]
4	84751459	84988003	ENSCHIG00000018377	SEMA3D	semaphorin 3D [Source:NCBI gene;Acc:102181923]
4	86876433	87089172	ENSCHIG00000023059	KIAA1324L	KIAA1324 like [Source:NCBI gene;Acc:102180914]
4	87488608	87573358	ENSCHIG00000019932	ABCB1	ATP binding cassette subfamily B member 1 [Source:NCBI gene;Acc:102185649]
4	87813443	87987423	ENSCHIG00000021512	RUNDC3B	RUN domain-containing protein 3B [Source:NCBI gene;Acc:102171502]
4	88030551	88149680	ENSCHIG00000001102	LOC102174202	multidrug resistance protein 1 [Source:NCBI gene;Acc:102174202]
4	88270802	88297529	ENSCHIG00000020657	DBF4	DBF4 zinc finger [Source:NCBI gene;Acc:102175548]
4	88327945	88354535	ENSCHIG00000024127	CCDC126	coiled-coil domain containing 126 [Source:NCBI gene;Acc:102175090]
4	88332845	88334628	ENSCHIG00000026901		None
4	88452324	88452987	ENSCHIG00000016691		None
4	88490708	88636829	ENSCHIG00000025829	IGF2BP3	insulin like growth factor 2 mRNA binding protein 3 [Source:NCBI gene;Acc:102174183]
4	88639546	88662215	ENSCHIG00000023356	MALSU1	mitochondrial assembly of ribosomal large subunit 1 [Source:NCBI gene;Acc:102177865]
4	88640861	88640967	ENSCHIG00000005954	U6	U6 spliceosomal RNA [Source:RFAM;Acc:RF00026]
4	88678411	88678803	ENSCHIG00000002492	LOC102173911	40S ribosomal protein S15a pseudogene [Source:NCBI gene;Acc:102173911]
4	88686458	88713110	ENSCHIG00000022609	GPNMB	glycoprotein nmb [Source:NCBI gene;Acc:102173634]
4	88746623	88760428	ENSCHIG00000009608	NUP42	nucleoporin 42 [Source:NCBI gene;Acc:102172964]
4	88767264	88820187	ENSCHIG00000026932	KLHL7	kelch like family member 7 [Source:NCBI gene;Acc:102171760]
4	88889943	88977816	ENSCHIG00000014509	FAM126A	family with sequence similarity 126 member A [Source:NCBI gene;Acc:102171125]
4	89058352	89065971	ENSCHIG00000023448	TOMM7	translocase of outer mitochondrial membrane 7 [Source:NCBI gene;Acc:102170480]
4	89122023	89129239	ENSCHIG00000012291	IL6	interleukin 6 [Source:NCBI gene;Acc:100860785]
4	89335593	89335699	ENSCHIG00000003819	U6	U6 spliceosomal RNA [Source:RFAM;Acc:RF00026]
4	89465373	89652129	ENSCHIG00000003129	RAPGEF5	Rap guanine nucleotide exchange factor 5 [Source:NCBI gene;Acc:102169728]
4	97218333	97218435	ENSCHIG00000004664	U6	U6 spliceosomal RNA [Source:RFAM;Acc:RF00026]
4	97224269	97224763	ENSCHIG00000003127		None
4	97265344	98142244	ENSCHIG00000020976	DGKB	diacylglycerol kinase beta [Source:NCBI gene;Acc:102176295]
4	98328726	98338495	ENSCHIG00000007530		None
4	98342005	98436556	ENSCHIG00000012179	ETV1	ETS variant transcription factor 1 [Source:NCBI gene;Acc:102175267]
4	98625488	98625609	ENSCHIG00000002444		None
4	101258908	101496760	ENSCHIG00000027088	PHF14	PHD finger protein 14 [Source:NCBI gene;Acc:102173711]
4	101517978	101525021	ENSCHIG00000014929	NDUFA4	NDUFA4 mitochondrial complex associated [Source:NCBI gene;Acc:100861284]
4	103398988	103401571	ENSCHIG00000008770		None
4	109885140	110014549	ENSCHIG00000012919	VPS50	VPS50 subunit of EARP/GARPII complex [Source:NCBI gene;Acc:102181358]
4	110737125	110811282	ENSCHIG00000027266	PEX1	peroxisomal biogenesis factor 1 [Source:NCBI gene;Acc:102184310]
4	110832634	110839527	ENSCHIG00000006633	GATAD1	GATA zinc finger domain containing 1 [Source:NCBI gene;Acc:102184028]
4	110850284	110868971	ENSCHIG00000021464	TMBIM7P	transmembrane BAX inhibitor motif containing 7, pseudogene [Source:NCBI gene;Acc:102178878]
4	110880792	110971794	ENSCHIG00000026782	ANKIB1	ankyrin repeat and IBR domain containing 1 [Source:NCBI gene;Acc:102178594]
4	111039813	111072379	ENSCHIG00000023971	KRIT1	KRIT1 ankyrin repeat containing [Source:NCBI gene;Acc:102177682]
4	111085238	111085525	ENSCHIG00000010640		None
4	111094712	111112942	ENSCHIG00000018885	LRRD1	leucine rich repeats and death domain containing 1 [Source:NCBI gene;Acc:102178325]
4	111131142	111146014	ENSCHIG00000009890	CYP51A1	lanosterol 14-alpha demethylase [Source:NCBI gene;Acc:102177400]
4	111149944	111296665	ENSCHIG00000015192	AKAP9	A-kinase anchoring protein 9 [Source:NCBI gene;Acc:102177124]
4	111357378	111363423	ENSCHIG00000013172	MTERF1	mitochondrial transcription termination factor 1 [Source:NCBI gene;Acc:102176294]
4	111799150	111809729	ENSCHIG00000007572		None
4	111902894	111905506	ENSCHIG00000012408	FZD1	frizzled class receptor 1 [Source:NCBI gene;Acc:102183205]
4	112052909	112467301	ENSCHIG00000004524	CDK14	cyclin dependent kinase 14 [Source:NCBI gene;Acc:102176014]
4	114426012	114547909	ENSCHIG00000020940	VWC2	von Willebrand factor C domain containing 2 [Source:NCBI gene;Acc:102174455]
5	2692872	2707665	ENSCHIG00000001353		None
5	7077874	7464731	ENSCHIG00000012255	NAV3	neuron navigator 3 [Source:NCBI gene;Acc:102182566]
5	9537946	9710831	ENSCHIG00000001357	OTOGL	otogelin like [Source:NCBI gene;Acc:102187192]
5	11688055	11694083	ENSCHIG00000025817	CCDC59	coiled-coil domain containing 59 [Source:NCBI gene;Acc:102189830]
5	11694272	11803379	ENSCHIG00000003929	METTL25	methyltransferase like 25 [Source:NCBI gene;Acc:102190102]
5	17951263	18151736	ENSCHIG00000025211	KITLG	KIT ligand [Source:NCBI gene;Acc:100860807]
5	20648246	20649457	ENSCHIG00000003024	CCER1	coiled-coil glutamate rich protein 1 [Source:NCBI gene;Acc:102174366]
5	20660497	20697721	ENSCHIG00000000730	EPYC	epiphycan [Source:NCBI gene;Acc:102175465]
5	20744205	20751211	ENSCHIG00000003728	KERA	keratocan [Source:NCBI gene;Acc:102175745]
5	20782450	20792765	ENSCHIG00000023831	LUM	lumican [Source:NCBI gene;Acc:102176393]
5	20823209	20858485	ENSCHIG00000018030	DCN	decorin [Source:NCBI gene;Acc:100860944]
5	21093271	21125399	ENSCHIG00000001423		None
5	24176344	24364362	ENSCHIG00000001450		None
5	26069622	26085141	ENSCHIG00000016780	CALCOCO1	calcium binding and coiled-coil domain 1 [Source:NCBI gene;Acc:102179072]
5	27061001	27204125	ENSCHIG00000015120	KRT71	keratin, type II cytoskeletal 71 [Source:NCBI gene;Acc:102177231]
5	27114623	27118744	ENSCHIG00000023436		None
5	27131538	27136314	ENSCHIG00000025429	LOC108635997	keratin, type II cytoskeletal 6A-like [Source:NCBI gene;Acc:108635997]
5	27151192	27155967	ENSCHIG00000020485	LOC108633262	keratin, type II cytoskeletal 6A-like [Source:NCBI gene;Acc:108633262]
5	35004458	35388601	ENSCHIG00000010725	NELL2	neural EGFL like 2 [Source:NCBI gene;Acc:102169737]
5	36409804	36611509	ENSCHIG00000027074	ADAMTS20	ADAM metallopeptidase with thrombospondin type 1 motif 20 [Source:NCBI gene;Acc:102179268]
5	37696405	37853101	ENSCHIG00000010242	PPHLN1	periphilin 1 [Source:NCBI gene;Acc:102183396]
5	41679760	41935589	ENSCHIG00000026435	CPNE8	copine 8 [Source:NCBI gene;Acc:102190022]
5	55787810	55792439	ENSCHIG00000024299	LOC102183297	retinol dehydrogenase 16 [Source:NCBI gene;Acc:102183297]
5	55908910	55913308	ENSCHIG00000022462	LOC102183851	retinol dehydrogenase 16 [Source:NCBI gene;Acc:102183851]
5	55922192	55930742	ENSCHIG00000026773	SDR9C7	short chain dehydrogenase/reductase family 9C member 7 [Source:NCBI gene;Acc:102184503]
5	55984836	55988854	ENSCHIG00000027068		None
5	57543036	57543971	ENSCHIG00000011029	LOC102176500	olfactory receptor 6C65-like [Source:NCBI gene;Acc:102176500]
5	57580009	57580947	ENSCHIG00000005744	LOC102177036	olfactory receptor 6C1-like [Source:NCBI gene;Acc:102177036]
5	57602598	57603471	ENSCHIG00000016635		None
5	57619313	57620251	ENSCHIG00000004292		None
5	57665504	57666484	ENSCHIG00000003607	OR6C76	olfactory receptor 6C76 [Source:NCBI gene;Acc:102178706]
5	57719754	57720692	ENSCHIG00000005914	OR6C75	olfactory receptor 6C75 [Source:NCBI gene;Acc:102180195]
5	57734640	57745676	ENSCHIG00000001653	OR6C3	olfactory receptor family 6 subfamily C member 3 [Source:HGNC Symbol;Acc:HGNC:15437]
5	57823992	57824933	ENSCHIG00000007816	LOC108636104	olfactory receptor 6C1 [Source:NCBI gene;Acc:108636104]
5	57905066	57906004	ENSCHIG00000008039	LOC102177219	olfactory receptor 6C1-like [Source:NCBI gene;Acc:102177219]
5	57958919	57959860	ENSCHIG00000008116	LOC102178046	olfactory receptor 6C1-like [Source:NCBI gene;Acc:102178046]
5	57969544	57984938	ENSCHIG00000016606		None
5	58076401	58077339	ENSCHIG00000007872	LOC102181570	olfactory receptor 6C1-like [Source:NCBI gene;Acc:102181570]
5	61597330	61760739	ENSCHIG00000021672	ANKS1B	ankyrin repeat and sterile alpha motif domain containing 1B [Source:NCBI gene;Acc:102190026]
5	64621561	64687303	ENSCHIG00000023012	PARPBP	PARP1 binding protein [Source:NCBI gene;Acc:102176588]
5	72197875	72224622	ENSCHIG00000025039	HMGXB4	HMG-box containing 4 [Source:NCBI gene;Acc:102168237]
5	72921289	72937973	ENSCHIG00000010319	LOC102189476	apolipoprotein L3-like [Source:NCBI gene;Acc:102189476]
5	72954469	72960110	ENSCHIG00000025286	LOC102170691	apolipoprotein L3-like [Source:NCBI gene;Acc:102170691]
5	72982273	72982752	ENSCHIG00000012087	LOC102172949	U1 small nuclear ribonucleoprotein C [Source:NCBI gene;Acc:102172949]
5	72993223	72998532	ENSCHIG00000012073		None
5	73032835	73050434	ENSCHIG00000001541	LOC102170968	apolipoprotein L3-like [Source:NCBI gene;Acc:102170968]
5	73064223	73095599	ENSCHIG00000016644	LOC108636023	apolipoprotein L3-like [Source:NCBI gene;Acc:108636023]
5	73083483	73095599	ENSCHIG00000017105	LOC102171143	apolipoprotein L3 [Source:NCBI gene;Acc:102171143]
5	73105977	73111403	ENSCHIG00000001587		None
5	73146001	73151452	ENSCHIG00000009820	LOC106503978	apolipoprotein L3 [Source:NCBI gene;Acc:106503978]
5	73239043	73262503	ENSCHIG00000024880	LOC102172428	apolipoprotein L3 [Source:NCBI gene;Acc:102172428]
5	73272527	73277355	ENSCHIG00000019750	LOC102171493	apolipoprotein L3 [Source:NCBI gene;Acc:102171493]
5	73308061	73345374	ENSCHIG00000010282	LOC102172041	apolipoprotein L3-like [Source:NCBI gene;Acc:102172041]
5	73374404	73407215	ENSCHIG00000025589	LOC102172606	apolipoprotein L3 [Source:NCBI gene;Acc:102172606]
5	78337815	78654563	ENSCHIG00000022481	TMTC1	transmembrane O-mannosyltransferase targeting cadherins 1 [Source:NCBI gene;Acc:102185637]
5	81464640	81495994	ENSCHIG00000002599	INTS13	integrator complex subunit 13 [Source:NCBI gene;Acc:102170589]
5	87721195	87862652	ENSCHIG00000025590	PDE3A	phosphodiesterase 3A [Source:NCBI gene;Acc:102168704]
5	87770877	87770985	ENSCHIG00000006122	5S_rRNA	5S ribosomal RNA [Source:RFAM;Acc:RF00001]
5	87832183	87832289	ENSCHIG00000005347	U6	U6 spliceosomal RNA [Source:RFAM;Acc:RF00026]
5	89572992	89573734	ENSCHIG00000011310		None
5	92215690	92299205	ENSCHIG00000024096		None
5	93843658	93846293	ENSCHIG00000026981	LOC108636049	heterogeneous nuclear ribonucleoprotein H-like [Source:NCBI gene;Acc:108636049]
5	97201345	97248172	ENSCHIG00000001647		None
5	97685819	97751787	ENSCHIG00000019231	LOC108636137	C-type lectin domain family 7 member A-like [Source:NCBI gene;Acc:108636137]
5	97778984	97786719	ENSCHIG00000001120	LOC102182286	NKG2-A/NKG2-B type II integral membrane protein [Source:NCBI gene;Acc:102182286]
5	97811053	97820188	ENSCHIG00000009906	LOC102182573	NKG2-A/NKG2-B type II integral membrane protein [Source:NCBI gene;Acc:102182573]
5	97850211	97878925	ENSCHIG00000011398	LOC102182856	NKG2-A/NKG2-B type II integral membrane protein [Source:NCBI gene;Acc:102182856]
5	97944840	97983811	ENSCHIG00000011347	LOC102183401	natural killer cells antigen CD94 [Source:NCBI gene;Acc:102183401]
5	98723332	98732370	ENSCHIG00000027184	CD69	CD69 molecule [Source:NCBI gene;Acc:102190494]
5	98748462	98769176	ENSCHIG00000023989	LOC102190765	killer cell lectin-like receptor subfamily B member 1B allele A [Source:NCBI gene;Acc:102190765]
5	98818251	98838536	ENSCHIG00000017095		None
5	98930256	98945077	ENSCHIG00000011461	LOC108636060	C-type lectin domain family 2 member D11-like [Source:NCBI gene;Acc:108636060]
5	98955453	98971414	ENSCHIG00000001661		None
5	99086306	99102319	ENSCHIG00000025467	LOC108636138	killer cell lectin-like receptor subfamily B member 1B allele A [Source:NCBI gene;Acc:108636138]
5	99181542	99240651	ENSCHIG00000021895	LOC102181491	antigen WC1.1-like [Source:NCBI gene;Acc:102181491]
5	99253298	99304179	ENSCHIG00000012690	LOC108633342	antigen WC1.1-like [Source:NCBI gene;Acc:108633342]
5	99317027	99370056	ENSCHIG00000015796	LOC102184701	antigen WC1.1-like [Source:NCBI gene;Acc:102184701]
5	99382322	99423805	ENSCHIG00000013145		None
5	99469765	99513933	ENSCHIG00000015726	CD163	scavenger receptor cysteine-rich type 1 protein M130 [Source:NCBI gene;Acc:102183943]
5	100315206	100333072	ENSCHIG00000008744	KLRG1	killer cell lectin like receptor G1 [Source:NCBI gene;Acc:102176307]
5	100632301	100692988	ENSCHIG00000013127	LOC102175008	ovostatin homolog 2 [Source:NCBI gene;Acc:102175008]
5	100810329	100855327	ENSCHIG00000009896	LOC102186205	killer cell lectin-like receptor subfamily B member 1 [Source:NCBI gene;Acc:102186205]
5	100885552	100910320	ENSCHIG00000025997		None
5	101027815	101042701	ENSCHIG00000012411		None
5	101058154	101110958	ENSCHIG00000011119		None
5	101218003	101274720	ENSCHIG00000014236	LOC102185542	antigen WC1.1-like [Source:NCBI gene;Acc:102185542]
5	101296821	101305445	ENSCHIG00000001662		None
5	101320496	101352238	ENSCHIG00000018915		None
5	101353944	101384778	ENSCHIG00000013886		None
5	101466444	101521409	ENSCHIG00000023668	LOC102186669	antigen WC1.1-like [Source:NCBI gene;Acc:102186669]
5	101535037	101591886	ENSCHIG00000013916		None
5	101601742	101619898	ENSCHIG00000013285		None
5	101633565	101700084	ENSCHIG00000012612		None
5	101753699	101797381	ENSCHIG00000015136		None
5	101810652	101878495	ENSCHIG00000012795	LOC102168248	antigen WC1.1 [Source:NCBI gene;Acc:102168248]
5	101890935	101921303	ENSCHIG00000008296		None
5	101994526	102059080	ENSCHIG00000012940		None
5	105971291	106057761	ENSCHIG00000016545	IQSEC3	IQ motif and Sec7 domain ArfGEF 3 [Source:NCBI gene;Acc:102171957]
5	111040689	111082354	ENSCHIG00000016070	XPNPEP3	X-prolyl aminopeptidase 3 [Source:NCBI gene;Acc:102188202]
5	112037746	112044633	ENSCHIG00000016163	LOC102169285	uncharacterized LOC102169285 [Source:NCBI gene;Acc:102169285]
5	112046164	112050348	ENSCHIG00000017340	LOC102177333	cytochrome P450 2D14 [Source:NCBI gene;Acc:102177333]
5	112064786	112068934	ENSCHIG00000012914	LOC102169002	cytochrome P450 2D14 [Source:NCBI gene;Acc:102169002]
5	112878917	112895575	ENSCHIG00000016584	MCAT	malonyl-CoA-acyl carrier protein transacylase [Source:NCBI gene;Acc:102191221]
5	112915400	112919181	ENSCHIG00000012367	TSPO	translocator protein [Source:NCBI gene;Acc:102191504]
5	112921490	112939372	ENSCHIG00000017620	TTLL12	tubulin tyrosine ligase like 12 [Source:NCBI gene;Acc:102191779]
5	112954679	113076581	ENSCHIG00000017867	SCUBE1	signal peptide, CUB domain and EGF like domain containing 1 [Source:NCBI gene;Acc:102168434]
5	114611051	114621574	ENSCHIG00000017680	UPK3A	uroplakin 3A [Source:NCBI gene;Acc:102177602]
5	115859672	116132137	ENSCHIG00000007758	TBC1D22A	TBC1 domain family member 22A [Source:NCBI gene;Acc:102179746]
5	117333865	117377208	ENSCHIG00000025679	TAFA5	TAFA chemokine like family member 5 [Source:HGNC Symbol;Acc:HGNC:21592]
5	117541172	117545138	ENSCHIG00000001710		None
5	117560159	117561976	ENSCHIG00000001712		None
5	117605915	117613070	ENSCHIG00000001715		None
5	117749127	117750232	ENSCHIG00000003792		None
5	117750716	117752030	ENSCHIG00000001718		None
5	117765206	117769629	ENSCHIG00000001723		None
5	117840146	117842476	ENSCHIG00000001725		None
5	117957047	117965621	ENSCHIG00000001729		None
5	118135219	118166623	ENSCHIG00000014495	BRD1	bromodomain containing 1 [Source:NCBI gene;Acc:102181197]
5	118181435	118206042	ENSCHIG00000017804	LOC102184901	C-type lectin domain family 2 member E [Source:NCBI gene;Acc:102184901]
5	118260384	118263797	ENSCHIG00000004793	ZBED4	zinc finger BED-type containing 4 [Source:NCBI gene;Acc:102180738]
5	118272418	118279632	ENSCHIG00000018512	ALG12	ALG12 alpha-1,6-mannosyltransferase [Source:NCBI gene;Acc:102181760]
5	118306960	118310629	ENSCHIG00000018282	PIM3	Pim-3 proto-oncogene, serine/threonine kinase [Source:NCBI gene;Acc:108636079]
5	118324713	118346753	ENSCHIG00000013720	IL17REL	interleukin 17 receptor E like [Source:NCBI gene;Acc:102182289]
5	118349092	118409285	ENSCHIG00000014342	TTLL8	tubulin tyrosine ligase like 8 [Source:NCBI gene;Acc:106502162]
6	1528487	1860185	ENSCHIG00000007217		None
6	1689848	1690500	ENSCHIG00000013370		None
6	2104822	2357305	ENSCHIG00000023590	MARCHF1	membrane associated ring-CH-type finger 1 [Source:NCBI gene;Acc:102185254]
6	2923310	2982613	ENSCHIG00000018430	NAF1	nuclear assembly factor 1 ribonucleoprotein [Source:NCBI gene;Acc:102187384]
6	4357769	4414690	ENSCHIG00000026596	QRFPR	pyroglutamylated RFamide peptide receptor [Source:NCBI gene;Acc:102189378]
6	5806983	5892706	ENSCHIG00000013097		None
6	6526824	6565366	ENSCHIG00000012778	MYOZ2	myozenin 2 [Source:NCBI gene;Acc:102169268]
6	6666212	6864991	ENSCHIG00000022266	SYNPO2	synaptopodin 2 [Source:NCBI gene;Acc:102169568]
6	6907088	6916534	ENSCHIG00000007224		None
6	6916606	7031871	ENSCHIG00000025536	SEC24D	SEC24 homolog D, COPII coat complex component [Source:NCBI gene;Acc:102170126]
6	7062538	7100406	ENSCHIG00000024680	METTL14	methyltransferase like 14 [Source:NCBI gene;Acc:102170592]
6	7205616	7291902	ENSCHIG00000010763	PRSS12	serine protease 12 [Source:NCBI gene;Acc:102172610]
6	12156790	12471596	ENSCHIG00000009880	CAMK2D	calcium/calmodulin dependent protein kinase II delta [Source:NCBI gene;Acc:102175934]
6	18779958	18795591	ENSCHIG00000007278		None
6	19037849	19038478	ENSCHIG00000012873	LIN28A	lin-28 homolog A [Source:NCBI gene;Acc:102180639]
6	19180002	19190261	ENSCHIG00000021709	GIMD1	GIMAP family P-loop NTPase domain containing 1 [Source:NCBI gene;Acc:102188930]
6	19200502	19226971	ENSCHIG00000019094	AIMP1	aminoacyl tRNA synthetase complex interacting multifunctional protein 1 [Source:NCBI gene;Acc:102189197]
6	19235466	19434883	ENSCHIG00000014456	TBCK	TBC1 domain containing kinase [Source:NCBI gene;Acc:102189468]
6	19517032	19595606	ENSCHIG00000019044	NPNT	nephronectin [Source:NCBI gene;Acc:102172699]
6	19613955	19614013	ENSCHIG00000004567		None
6	19614096	19614210	ENSCHIG00000008432		None
6	19643089	19767353	ENSCHIG00000018039	GSTCD	glutathione S-transferase C-terminal domain containing [Source:NCBI gene;Acc:102190113]
6	20215950	20310872	ENSCHIG00000019979	TET2	tet methylcytosine dioxygenase 2 [Source:NCBI gene;Acc:102191595]
6	22729111	22812695	ENSCHIG00000007205	SLC39A8	solute carrier family 39 member 8 [Source:NCBI gene;Acc:102182487]
6	24463014	24651938	ENSCHIG00000005156	EMCN	endomucin [Source:NCBI gene;Acc:102177225]
6	25652726	25672421	ENSCHIG00000020284	LOC102183581	alcohol dehydrogenase 6 [Source:NCBI gene;Acc:102183581]
6	25713553	25718291	ENSCHIG00000025566		None
6	25719591	25760045	ENSCHIG00000012239	LOC102173738	alcohol dehydrogenase 4 [Source:NCBI gene;Acc:102173738]
6	25862102	25890184	ENSCHIG00000024279	LOC102177153	alcohol dehydrogenase 6 [Source:NCBI gene;Acc:102177153]
6	25939070	25943852	ENSCHIG00000025086		None
6	25945280	25987902	ENSCHIG00000025317	LOC102176872	alcohol dehydrogenase 4 [Source:NCBI gene;Acc:102176872]
6	25969755	25969861	ENSCHIG00000003486	U6	U6 spliceosomal RNA [Source:RFAM;Acc:RF00026]
6	26872147	27225828	ENSCHIG00000014643	STPG2	sperm tail PG-rich repeat containing 2 [Source:NCBI gene;Acc:102187037]
6	29894143	30259719	ENSCHIG00000017761	BMPR1B	bone morphogenetic protein receptor type 1B [Source:NCBI gene;Acc:100861211]
6	30439921	30680349	ENSCHIG00000008891	PDLIM5	PDZ and LIM domain 5 [Source:NCBI gene;Acc:102189198]
6	30851769	30939718	ENSCHIG00000012905	SMARCAD1	SWI/SNF-related, matrix-associated actin-dependent regulator of chromatin, subfamily a, containing DEAD/H box 1 [Source:NCBI gene;Acc:102190392]
6	31264405	32061227	ENSCHIG00000020528	GRID2	glutamate ionotropic receptor delta type subunit 2 [Source:NCBI gene;Acc:102191781]
6	32584120	32584359	ENSCHIG00000000698		None
6	32938528	32938634	ENSCHIG00000002145	U6	U6 spliceosomal RNA [Source:RFAM;Acc:RF00026]
6	33914901	35024825	ENSCHIG00000019553	CCSER1	coiled-coil serine rich protein 1 [Source:NCBI gene;Acc:102168616]
6	37375570	37462434	ENSCHIG00000007314		None
6	37397003	37414860	ENSCHIG00000021568	IBSP	integrin binding sialoprotein [Source:NCBI gene;Acc:102175843]
6	40713669	40958412	ENSCHIG00000026213	KCNIP4	potassium voltage-gated channel interacting protein 4 [Source:NCBI gene;Acc:102179179]
6	41442821	41442925	ENSCHIG00000005071	U6	U6 spliceosomal RNA [Source:RFAM;Acc:RF00026]
6	42317201	42317307	ENSCHIG00000005148	U6	U6 spliceosomal RNA [Source:RFAM;Acc:RF00026]
6	45366171	45667451	ENSCHIG00000007355		None
6	46438324	46585272	ENSCHIG00000015018	TBC1D19	TBC1 domain family member 19 [Source:NCBI gene;Acc:102185819]
6	46751590	46860794	ENSCHIG00000004257	STIM2	stromal interaction molecule 2 [Source:NCBI gene;Acc:102186100]
6	58613568	58644577	ENSCHIG00000022377	TLR6	toll like receptor 6 [Source:HGNC Symbol;Acc:HGNC:16711]
6	59469907	59597996	ENSCHIG00000026126	PDS5A	PDS5 cohesin associated factor A [Source:NCBI gene;Acc:102173171]
6	60289083	60475562	ENSCHIG00000024058	APBB2	amyloid beta precursor protein binding family B member 2 [Source:NCBI gene;Acc:102176771]
6	62684125	62684255	ENSCHIG00000004559	5S_rRNA	5S ribosomal RNA [Source:RFAM;Acc:RF00001]
6	63074782	63079309	ENSCHIG00000013200		None
6	69547988	69738273	ENSCHIG00000017890	LNX1	ligand of numb-protein X 1 [Source:NCBI gene;Acc:102170957]
6	71426816	71546462	ENSCHIG00000017027	CLOCK	clock circadian regulator [Source:NCBI gene;Acc:102175105]
6	72478665	72525549	ENSCHIG00000024675	THEGL	theg spermatid protein like [Source:NCBI gene;Acc:102183052]
6	72763205	72922668	ENSCHIG00000015747		None
6	72912639	72916719	ENSCHIG00000026873		None
6	72937561	72948134	ENSCHIG00000017563	NOA1	nitric oxide associated 1 [Source:NCBI gene;Acc:102183860]
6	78011730	78193280	ENSCHIG00000020632	ADGRL3	adhesion G protein-coupled receptor L3 [Source:NCBI gene;Acc:102181667]
6	78193465	78194019	ENSCHIG00000001538		None
6	81446291	81851971	ENSCHIG00000010390	EPHA5	EPH receptor A5 [Source:NCBI gene;Acc:102182393]
6	84457131	84551616	ENSCHIG00000015181	TMPRSS11F	transmembrane protease serine 11F [Source:NCBI gene;Acc:102185449]
6	84886957	85052160	ENSCHIG00000015853		None
6	84991733	85005523	ENSCHIG00000026158		None
6	85182251	85207588	ENSCHIG00000022893	LOC102173083	UDP-glucuronosyltransferase 2B4-like [Source:NCBI gene;Acc:102173083]
6	85248135	85270440	ENSCHIG00000019447	LOC102173552	UDP-glucuronosyltransferase 2B4 [Source:NCBI gene;Acc:102173552]
6	85373524	85511445	ENSCHIG00000022594	LOC108633190	UDP-glucuronosyltransferase 2C1-like [Source:NCBI gene;Acc:108633190]
6	85392478	85415710	ENSCHIG00000015323		None
6	87961219	88255530	ENSCHIG00000008470	ADAMTS3	ADAM metallopeptidase with thrombospondin type 1 motif 3 [Source:NCBI gene;Acc:102180478]
6	89001829	89138714	ENSCHIG00000018952	ALB	albumin [Source:NCBI gene;Acc:100860821]
6	89104825	89128260	ENSCHIG00000011053		None
6	91079794	91159221	ENSCHIG00000013930	USO1	USO1 vesicle transport factor [Source:NCBI gene;Acc:102184046]
6	94383625	94489098	ENSCHIG00000007475		None
6	94587207	94591042	ENSCHIG00000007478		None
6	94594084	94595748	ENSCHIG00000010705	GK2	glycerol kinase 2 [Source:NCBI gene;Acc:102170683]
6	94601485	94602810	ENSCHIG00000007480		None
6	94702066	94746613	ENSCHIG00000007483		None
6	95058601	95230843	ENSCHIG00000012966	ANTXR2	ANTXR cell adhesion molecule 2 [Source:NCBI gene;Acc:102170958]
6	97607836	97623629	ENSCHIG00000022317	HNRNPD	heterogeneous nuclear ribonucleoprotein D [Source:NCBI gene;Acc:102173278]
6	97672701	97676298	ENSCHIG00000010260	HNRNPDL	heterogeneous nuclear ribonucleoprotein D like [Source:NCBI gene;Acc:102173828]
6	97677458	97712820	ENSCHIG00000023652	ENOPH1	enolase-phosphatase 1 [Source:NCBI gene;Acc:102174551]
6	97735725	97754568	ENSCHIG00000012607	TMEM150C	transmembrane protein 150C [Source:NCBI gene;Acc:102174821]
6	97760204	97760344	ENSCHIG00000004482	U4	U4 spliceosomal RNA [Source:RFAM;Acc:RF00015]
6	97923938	98097910	ENSCHIG00000018012	SCD5	stearoyl-CoA desaturase 5 [Source:NCBI gene;Acc:102175106]
6	98102949	98103054	ENSCHIG00000004612	U6	U6 spliceosomal RNA [Source:RFAM;Acc:RF00026]
6	98113659	98163625	ENSCHIG00000004790	SEC31A	SEC31 homolog A, COPII coat complex component [Source:NCBI gene;Acc:102175381]
6	98183750	98204533	ENSCHIG00000016593	THAP9	THAP domain containing 9 [Source:NCBI gene;Acc:102177703]
6	98212603	98260831	ENSCHIG00000024928	LIN54	lin-54 DREAM MuvB core complex component [Source:NCBI gene;Acc:102178159]
6	101305715	101674779	ENSCHIG00000012374	MAPK10	mitogen-activated protein kinase 10 [Source:NCBI gene;Acc:102182774]
6	104059828	104328855	ENSCHIG00000021477	STK32B	serine/threonine kinase 32B [Source:NCBI gene;Acc:102190397]
6	107243273	107265319	ENSCHIG00000007527		None
6	113096499	113138896	ENSCHIG00000011403		None
6	113144861	113187922	ENSCHIG00000016572	LOC102188844	epididymis-specific alpha-mannosidase-like [Source:NCBI gene;Acc:102188844]
6	113259668	113323965	ENSCHIG00000014705	LOC102171400	epididymis-specific alpha-mannosidase-like [Source:NCBI gene;Acc:102171400]
6	113563618	113680200	ENSCHIG00000015595	TBC1D14	TBC1 domain family member 14 [Source:NCBI gene;Acc:102174644]
6	116196852	116249029	ENSCHIG00000011539	ZFYVE28	zinc finger FYVE-type containing 28 [Source:NCBI gene;Acc:102170868]
7	82979	352204	ENSCHIG00000011930	CAMK4	calcium/calmodulin dependent protein kinase IV [Source:NCBI gene;Acc:102187484]
7	732433	734326	ENSCHIG00000006877		None
7	736502	768284	ENSCHIG00000006880		None
7	749008	752212	ENSCHIG00000010264		None
7	768791	773371	ENSCHIG00000021399		None
7	809746	899525	ENSCHIG00000006888		None
7	917068	942363	ENSCHIG00000008235	SLC25A46	solute carrier family 25 member 46 [Source:NCBI gene;Acc:102183063]
7	952876	1229931	ENSCHIG00000026976	TMEM232	transmembrane protein 232 [Source:NCBI gene;Acc:102185563]
7	1422337	1473710	ENSCHIG00000006889		None
7	1440764	1513083	ENSCHIG00000006890		None
7	1597067	1612426	ENSCHIG00000006892		None
7	1679594	1884357	ENSCHIG00000011270	MAN2A1	mannosidase alpha class 2A member 1 [Source:NCBI gene;Acc:102182591]
7	2406728	2924322	ENSCHIG00000016417	FER	FER tyrosine kinase [Source:NCBI gene;Acc:102181680]
7	3190718	3709215	ENSCHIG00000022659	FBXL17	F-box and leucine rich repeat protein 17 [Source:NCBI gene;Acc:102181389]
7	3832600	3898530	ENSCHIG00000006903		None
7	4150572	4202894	ENSCHIG00000012820	EFNA5	ephrin A5 [Source:NCBI gene;Acc:102184717]
7	4297337	4317225	ENSCHIG00000006906	LOC106502373	uncharacterized LOC106502373 [Source:NCBI gene;Acc:106502373]
7	16538837	16591458	ENSCHIG00000015215	SLF1	SMC5-SMC6 complex localization factor 1 [Source:NCBI gene;Acc:102180590]
7	17059549	17465098	ENSCHIG00000008440	FAM172A	family with sequence similarity 172 member A [Source:NCBI gene;Acc:102180038]
7	23543140	23645099	ENSCHIG00000014118	RASA1	RAS p21 protein activator 1 [Source:NCBI gene;Acc:102170782]
7	25460994	25642862	ENSCHIG00000006972		None
7	26285303	26760975	ENSCHIG00000020190	EDIL3	EGF like repeats and discoidin domains 3 [Source:NCBI gene;Acc:102169756]
7	28198069	28299211	ENSCHIG00000006976		None
7	28320233	28346269	ENSCHIG00000026375	ATP6AP1L	ATPase H+ transporting accessory protein 1 like [Source:NCBI gene;Acc:102190961]
7	28365013	28366688	ENSCHIG00000014944	RPS23	ribosomal protein S23 [Source:NCBI gene;Acc:102172713]
7	28384272	28656091	ENSCHIG00000023237	ATG10	autophagy related 10 [Source:NCBI gene;Acc:102190129]
7	28656149	28740108	ENSCHIG00000006981		None
7	28868887	29174470	ENSCHIG00000020381	SSBP2	single stranded DNA binding protein 2 [Source:NCBI gene;Acc:102172439]
7	32519866	32520012	ENSCHIG00000005301		None
7	32694242	33006192	ENSCHIG00000006994		None
7	34378460	34429774	ENSCHIG00000006997		None
7	34506483	34664365	ENSCHIG00000007000		None
7	35726145	35780496	ENSCHIG00000007002		None
7	37328767	37629960	ENSCHIG00000024858	GABRB2	gamma-aminobutyric acid type A receptor beta2 subunit [Source:NCBI gene;Acc:102184338]
7	38054032	38384313	ENSCHIG00000024331	ATP10B	ATPase phospholipid transporting 10B (putative) [Source:NCBI gene;Acc:102184055]
7	38159626	38204456	ENSCHIG00000007005		None
7	38353451	38449058	ENSCHIG00000007008		None
7	38515440	38515536	ENSCHIG00000001670	U2	U2 spliceosomal RNA [Source:RFAM;Acc:RF00004]
7	38521141	38521234	ENSCHIG00000008946	chi-mir-146a	chi-mir-146a [Source:miRBase;Acc:MI0030633]
7	38576553	38586851	ENSCHIG00000027118	PTTG1	PTTG1 regulator of sister chromatid separation, securin [Source:NCBI gene;Acc:102183062]
7	38593713	38607850	ENSCHIG00000013793	SLU7	SLU7 homolog, splicing factor [Source:NCBI gene;Acc:102182783]
7	38608251	38665904	ENSCHIG00000009887	C1QTNF2	C1q and TNF related 2 [Source:NCBI gene;Acc:102182034]
7	38649824	38649930	ENSCHIG00000005068	U6	U6 spliceosomal RNA [Source:RFAM;Acc:RF00026]
7	38706013	38768346	ENSCHIG00000019393	CCNJL	cyclin J like [Source:NCBI gene;Acc:102181777]
7	38776465	38782336	ENSCHIG00000013198	FABP6	fatty acid binding protein 6 [Source:NCBI gene;Acc:102181497]
7	38889093	38918988	ENSCHIG00000012956	PWWP2A	PWWP domain containing 2A [Source:NCBI gene;Acc:102180849]
7	38900426	38900555	ENSCHIG00000001262		None
7	38924663	38975722	ENSCHIG00000012242	TTC1	tetratricopeptide repeat domain 1 [Source:NCBI gene;Acc:102180393]
7	39008195	39069400	ENSCHIG00000018230	ADRA1B	adrenoceptor alpha 1B [Source:NCBI gene;Acc:102179850]
7	39220634	39232918	ENSCHIG00000007010		None
7	41763675	41910966	ENSCHIG00000017229	HAVCR2	hepatitis A virus cellular receptor 2 [Source:NCBI gene;Acc:102175678]
7	41814381	41818742	ENSCHIG00000012551		None
7	41829673	41834494	ENSCHIG00000007024		None
7	41884100	41891679	ENSCHIG00000007026		None
7	41962001	41963321	ENSCHIG00000026349	LOC108636344	ornithine aminotransferase, mitochondrial-like [Source:NCBI gene;Acc:108636344]
7	42248749	42444132	ENSCHIG00000007029		None
7	42418863	42852263	ENSCHIG00000019457	SGCD	sarcoglycan delta [Source:NCBI gene;Acc:102174655]
7	47508698	47533747	ENSCHIG00000020972	SPARC	secreted protein acidic and cysteine rich [Source:NCBI gene;Acc:100860800]
7	51427449	51464116	ENSCHIG00000007048		None
7	56616713	56617051	ENSCHIG00000024786		None
7	56856158	56856280	ENSCHIG00000003597		None
7	56876924	56897141	ENSCHIG00000026836	FGF1	fibroblast growth factor 1 [Source:NCBI gene;Acc:102188850]
7	56912968	56913074	ENSCHIG00000003319	U6	U6 spliceosomal RNA [Source:RFAM;Acc:RF00026]
7	57184745	57184872	ENSCHIG00000002679		None
7	57185016	57185106	ENSCHIG00000002936		None
7	57188251	57189150	ENSCHIG00000004220	SPRY4	sprouty RTK signaling antagonist 4 [Source:NCBI gene;Acc:102188038]
7	57331474	57375507	ENSCHIG00000025513	NDFIP1	Nedd4 family interacting protein 1 [Source:NCBI gene;Acc:102168446]
7	57442937	57451787	ENSCHIG00000015196	GNPDA1	glucosamine-6-phosphate deaminase 1 [Source:NCBI gene;Acc:102187399]
7	57468760	57480124	ENSCHIG00000011504	RNF14	ring finger protein 14 [Source:NCBI gene;Acc:102186586]
7	57496211	57513001	ENSCHIG00000024645	PCDH12	protocadherin 12 [Source:NCBI gene;Acc:102186112]
7	57514760	57527867	ENSCHIG00000013236	DELE1	DAP3 binding cell death enhancer 1 [Source:NCBI gene;Acc:102191793]
7	57556692	57572012	ENSCHIG00000013193	PCDH1	protocadherin 1 [Source:HGNC Symbol;Acc:HGNC:8655]
7	57733171	57733366	ENSCHIG00000004706	U4	U4 spliceosomal RNA [Source:RFAM;Acc:RF00015]
7	57742977	57768622	ENSCHIG00000009541	ARAP3	ArfGAP with RhoGAP domain, ankyrin repeat and PH domain 3 [Source:NCBI gene;Acc:102184425]
7	57771815	57781773	ENSCHIG00000020273	FCHSD1	FCH and double SH3 domains 1 [Source:NCBI gene;Acc:102184714]
7	57782866	57785406	ENSCHIG00000026988	RELL2	RELT like 2 [Source:NCBI gene;Acc:102185559]
7	57786574	57798968	ENSCHIG00000023640	HDAC3	histone deacetylase 3 [Source:NCBI gene;Acc:102184143]
7	57801747	57916324	ENSCHIG00000025262	DIAPH1	diaphanous related formin 1 [Source:NCBI gene;Acc:102183869]
7	57921771	58091464	ENSCHIG00000018689	PCDHGC4	protocadherin gamma-C4 [Source:NCBI gene;Acc:102191519]
7	57997722	58008419	ENSCHIG00000023838		None
7	58028682	58035121	ENSCHIG00000025750	PCDHGB5	protocadherin gamma subfamily B, 5 [Source:HGNC Symbol;Acc:HGNC:8712]
7	58042726	58050617	ENSCHIG00000008955	PCDHGA7	protocadherin gamma subfamily A, 7 [Source:HGNC Symbol;Acc:HGNC:8705]
7	58055440	58061670	ENSCHIG00000024001	PCDHGA6	protocadherin gamma subfamily A, 6 [Source:HGNC Symbol;Acc:HGNC:8704]
7	58071480	58081401	ENSCHIG00000018182	PCDHGA4	protocadherin gamma subfamily A, 4 [Source:HGNC Symbol;Acc:HGNC:8702]
7	58095216	58173451	ENSCHIG00000025256	PCDHB15	protocadherin beta 15 [Source:HGNC Symbol;Acc:HGNC:8686]
7	58121424	58122329	ENSCHIG00000008801	SLC25A2	mitochondrial ornithine transporter 2 [Source:NCBI gene;Acc:102182782]
7	58176273	58178663	ENSCHIG00000013382	LOC102182222	protocadherin beta-18-like [Source:NCBI gene;Acc:102182222]
7	58186272	58188671	ENSCHIG00000006627	PCDHB14	protocadherin beta 14 [Source:NCBI gene;Acc:102190687]
7	58190046	58190222	ENSCHIG00000005938	ATP5MD	up-regulated during skeletal muscle growth protein 5 [Source:NCBI gene;Acc:102181948]
7	58199286	58201685	ENSCHIG00000011612	LOC106502336	protocadherin beta-12-like [Source:NCBI gene;Acc:106502336]
7	58209676	58212075	ENSCHIG00000011949	LOC106502335	protocadherin beta-10 [Source:NCBI gene;Acc:106502335]
7	58214718	58223366	ENSCHIG00000025739	PCDHB13	protocadherin beta 13 [Source:HGNC Symbol;Acc:HGNC:8684]
7	58226201	58228590	ENSCHIG00000023375	PCDHB7	protocadherin beta 7 [Source:NCBI gene;Acc:102181678]
7	58233279	58233491	ENSCHIG00000027122		None
7	58252060	58256185	ENSCHIG00000023866		None
7	58255256	58255453	ENSCHIG00000016900		None
7	58258954	58261344	ENSCHIG00000013834		None
7	58266850	58269237	ENSCHIG00000009935	PCDHB6	protocadherin beta-6 [Source:NCBI gene;Acc:102189032]
7	58291919	58294309	ENSCHIG00000001103	PCDHB4	protocadherin beta-4 [Source:NCBI gene;Acc:102188497]
7	58344872	58347988	ENSCHIG00000019176		None
7	58350170	58352626	ENSCHIG00000012052	PCDHB1	protocadherin beta 1 [Source:NCBI gene;Acc:102181386]
7	58411651	58576084	ENSCHIG00000017560	PCDHAC2	protocadherin alpha-C2 [Source:NCBI gene;Acc:102181119]
7	58546001	58556882	ENSCHIG00000021311	PCDHA10	protocadherin alpha 10 [Source:HGNC Symbol;Acc:HGNC:8664]
7	58558494	58566354	ENSCHIG00000026502		None
7	58566709	58586082	ENSCHIG00000017345		None
7	58594866	58598818	ENSCHIG00000015750	PCDHA4	protocadherin alpha 4 [Source:HGNC Symbol;Acc:HGNC:8670]
7	58598828	58609363	ENSCHIG00000017022	PCDHA3	protocadherin alpha 3 [Source:HGNC Symbol;Acc:HGNC:8669]
7	61097372	61137240	ENSCHIG00000021659	PKD2L2	polycystin 2 like 2, transient receptor potential cation channel [Source:NCBI gene;Acc:102183785]
7	61743293	61750943	ENSCHIG00000007062		None
7	61946060	62151997	ENSCHIG00000021668	SPOCK1	SPARC (osteonectin), cwcv and kazal like domains proteoglycan 1 [Source:NCBI gene;Acc:102183509]
7	65039859	65651871	ENSCHIG00000023121	FSTL4	follistatin like 4 [Source:NCBI gene;Acc:102172708]
7	65426130	65428854	ENSCHIG00000007087		None
7	65437728	65439317	ENSCHIG00000007088		None
7	65820538	65871368	ENSCHIG00000009256	HSPA4	heat shock protein family A (Hsp70) member 4 [Source:NCBI gene;Acc:102172434]
7	68234614	68237940	ENSCHIG00000018731		None
7	68261631	68262633	ENSCHIG00000008431		None
7	68297371	68320456	ENSCHIG00000007095		None
7	68299725	68300663	ENSCHIG00000002099	OR2G6	olfactory receptor 2G6 [Source:NCBI gene;Acc:102177619]
7	68338270	68352582	ENSCHIG00000022429	OR2T11	olfactory receptor family 2 subfamily T member 11 (gene/pseudogene) [Source:HGNC Symbol;Acc:HGNC:19574]
7	68384639	68385613	ENSCHIG00000006401	LOC102176788	olfactory receptor 2T2 [Source:NCBI gene;Acc:102176788]
7	68421040	68423164	ENSCHIG00000001420	OR2T1	olfactory receptor family 2 subfamily T member 1 [Source:HGNC Symbol;Acc:HGNC:8277]
7	68489929	68493773	ENSCHIG00000026910		None
7	68513860	68514822	ENSCHIG00000012542		None
7	68577794	68578732	ENSCHIG00000012055	LOC102173555	olfactory receptor 2M3-like [Source:NCBI gene;Acc:102173555]
7	68591802	68592764	ENSCHIG00000001481	OR2M4	olfactory receptor 2M4-like [Source:NCBI gene;Acc:102174652]
7	68648405	68653375	ENSCHIG00000022739		None
7	68671264	68672199	ENSCHIG00000006487	LOC102174112	olfactory receptor 2L13 [Source:NCBI gene;Acc:102174112]
7	68689448	68690386	ENSCHIG00000012107	LOC102173288	olfactory receptor 2L2 [Source:NCBI gene;Acc:102173288]
7	68704895	68705833	ENSCHIG00000001411	LOC102172990	olfactory receptor 2L2-like [Source:NCBI gene;Acc:102172990]
7	68744154	68745110	ENSCHIG00000003088	LOC102173838	olfactory receptor 2L2-like [Source:NCBI gene;Acc:102173838]
7	68762720	68763652	ENSCHIG00000009146		None
7	68861404	68862342	ENSCHIG00000003560	LOC102191036	olfactory receptor 2L2-like [Source:NCBI gene;Acc:102191036]
7	68919551	68920378	ENSCHIG00000007625	LOC102171865	olfactory receptor 2T12-like [Source:NCBI gene;Acc:102171865]
7	68947778	68991659	ENSCHIG00000019878		None
7	69078965	69079903	ENSCHIG00000009749	LOC102170776	olfactory receptor 2T8-like [Source:NCBI gene;Acc:102170776]
7	69096792	69097724	ENSCHIG00000007494	LOC102170509	olfactory receptor 2T33-like [Source:NCBI gene;Acc:102170509]
7	69145012	69145959	ENSCHIG00000009466		None
7	69171329	69172300	ENSCHIG00000001505	OR2W3	olfactory receptor 2W3 [Source:NCBI gene;Acc:102169666]
7	70110306	70111562	ENSCHIG00000006767	LOC102184244	interferon-inducible GTPase 1 [Source:NCBI gene;Acc:102184244]
7	70126170	70127428	ENSCHIG00000013605	LOC102183958	interferon-inducible GTPase 1-like [Source:NCBI gene;Acc:102183958]
7	72107533	72241335	ENSCHIG00000022878	UIMC1	ubiquitin interaction motif containing 1 [Source:NCBI gene;Acc:102182968]
7	74485127	74696617	ENSCHIG00000007121		None
7	74650243	74651799	ENSCHIG00000008184		None
7	75824557	75955444	ENSCHIG00000023435	DMXL1	Dmx like 1 [Source:NCBI gene;Acc:102178265]
7	77275420	77556044	ENSCHIG00000003497	PRR16	proline rich 16 [Source:NCBI gene;Acc:102171144]
7	80674060	80847851	ENSCHIG00000007145		None
7	84391480	84604722	ENSCHIG00000016359	CCDC192	coiled-coil domain containing 192 [Source:HGNC Symbol;Acc:HGNC:49566]
7	84437930	84681941	ENSCHIG00000007171		None
7	91505314	91568024	ENSCHIG00000027091	PTPRS	protein tyrosine phosphatase receptor type S [Source:NCBI gene;Acc:102170223]
7	92980228	92982066	ENSCHIG00000010228		None
7	93063050	93110783	ENSCHIG00000022235	LOC102178529	adhesion G protein-coupled receptor E3 [Source:NCBI gene;Acc:102178529]
7	94014113	94042695	ENSCHIG00000025954		None
7	96345933	96388581	ENSCHIG00000020226	ADGRE2	adhesion G protein-coupled receptor E2 [Source:NCBI gene;Acc:102171592]
7	97521829	97770667	ENSCHIG00000016788	CACNA1A	calcium voltage-gated channel subunit alpha1 A [Source:NCBI gene;Acc:102168441]
7	98779352	98799723	ENSCHIG00000021713		None
7	98964181	99016129	ENSCHIG00000025618		None
7	99034582	99056856	ENSCHIG00000008879		None
7	99114932	99170852	ENSCHIG00000017771	LOC102184901	adhesion G protein-coupled receptor E2 [Source:NCBI gene;Acc:102180663]
7	99196288	99294078	ENSCHIG00000011082		None
7	99301409	99305420	ENSCHIG00000007183		None
7	99965013	99971771	ENSCHIG00000014489		None
7	100382539	100396469	ENSCHIG00000016401		None
7	100411049	100412017	ENSCHIG00000011586	LOC102169174	olfactory receptor 7A17-like [Source:NCBI gene;Acc:102169174]
7	101521562	101523686	ENSCHIG00000023274		None
7	101534579	101535223	ENSCHIG00000013009		None
7	101579070	101580020	ENSCHIG00000007795	LOC102180750	olfactory receptor 10H2-like [Source:NCBI gene;Acc:102180750]
7	101599574	101600524	ENSCHIG00000001713		None
7	101611833	101612762	ENSCHIG00000007548		None
7	101614013	101619582	ENSCHIG00000026839		None
7	101621265	101635470	ENSCHIG00000007185		None
7	101629562	101630545	ENSCHIG00000020437		None
7	103044513	103046375	ENSCHIG00000015462	LOC108636404	bone marrow stromal antigen 2-like [Source:NCBI gene;Acc:108636404]
7	104141105	104142424	ENSCHIG00000024401	UBA52	ubiquitin A-52 residue ribosomal protein fusion product 1 [Source:NCBI gene;Acc:102168620]
7	104147301	104149996	ENSCHIG00000025942	REX1BD	required for excision 1-B domain containing [Source:NCBI gene;Acc:102169273]
7	104616812	104627183	ENSCHIG00000017224	SLC25A42	solute carrier family 25 member 42 [Source:NCBI gene;Acc:102190501]
7	105815483	105816343	ENSCHIG00000010924	ARF1	ADP ribosylation factor 1 [Source:NCBI gene;Acc:102185451]
7	105919342	106148949	ENSCHIG00000026141	OBSCN	obscurin, cytoskeletal calmodulin and titin-interacting RhoGEF [Source:NCBI gene;Acc:106502252]
7	106531946	106789840	ENSCHIG00000027055	ADAMTS2	ADAM metallopeptidase with thrombospondin type 1 motif 2 [Source:NCBI gene;Acc:102182397]
7	107283393	107286438	ENSCHIG00000026999	LTC4S	leukotriene C4 synthase [Source:NCBI gene;Acc:106502247]
7	107288266	107299603	ENSCHIG00000010088	MGAT4B	alpha-1,3-mannosyl-glycoprotein 4-beta-N-acetylglucosaminyltransferase B [Source:NCBI gene;Acc:102173548]
7	107328614	107328838	ENSCHIG00000000618	LOC108634748	small integral membrane protein 15-like [Source:NCBI gene;Acc:102172985]
7	107369707	107380176	ENSCHIG00000022932	SQSTM1	sequestosome 1 [Source:NCBI gene;Acc:102172251]
7	107380767	107397619	ENSCHIG00000017185	MRNIP	MRN complex interacting protein [Source:NCBI gene;Acc:102171963]
7	107401741	107440817	ENSCHIG00000009249	TBC1D9B	TBC1 domain family member 9B [Source:NCBI gene;Acc:102181289]
7	107452493	107628947	ENSCHIG00000026077	RNF130	ring finger protein 130 [Source:NCBI gene;Acc:102171700]
8	366516	454678	ENSCHIG00000014729	ANXA10	annexin A10 [Source:NCBI gene;Acc:102188853]
8	454745	496497	ENSCHIG00000007772		None
8	476287	477585	ENSCHIG00000007776		None
8	496992	503400	ENSCHIG00000007779		None
8	513816	579672	ENSCHIG00000007784		None
8	571741	952615	ENSCHIG00000026232	PALLD	palladin, cytoskeletal associated protein [Source:NCBI gene;Acc:102191795]
8	928515	928631	ENSCHIG00000004655	5S_rRNA	5S ribosomal RNA [Source:RFAM;Acc:RF00001]
8	969254	986935	ENSCHIG00000026304	CBR4	carbonyl reductase 4 [Source:NCBI gene;Acc:102168724]
8	1043864	1205174	ENSCHIG00000023360	SH3RF1	SH3 domain containing ring finger 1 [Source:NCBI gene;Acc:102169005]
8	1828457	1849569	ENSCHIG00000025032	AADAT	aminoadipate aminotransferase [Source:NCBI gene;Acc:102190411]
8	1861027	1896580	ENSCHIG00000009448		None
8	2477475	2492136	ENSCHIG00000007785		None
8	2497812	2497937	ENSCHIG00000003421		None
8	3412083	3413156	ENSCHIG00000010341		None
8	5197881	5433906	ENSCHIG00000010541	GALNTL6	polypeptide N-acetylgalactosaminyltransferase like 6 [Source:NCBI gene;Acc:102170783]
8	5539607	5673363	ENSCHIG00000010238	GALNT7	polypeptide N-acetylgalactosaminyltransferase 7 [Source:NCBI gene;Acc:102185180]
8	5681858	5683392	ENSCHIG00000011113	HMGB2	high mobility group box 2 [Source:NCBI gene;Acc:102171064]
8	5708033	5716846	ENSCHIG00000016394	SAP30	Sin3A associated protein 30 [Source:NCBI gene;Acc:102185464]
8	5730238	5735634	ENSCHIG00000020578	SCRG1	stimulator of chondrogenesis 1 [Source:NCBI gene;Acc:102171514]
8	5849782	5851773	ENSCHIG00000012433	HAND2	heart and neural crest derivatives expressed 2 [Source:NCBI gene;Acc:102171973]
8	7290645	7293834	ENSCHIG00000018040		None
8	7321279	7323047	ENSCHIG00000008513		None
8	7332761	7335428	ENSCHIG00000014361	DEFB134	defensin beta 134 [Source:HGNC Symbol;Acc:HGNC:32399]
8	7989022	8008641	ENSCHIG00000023241	XKR6	XK related 6 [Source:HGNC Symbol;Acc:HGNC:27806]
8	10969632	11003799	ENSCHIG00000025164	SCARA3	scavenger receptor class A member 3 [Source:NCBI gene;Acc:102181778]
8	22639086	22639673	ENSCHIG00000011025	LOC100861164	interferon-tau 2a [Source:NCBI gene;Acc:100861164]
8	22753817	22754404	ENSCHIG00000005142	LOC108636616	interferon omega-1-like [Source:NCBI gene;Acc:108636616]
8	22765382	22765969	ENSCHIG00000001968	LOC108636617	interferon omega-1-like [Source:NCBI gene;Acc:108636617]
8	22775839	22776426	ENSCHIG00000009514	LOC108636618	interferon omega-1-like [Source:NCBI gene;Acc:108636618]
8	22784257	22784365	ENSCHIG00000005924	U6	U6 spliceosomal RNA [Source:RFAM;Acc:RF00026]
8	22789970	22790155	ENSCHIG00000008596		None
8	22791650	22792210	ENSCHIG00000008290	LOC108636544	interferon beta-2-like [Source:NCBI gene;Acc:108636544]
8	22808119	22808706	ENSCHIG00000012674	LOC108636620	interferon omega-1-like [Source:NCBI gene;Acc:108636620]
8	22813132	22813701	ENSCHIG00000002176	LOC108636621	interferon alpha-H-like [Source:NCBI gene;Acc:108636621]
8	22820378	22830297	ENSCHIG00000018233		None
8	22835895	22836464	ENSCHIG00000010973	LOC102180761	interferon alpha-H [Source:NCBI gene;Acc:102180761]
8	22898859	22900831	ENSCHIG00000021211	KLHL9	kelch like family member 9 [Source:NCBI gene;Acc:102179100]
8	22936450	22937019	ENSCHIG00000009171	IFNA	interferon-alpha [Source:NCBI gene;Acc:100860850]
8	22947793	22950045	ENSCHIG00000024234	LOC102179668	interferon omega-1-like [Source:NCBI gene;Acc:102179668]
8	22956562	22957131	ENSCHIG00000005532	LOC102179943	interferon alpha-H-like [Source:NCBI gene;Acc:102179943]
8	22968997	22985638	ENSCHIG00000026434		None
8	22989993	22990580	ENSCHIG00000008835	LOC108636623	interferon omega-1-like [Source:NCBI gene;Acc:108636623]
8	23017856	23018415	ENSCHIG00000011862	LOC102189208	interferon beta-2 [Source:NCBI gene;Acc:102189208]
8	23035248	23044732	ENSCHIG00000013395		None
8	23059037	23059624	ENSCHIG00000010378	LOC108636626	interferon omega-1-like [Source:NCBI gene;Acc:108636626]
8	23066578	23067147	ENSCHIG00000009971	LOC108636627	interferon alpha-H-like [Source:NCBI gene;Acc:108636627]
8	23071466	23072053	ENSCHIG00000009705	LOC108636628	interferon omega-1-like [Source:NCBI gene;Acc:108636628]
8	23088300	23088860	ENSCHIG00000010154	LOC108636629	interferon beta-2-like [Source:NCBI gene;Acc:108636629]
8	23090343	23090528	ENSCHIG00000011735		None
8	23119534	23120094	ENSCHIG00000010419	LOC102181867	interferon beta-2 [Source:NCBI gene;Acc:102181867]
8	23121602	23121787	ENSCHIG00000010736		None
8	23138971	23139526	ENSCHIG00000015822		None
8	23145861	23146421	ENSCHIG00000012305	LOC108636632	interferon beta-2-like [Source:NCBI gene;Acc:108636632]
8	23147911	23148096	ENSCHIG00000012994		None
8	23156600	23157156	ENSCHIG00000025562		None
8	23164007	23164567	ENSCHIG00000002399	LOC108636634	interferon beta-2 [Source:NCBI gene;Acc:108636634]
8	23191649	23192209	ENSCHIG00000013134	LOC102181595	interferon beta-2-like [Source:NCBI gene;Acc:102181595]
8	27347273	27824308	ENSCHIG00000026061	BNC2	basonuclin 2 [Source:NCBI gene;Acc:102186591]
8	30099184	30099273	ENSCHIG00000004797		None
8	30110357	30233971	ENSCHIG00000007865		None
8	30675411	30675755	ENSCHIG00000004999	7SK	7SK RNA [Source:RFAM;Acc:RF00100]
8	30863781	30864225	ENSCHIG00000024971		None
8	30916793	31092676	ENSCHIG00000022331	MPDZ	multiple PDZ domain crumbs cell polarity complex component [Source:NCBI gene;Acc:102168826]
8	31129177	31135994	ENSCHIG00000007866		None
8	31276134	31276406	ENSCHIG00000007948		None
8	31384692	31436161	ENSCHIG00000015129	LURAP1L	leucine rich adaptor protein 1 like [Source:NCBI gene;Acc:102172998]
8	31500048	31519064	ENSCHIG00000026269	TYRP1	tyrosinase related protein 1 [Source:NCBI gene;Acc:100861390]
8	31598004	31789092	ENSCHIG00000007870		None
8	31826014	31827207	ENSCHIG00000016449		None
8	31951082	31952162	ENSCHIG00000007639		None
8	31965374	31965480	ENSCHIG00000005146	U6	U6 spliceosomal RNA [Source:RFAM;Acc:RF00026]
8	32670790	32707544	ENSCHIG00000007876		None
8	35836790	36433380	ENSCHIG00000017325	PTPRD	protein tyrosine phosphatase receptor type D [Source:NCBI gene;Acc:102174567]
8	37581058	38002749	ENSCHIG00000026551	KDM4C	lysine demethylase 4C [Source:NCBI gene;Acc:102175575]
8	38515147	38625284	ENSCHIG00000024183	KIAA2026	KIAA2026 ortholog [Source:NCBI gene;Acc:102177624]
8	40871575	41146218	ENSCHIG00000011556	RFX3	regulatory factor X3 [Source:NCBI gene;Acc:102182306]
8	44634181	44988422	ENSCHIG00000015013	PIP5K1B	phosphatidylinositol-4-phosphate 5-kinase type 1 beta [Source:NCBI gene;Acc:102186592]
8	46496864	46799095	ENSCHIG00000022472	TRPM3	transient receptor potential cation channel subfamily M member 3 [Source:NCBI gene;Acc:102188404]
8	48163590	48299741	ENSCHIG00000015307	GDA	guanine deaminase [Source:NCBI gene;Acc:102171067]
8	48394766	48399689	ENSCHIG00000025936	ZFAND5	zinc finger AN1-type containing 5 [Source:NCBI gene;Acc:102171334]
8	52349189	52500550	ENSCHIG00000007933		None
8	52500976	52727633	ENSCHIG00000025880	PRUNE2	prune homolog 2 with BCH domain [Source:NCBI gene;Acc:102188590]
8	53515026	53832876	ENSCHIG00000011392	GNAQ	guanine nucleotide-binding protein G(q) subunit alpha [Source:NCBI gene;Acc:102189950]
8	53876132	53876430	ENSCHIG00000006269	Metazoa_SRP	Metazoan signal recognition particle RNA [Source:RFAM;Acc:RF00017]
8	58917653	58969472	ENSCHIG00000018064		None
8	58965179	58970574	ENSCHIG00000005785	FAM205C	family with sequence similarity 205 member C [Source:NCBI gene;Acc:108636567]
8	65163613	65184176	ENSCHIG00000026606		None
8	65201969	65309153	ENSCHIG00000020956	LOC102189209	testis-expressed sequence 10 protein [Source:NCBI gene;Acc:102189209]
8	69980589	69991857	ENSCHIG00000007993		None
8	70009508	70028078	ENSCHIG00000015870		None
8	70015580	70018615	ENSCHIG00000026442		None
8	71942512	71947861	ENSCHIG00000019945	NEFM	neurofilament medium [Source:NCBI gene;Acc:102182504]
8	71975361	72101402	ENSCHIG00000011951	NEFL	neurofilament light [Source:NCBI gene;Acc:102179945]
8	72026923	72199598	ENSCHIG00000008008		None
8	72157888	72157986	ENSCHIG00000000952	U6	U6 spliceosomal RNA [Source:RFAM;Acc:RF00026]
8	72201697	72479513	ENSCHIG00000001085	DOCK5	dedicator of cytokinesis 5 [Source:NCBI gene;Acc:102180222]
8	72491277	72494026	ENSCHIG00000016406	GNRH1	gonadotropin releasing hormone 1 [Source:NCBI gene;Acc:102180494]
8	72500987	72582532	ENSCHIG00000015791	KCTD9	potassium channel tetramerization domain containing 9 [Source:NCBI gene;Acc:102180763]
8	72584596	72628905	ENSCHIG00000018580	CDCA2	cell division cycle associated 2 [Source:NCBI gene;Acc:102181035]
8	72668628	72686073	ENSCHIG00000008010		None
8	72811720	72893580	ENSCHIG00000008015		None
8	72926863	73147215	ENSCHIG00000023729	EBF2	EBF transcription factor 2 [Source:NCBI gene;Acc:102181300]
8	73160588	73160694	ENSCHIG00000003635	U6	U6 spliceosomal RNA [Source:RFAM;Acc:RF00026]
8	73327973	73413364	ENSCHIG00000007473	PPP2R2A	protein phosphatase 2 regulatory subunit Balpha [Source:NCBI gene;Acc:102181952]
8	73424098	73450154	ENSCHIG00000024818	BNIP3L	BCL2 interacting protein 3 like [Source:NCBI gene;Acc:102182224]
8	73542264	73543358	ENSCHIG00000002000	PNMA2	PNMA family member 2 [Source:NCBI gene;Acc:102183066]
8	73547085	73663527	ENSCHIG00000026845	DPYSL2	dihydropyrimidinase like 2 [Source:NCBI gene;Acc:102183325]
8	73606359	73606477	ENSCHIG00000006028	5S_rRNA	5S ribosomal RNA [Source:RFAM;Acc:RF00001]
8	73678809	73683262	ENSCHIG00000008017		None
8	73755105	73863056	ENSCHIG00000021001	ADRA1A	adrenoceptor alpha 1A [Source:NCBI gene;Acc:102182788]
8	75696093	75782536	ENSCHIG00000010514	CNTFR	ciliary neurotrophic factor receptor [Source:NCBI gene;Acc:102171152]
8	79126929	79158970	ENSCHIG00000026206		None
8	79184353	79196152	ENSCHIG00000015646	ISCA1	iron-sulfur cluster assembly 1 [Source:NCBI gene;Acc:102183239]
8	79202780	79258338	ENSCHIG00000017690	TUT7	terminal uridylyl transferase 7 [Source:NCBI gene;Acc:102183514]
8	80389452	80397327	ENSCHIG00000008058		None
8	80466119	80674960	ENSCHIG00000013443	DAPK1	death associated protein kinase 1 [Source:NCBI gene;Acc:102185182]
8	80747999	80754146	ENSCHIG00000020875	CTSL	cathepsin L [Source:NCBI gene;Acc:102185465]
8	80776340	80884361	ENSCHIG00000017472	FBP2	fructose-bisphosphatase 2 [Source:NCBI gene;Acc:102185744]
8	80900482	80928714	ENSCHIG00000008061		None
8	80939801	80971665	ENSCHIG00000008064		None
8	80969614	80977237	ENSCHIG00000008070		None
8	81062055	81411166	ENSCHIG00000011940	AOPEP	aminopeptidase O (putative) [Source:NCBI gene;Acc:102186309]
8	81422478	81746845	ENSCHIG00000021780	FANCC	FA complementation group C [Source:NCBI gene;Acc:102186595]
8	83954045	84011689	ENSCHIG00000008640	IPPK	inositol-pentakisphosphate 2-kinase [Source:NCBI gene;Acc:102189953]
8	90551738	90835857	ENSCHIG00000010910	PLPPR1	phospholipid phosphatase related 1 [Source:NCBI gene;Acc:102174302]
8	90620726	90620844	ENSCHIG00000005504	5S_rRNA	5S ribosomal RNA [Source:RFAM;Acc:RF00001]
8	90847030	90861852	ENSCHIG00000024836	BAAT	bile acid-CoA:amino acid N-acyltransferase [Source:NCBI gene;Acc:102174570]
8	90869859	90892831	ENSCHIG00000024449	BAAT	bile acid-CoA:amino acid N-acyltransferase [Source:HGNC Symbol;Acc:HGNC:932]
8	90911711	90918823	ENSCHIG00000015308	MRPL50	mitochondrial ribosomal protein L50 [Source:NCBI gene;Acc:102174845]
8	90919383	90929656	ENSCHIG00000016152	ZNF189	zinc finger protein 189 [Source:NCBI gene;Acc:102175127]
8	90939908	90949252	ENSCHIG00000003090	ALDOB	aldolase, fructose-bisphosphate B [Source:NCBI gene;Acc:102175765]
8	90989990	90991201	ENSCHIG00000008870	PGAP4	post-GPI attachment to proteins GalNAc transferase 4 [Source:NCBI gene;Acc:102176237]
8	91102746	91127564	ENSCHIG00000013006	RNF20	ring finger protein 20 [Source:NCBI gene;Acc:102176688]
8	91137177	91337766	ENSCHIG00000026387	GRIN3A	glutamate ionotropic receptor NMDA type subunit 3A [Source:NCBI gene;Acc:102191614]
8	93189557	93252681	ENSCHIG00000008101		None
8	93440972	93455477	ENSCHIG00000008102		None
8	94089694	94145765	ENSCHIG00000007960	OR13C4	olfactory receptor family 13 subfamily C member 4 [Source:HGNC Symbol;Acc:HGNC:14722]
8	94851860	95064948	ENSCHIG00000009437	SLC44A1	solute carrier family 44 member 1 [Source:NCBI gene;Acc:102180315]
8	95074747	95137398	ENSCHIG00000023178	FSD1L	fibronectin type III and SPRY domain containing 1 like [Source:NCBI gene;Acc:102180764]
8	95167695	95168669	ENSCHIG00000010528		None
8	95169193	95209011	ENSCHIG00000009292	FKTN	fukutin [Source:NCBI gene;Acc:102181684]
8	99660091	99866612	ENSCHIG00000025957	SVEP1	sushi, von Willebrand factor type A, EGF and pentraxin domain containing 1 [Source:NCBI gene;Acc:106502440]
8	101009228	101044913	ENSCHIG00000025532	UGCG	UDP-glucose ceramide glucosyltransferase [Source:NCBI gene;Acc:102174936]
8	101353701	101394585	ENSCHIG00000013927	PTBP3	polypyrimidine tract binding protein 3 [Source:NCBI gene;Acc:102191137]
8	110760269	110789917	ENSCHIG00000019261	TRAPPC12	trafficking protein particle complex 12 [Source:NCBI gene;Acc:102181599]
9	2137272	2351423	ENSCHIG00000019437	FILIP1	filamin A interacting protein 1 [Source:NCBI gene;Acc:102190963]
9	9302494	9389990	ENSCHIG00000013319	IBTK	inhibitor of Bruton tyrosine kinase [Source:NCBI gene;Acc:102173301]
9	10702879	10717813	ENSCHIG00000002459		None
9	15109386	15293679	ENSCHIG00000002485		None
9	17476027	17586390	ENSCHIG00000002540		None
9	19161920	19323175	ENSCHIG00000023584	FAM184A	family with sequence similarity 184 member A [Source:NCBI gene;Acc:102169290]
9	20580255	20703812	ENSCHIG00000016323	ROS1	ROS proto-oncogene 1, receptor tyrosine kinase [Source:NCBI gene;Acc:102171244]
9	24981222	25172385	ENSCHIG00000002610		None
9	25922991	26110286	ENSCHIG00000009044	FYN	FYN proto-oncogene, Src family tyrosine kinase [Source:NCBI gene;Acc:102179673]
9	28797451	28918070	ENSCHIG00000018293	FOXO3	forkhead box O3 [Source:NCBI gene;Acc:102188676]
9	37214971	37216535	ENSCHIG00000010915		None
9	51823255	51884512	ENSCHIG00000002735		None
9	51895971	51925451	ENSCHIG00000012016	TBX18	T-box transcription factor 18 [Source:NCBI gene;Acc:102184063]
9	52424324	52521306	ENSCHIG00000013232	CEP162	centrosomal protein 162 [Source:NCBI gene;Acc:102184345]
9	52531587	52614077	ENSCHIG00000005238	MRAP2	melanocortin 2 receptor accessory protein 2 [Source:NCBI gene;Acc:102184625]
9	52648966	52769075	ENSCHIG00000025247	CYB5R4	cytochrome b5 reductase 4 [Source:NCBI gene;Acc:102184907]
9	52771624	52775824	ENSCHIG00000020687	RIPPLY2	ripply transcriptional repressor 2 [Source:NCBI gene;Acc:102189679]
9	53015346	53232088	ENSCHIG00000019900	THEMIS	thymocyte selection associated [Source:NCBI gene;Acc:102185656]
9	54464420	54983186	ENSCHIG00000011086	LAMA2	laminin subunit alpha 2 [Source:NCBI gene;Acc:102187050]
9	57795974	57814744	ENSCHIG00000017317		None
9	57820080	57825628	ENSCHIG00000022387		None
9	58426589	58428424	ENSCHIG00000002017		None
9	58480587	58849767	ENSCHIG00000021889	EYA4	EYA transcriptional coactivator and phosphatase 4 [Source:NCBI gene;Acc:102174741]
9	62678598	62811188	ENSCHIG00000002791		None
9	68809740	69257277	ENSCHIG00000003954	UTRN	utrophin [Source:NCBI gene;Acc:102183243]
9	74016266	74022213	ENSCHIG00000018256		None
9	74029311	74040596	ENSCHIG00000004128	LOC108636739	NKG2D ligand 1-like [Source:NCBI gene;Acc:108636739]
9	74075115	74275847	ENSCHIG00000023938	LOC108636742	NKG2D ligand 4-like [Source:NCBI gene;Acc:108636742]
9	74108855	74124137	ENSCHIG00000012517		None
9	74124480	74143823	ENSCHIG00000002860		None
9	74168412	74171792	ENSCHIG00000006873		None
9	74204106	74208171	ENSCHIG00000018340		None
9	74217698	74259973	ENSCHIG00000014062	LOC108636773	NKG2D ligand 3-like [Source:NCBI gene;Acc:108636773]
9	74227564	74230581	ENSCHIG00000001983	LOC108636744	NKG2D ligand 4-like [Source:NCBI gene;Acc:108636744]
9	74266429	74268999	ENSCHIG00000006005		None
9	74333196	74343114	ENSCHIG00000018826	LOC102177708	NKG2D ligand 1 [Source:NCBI gene;Acc:102177708]
9	74366367	74368237	ENSCHIG00000009129	RAET1E	retinoic acid early transcript 1E [Source:NCBI gene;Acc:108636743]
9	74377109	74460718	ENSCHIG00000008160		None
9	74397097	74407356	ENSCHIG00000019400		None
9	74459170	74469252	ENSCHIG00000009062	LOC108636740	low-density lipoprotein receptor-related protein 11-like [Source:NCBI gene;Acc:108636740]
9	74511585	74518791	ENSCHIG00000025529		None
9	74565174	74571028	ENSCHIG00000023203	ULBP3	UL16 binding protein 3 [Source:NCBI gene;Acc:102171153]
9	77604930	77607102	ENSCHIG00000015484	LOC102190323	etoposide-induced protein 2.4 homolog [Source:NCBI gene;Acc:102190323]
9	83180436	83181333	ENSCHIG00000010882		None
9	83261628	83271298	ENSCHIG00000009947	SOD2	superoxide dismutase 2 [Source:NCBI gene;Acc:100860856]
9	85765707	85795255	ENSCHIG00000022840		None
9	87739761	87892016	ENSCHIG00000022822	PDE10A	phosphodiesterase 10A [Source:NCBI gene;Acc:102173660]
9	87960716	87961269	ENSCHIG00000021845		None
9	87963781	87972327	ENSCHIG00000003565		None
9	87989865	87992369	ENSCHIG00000003568		None
9	88049283	88056432	ENSCHIG00000005334	LOC108636750	NKG2D ligand 1-like [Source:NCBI gene;Acc:108636750]
9	88094380	88102443	ENSCHIG00000021177	LOC108636749	NKG2D ligand 1-like [Source:NCBI gene;Acc:108636749]
9	88419404	88511147	ENSCHIG00000003577		None
9	89718002	89830064	ENSCHIG00000022083	AFDN	afadin, adherens junction formation factor [Source:NCBI gene;Acc:106502495]
9	89833649	89881198	ENSCHIG00000008025		None
10	824476	1098015	ENSCHIG00000015203	TTC7B	tetratricopeptide repeat domain 7B [Source:NCBI gene;Acc:102190793]
10	1209783	1217353	ENSCHIG00000021423	CALM2	calmodulin 1 [Source:NCBI gene;Acc:102185007]
10	1295230	1340302	ENSCHIG00000005876	NRDE2	NRDE-2, necessary for RNA interference, domain containing [Source:NCBI gene;Acc:102190524]
10	1341887	1350373	ENSCHIG00000016963	PSMC1	proteasome 26S subunit, ATPase 1 [Source:NCBI gene;Acc:102190237]
10	1507611	1580304	ENSCHIG00000012556	TDP1	tyrosyl-DNA phosphodiesterase 1 [Source:NCBI gene;Acc:102184066]
10	1581844	1756452	ENSCHIG00000017902	EFCAB11	EF-hand calcium binding domain 11 [Source:NCBI gene;Acc:102183797]
10	1950694	2395438	ENSCHIG00000006901	FOXN3	forkhead box N3 [Source:NCBI gene;Acc:102189963]
10	3125411	3284162	ENSCHIG00000016823	KCNK10	potassium two pore domain channel subfamily K member 10 [Source:NCBI gene;Acc:102188322]
10	3439588	3440613	ENSCHIG00000022136	GPR65	G protein-coupled receptor 65 [Source:NCBI gene;Acc:102182316]
10	3467287	3526764	ENSCHIG00000018791	GALC	galactosylceramidase [Source:NCBI gene;Acc:102188052]
10	3826679	3885290	ENSCHIG00000000827		None
10	4081813	4103866	ENSCHIG00000000828		None
10	4164419	4164744	ENSCHIG00000026410		None
10	4247856	4298446	ENSCHIG00000000831		None
10	16164716	16198966	ENSCHIG00000015140		None
10	16221273	16232597	ENSCHIG00000025043	LOC102187597	probable ergosterol biosynthetic protein 28 [Source:NCBI gene;Acc:102187597]
10	16245465	16251358	ENSCHIG00000013593	LOC102188051	probable ergosterol biosynthetic protein 28 [Source:NCBI gene;Acc:102188051]
10	16290289	16351417	ENSCHIG00000019256	FLVCR2	feline leukemia virus subgroup C receptor-related protein 2 [Source:NCBI gene;Acc:102188506]
10	26269015	26282118	ENSCHIG00000000895		None
10	26407454	26430431	ENSCHIG00000013318	PPP1R36	protein phosphatase 1 regulatory subunit 36 [Source:NCBI gene;Acc:102187229]
10	26436107	26438017	ENSCHIG00000010529	HSPA2	heat shock protein family A (Hsp70) member 2 [Source:NCBI gene;Acc:102186695]
10	26442649	26442717	ENSCHIG00000003549		None
10	26444947	26453936	ENSCHIG00000020242	ZBTB1	zinc finger and BTB domain containing 1 [Source:NCBI gene;Acc:102186967]
10	26479937	26484261	ENSCHIG00000023459	ZBTB25	zinc finger and BTB domain containing 25 [Source:NCBI gene;Acc:102185658]
10	26501018	26502304	ENSCHIG00000011249	AKAP5	A-kinase anchoring protein 5 [Source:NCBI gene;Acc:102185924]
10	26505923	26572043	ENSCHIG00000001482	MTHFD1	methylenetetrahydrofolate dehydrogenase, cyclohydrolase and formyltetrahydrofolate synthetase 1 [Source:NCBI gene;Acc:102186214]
10	26594197	26612155	ENSCHIG00000026739	LOC102175585	coiled-coil domain-containing protein 170 [Source:NCBI gene;Acc:102175585]
10	26667156	26667259	ENSCHIG00000003001	U6	U6 spliceosomal RNA [Source:RFAM;Acc:RF00026]
10	26668485	26714343	ENSCHIG00000011683	ESR2	estrogen receptor 2 [Source:NCBI gene;Acc:100860823]
10	26723543	26971923	ENSCHIG00000017393	SYNE2	spectrin repeat containing nuclear envelope protein 2 [Source:NCBI gene;Acc:102184156]
10	27060688	27061558	ENSCHIG00000022808	LOC102175030	60S ribosome subunit biogenesis protein NIP7 homolog [Source:NCBI gene;Acc:102175030]
10	27135029	27175958	ENSCHIG00000020626	SGPP1	sphingosine-1-phosphate phosphatase 1 [Source:NCBI gene;Acc:102174749]
10	27806424	28162464	ENSCHIG00000000501	KCNH5	potassium voltage-gated channel subfamily H member 5 [Source:NCBI gene;Acc:102181871]
10	30305293	30313769	ENSCHIG00000012309	SIX4	SIX homeobox 4 [Source:NCBI gene;Acc:102173941]
10	30675820	30686139	ENSCHIG00000022625	PPM1A	protein phosphatase, Mg2+/Mn2+ dependent 1A [Source:NCBI gene;Acc:102177529]
10	32686720	32712893	ENSCHIG00000025582	ACTR10	actin related protein 10 [Source:NCBI gene;Acc:102191706]
10	37450523	37518989	ENSCHIG00000025888	DDHD1	DDHD domain containing 1 [Source:NCBI gene;Acc:102187228]
10	38605700	38860803	ENSCHIG00000000918		None
10	45826784	45970530	ENSCHIG00000000932		None
10	45923882	45923979	ENSCHIG00000004778	U6	U6 spliceosomal RNA [Source:RFAM;Acc:RF00026]
10	48275684	48342634	ENSCHIG00000016814	DNAAF4	dynein axonemal assembly factor 4 [Source:NCBI gene;Acc:102186314]
10	51281499	51472669	ENSCHIG00000026829	LIPC	lipase C, hepatic type [Source:NCBI gene;Acc:102181127]
10	51975434	52190557	ENSCHIG00000013110	MYO1E	myosin IE [Source:NCBI gene;Acc:102179568]
10	52277510	52336191	ENSCHIG00000015814	FAM81A	family with sequence similarity 81 member A [Source:NCBI gene;Acc:102178453]
10	62296388	62296605	ENSCHIG00000024018		None
10	62723856	63152843	ENSCHIG00000014808	MDGA2	MAM domain containing glycosylphosphatidylinositol anchor 2 [Source:NCBI gene;Acc:102181042]
10	63356000	63356644	ENSCHIG00000003323	RPL10L	ribosomal protein L10 like [Source:NCBI gene;Acc:102170700]
10	68872596	68947433	ENSCHIG00000010166	RASGRP1	RAS guanyl releasing protein 1 [Source:NCBI gene;Acc:102173007]
10	73924533	74312941	ENSCHIG00000023789	RYR3	ryanodine receptor 3 [Source:NCBI gene;Acc:102191052]
10	75224479	75251877	ENSCHIG00000026073		None
10	75290978	75291889	ENSCHIG00000013154	LOC102186401	olfactory receptor 4K15-like [Source:NCBI gene;Acc:102186401]
10	75406264	75407197	ENSCHIG00000025497		None
10	75589907	75590945	ENSCHIG00000015366	OR4K15	olfactory receptor family 4 subfamily K member 15 [Source:HGNC Symbol;Acc:HGNC:15353]
10	76341123	76347120	ENSCHIG00000011975	PNP	purine nucleoside phosphorylase [Source:NCBI gene;Acc:102176963]
10	77531190	77531498	ENSCHIG00000008076		None
10	77575873	77576875	ENSCHIG00000019245	TRAV16	T cell receptor alpha variable 16 [Source:HGNC Symbol;Acc:HGNC:12112]
10	77677061	77679389	ENSCHIG00000012749		None
10	77740570	77741182	ENSCHIG00000025195		None
10	77771299	77771451	ENSCHIG00000002798	5_8S_rRNA	5.8S ribosomal RNA [Source:RFAM;Acc:RF00002]
10	77964169	77964803	ENSCHIG00000025281		None
10	78122356	78123246	ENSCHIG00000017339		None
10	78158873	78162462	ENSCHIG00000013389		None
10	78226496	78226786	ENSCHIG00000007939		None
10	78322398	78323174	ENSCHIG00000012600		None
10	78350356	78350987	ENSCHIG00000014547		None
10	78398297	78398908	ENSCHIG00000017647		None
10	78480206	78480880	ENSCHIG00000013268		None
10	78608536	78608826	ENSCHIG00000006374		None
10	78679159	78680195	ENSCHIG00000012575		None
10	78752043	78780890	ENSCHIG00000014189	TRAV29DV5	T cell receptor alpha variable 29/delta variable 5 (gene/pseudogene) [Source:HGNC Symbol;Acc:HGNC:12127]
10	78769810	78771057	ENSCHIG00000014121	TRAV26-2	T cell receptor alpha variable 26-2 [Source:HGNC Symbol;Acc:HGNC:12124]
10	78819436	78820936	ENSCHIG00000015670	TRAV36DV7	T cell receptor alpha variable 36/delta variable 7 [Source:HGNC Symbol;Acc:HGNC:12135]
10	86628874	86894414	ENSCHIG00000022039	MAP2K5	mitogen-activated protein kinase kinase 5 [Source:NCBI gene;Acc:102170427]
10	87250439	87373024	ENSCHIG00000013774	SMAD3	SMAD family member 3 [Source:NCBI gene;Acc:102169293]
10	87816603	87845869	ENSCHIG00000001101		None
10	90502294	90602201	ENSCHIG00000026691	CMYA5	cardiomyopathy associated 5 [Source:NCBI gene;Acc:102190232]
10	90565278	90565407	ENSCHIG00000006233	SNORA72	Small nucleolar RNA SNORA72 [Source:RFAM;Acc:RF00139]
10	90606148	90668034	ENSCHIG00000019701	TENT2	terminal nucleotidyltransferase 2 [Source:NCBI gene;Acc:102176885]
10	90738507	90871479	ENSCHIG00000025789	HOMER1	homer scaffold protein 1 [Source:NCBI gene;Acc:102176420]
10	90889314	90894690	ENSCHIG00000001107		None
10	90907300	90971560	ENSCHIG00000010675	JMY	junction mediating and regulatory protein, p53 cofactor [Source:NCBI gene;Acc:102189959]
10	91057429	91081986	ENSCHIG00000009078	BHMT	betaine--homocysteine S-methyltransferase 1 [Source:NCBI gene;Acc:102175297]
10	91117628	91134343	ENSCHIG00000027021	BHMT2	betaine--homocysteine S-methyltransferase 2 [Source:HGNC Symbol;Acc:HGNC:1048]
10	91135272	91209403	ENSCHIG00000021924	DMGDH	dimethylglycine dehydrogenase [Source:NCBI gene;Acc:102189681]
10	91217733	91385714	ENSCHIG00000001349	ARSB	arylsulfatase B [Source:NCBI gene;Acc:102189402]
10	91390876	91398643	ENSCHIG00000001117		None
10	91493948	91662032	ENSCHIG00000014180	LHFPL2	LHFPL tetraspan subfamily member 2 [Source:NCBI gene;Acc:102189127]
10	91647629	91796956	ENSCHIG00000025008	SCAMP1	secretory carrier membrane protein 1 [Source:NCBI gene;Acc:102174396]
10	91808559	91809056	ENSCHIG00000026947		None
10	91863559	92108785	ENSCHIG00000018755	AP3B1	adaptor related protein complex 3 subunit beta 1 [Source:NCBI gene;Acc:102173571]
10	92127039	92132367	ENSCHIG00000001121		None
10	92316672	92401287	ENSCHIG00000021233	TBCA	tubulin folding cofactor A [Source:NCBI gene;Acc:102188860]
10	92370565	92370671	ENSCHIG00000006124	U6	U6 spliceosomal RNA [Source:RFAM;Acc:RF00026]
10	92440868	92448799	ENSCHIG00000018904	OTP	orthopedia homeobox [Source:NCBI gene;Acc:102188596]
10	92450692	92457545	ENSCHIG00000001127		None
10	92573712	92621717	ENSCHIG00000023139	WDR41	WD repeat domain 41 [Source:NCBI gene;Acc:102173303]
10	92625430	92882228	ENSCHIG00000023152	PDE8B	phosphodiesterase 8B [Source:NCBI gene;Acc:102173005]
10	92969342	92969479	ENSCHIG00000003764	SNORA47	small nucleolar RNA, H/ACA box 47 [Source:HGNC Symbol;Acc:HGNC:32640]
10	92980736	92981374	ENSCHIG00000004171	ZBED3	zinc finger BED-type containing 3 [Source:NCBI gene;Acc:106502509]
10	92995906	93036885	ENSCHIG00000012662	AGGF1	angiogenic factor with G-patch and FHA domains 1 [Source:NCBI gene;Acc:102188320]
10	93102752	93115048	ENSCHIG00000024251	CRHBP	corticotropin releasing hormone binding protein [Source:NCBI gene;Acc:102172544]
10	93155724	93157851	ENSCHIG00000018486	S100Z	S100 calcium binding protein Z [Source:HGNC Symbol;Acc:HGNC:30367]
10	93185793	93195217	ENSCHIG00000026366	F2RL1	F2R like trypsin receptor 1 [Source:NCBI gene;Acc:102187771]
10	93263394	93283790	ENSCHIG00000022474	F2R	coagulation factor II thrombin receptor [Source:NCBI gene;Acc:102187491]
10	93295263	93604369	ENSCHIG00000020854	IQGAP2	IQ motif containing GTPase activating protein 2 [Source:NCBI gene;Acc:102171711]
10	93375137	93381300	ENSCHIG00000002096	F2RL2	coagulation factor II thrombin receptor like 2 [Source:NCBI gene;Acc:102171427]
10	93655339	93866109	ENSCHIG00000016655	SV2C	synaptic vesicle glycoprotein 2C [Source:NCBI gene;Acc:102171155]
10	93866820	93878024	ENSCHIG00000001131		None
10	94123817	94159947	ENSCHIG00000009080	POC5	POC5 centriolar protein [Source:NCBI gene;Acc:102170876]
10	94184436	94184551	ENSCHIG00000003585	U5	U5 spliceosomal RNA [Source:RFAM;Acc:RF00020]
10	94194430	94230450	ENSCHIG00000001139		None
10	94212304	94212419	ENSCHIG00000003553	U5	U5 spliceosomal RNA [Source:RFAM;Acc:RF00020]
10	94222311	94222631	ENSCHIG00000008486	LOC108636844	CDGSH iron-sulfur domain-containing protein 1 pseudogene [Source:NCBI gene;Acc:108636844]
10	94236911	94323019	ENSCHIG00000008105	POLK	DNA polymerase kappa [Source:NCBI gene;Acc:102170426]
10	94237846	94237952	ENSCHIG00000004239	U6	U6 spliceosomal RNA [Source:RFAM;Acc:RF00026]
10	94322997	94471710	ENSCHIG00000021950	CERT1	ceramide transporter 1 [Source:NCBI gene;Acc:102186965]
10	94468114	94468220	ENSCHIG00000006051	U6	U6 spliceosomal RNA [Source:RFAM;Acc:RF00026]
10	94471359	94486408	ENSCHIG00000015556	HMGCR	3-hydroxy-3-methylglutaryl-CoA reductase [Source:NCBI gene;Acc:102169762]
10	94504789	94504904	ENSCHIG00000004984	5S_rRNA	5S ribosomal RNA [Source:RFAM;Acc:RF00001]
10	94591783	94591875	ENSCHIG00000004701		None
10	94634553	94672469	ENSCHIG00000021264		None
10	94732146	94733510	ENSCHIG00000008602	GCNT4	glucosaminyl (N-acetyl) transferase 4 [Source:NCBI gene;Acc:102169479]
10	94776643	94776749	ENSCHIG00000002718	U6	U6 spliceosomal RNA [Source:RFAM;Acc:RF00026]
10	96029744	96042011	ENSCHIG00000021665	THOC3	THO complex 3 [Source:NCBI gene;Acc:102186123]
10	98355730	98371960	ENSCHIG00000001162		None
10	98561512	98614558	ENSCHIG00000001166		None
10	98684142	98691448	ENSCHIG00000001168		None
10	98791722	98861639	ENSCHIG00000026651	YTHDC2	YTH domain containing 2 [Source:NCBI gene;Acc:102187954]
10	98921803	98992696	ENSCHIG00000001172		None
10	99045560	99045831	ENSCHIG00000019787		None
10	99046025	99051363	ENSCHIG00000019753	NREP	neuronal regeneration related protein [Source:NCBI gene;Acc:102185569]
10	99161841	99167616	ENSCHIG00000019759		None
11	123914	181439	ENSCHIG00000022272	FBLN7	fibulin 7 [Source:NCBI gene;Acc:102170326]
11	191271	241710	ENSCHIG00000023036	TMEM87B	transmembrane protein 87B [Source:NCBI gene;Acc:102170608]
11	259767	349720	ENSCHIG00000023843	MERTK	MER proto-oncogene, tyrosine kinase [Source:NCBI gene;Acc:102170054]
11	368711	368845	ENSCHIG00000008878	SNORA70	Small nucleolar RNA SNORA70 [Source:RFAM;Acc:RF00156]
11	392840	485576	ENSCHIG00000021654	ANAPC1	anaphase promoting complex subunit 1 [Source:NCBI gene;Acc:102170324]
11	411549	411653	ENSCHIG00000001583	U6	U6 spliceosomal RNA [Source:RFAM;Acc:RF00026]
11	1065840	1115508	ENSCHIG00000020211	BCL2L11	BCL2 like 11 [Source:NCBI gene;Acc:102171716]
11	1501117	1536934	ENSCHIG00000011982	BUB1	BUB1 mitotic checkpoint serine/threonine kinase [Source:NCBI gene;Acc:102172729]
11	1542925	1599737	ENSCHIG00000018031	LOC102171434	two pore calcium channel protein 2 [Source:NCBI gene;Acc:102171434]
11	1548198	1548306	ENSCHIG00000001430	U6	U6 spliceosomal RNA [Source:RFAM;Acc:RF00026]
11	1622917	1687945	ENSCHIG00000023443	NPHP1	nephrocystin 1 [Source:NCBI gene;Acc:102171718]
11	1701016	1732411	ENSCHIG00000013716	MALL	mal, T cell differentiation protein like [Source:NCBI gene;Acc:102173012]
11	1779479	1802947	ENSCHIG00000026684	MAL	mal, T cell differentiation protein [Source:NCBI gene;Acc:102171986]
11	1832687	1846086	ENSCHIG00000020112	LOC102172271	myelin and lymphocyte protein [Source:NCBI gene;Acc:102172271]
11	1850634	1873415	ENSCHIG00000020942	MRPS5	mitochondrial ribosomal protein S5 [Source:NCBI gene;Acc:102172548]
11	1889491	1893359	ENSCHIG00000023386	ZNF514	zinc finger protein 514 [Source:NCBI gene;Acc:102173575]
11	1907400	1911658	ENSCHIG00000012483	ZNF2	zinc finger protein 2 [Source:NCBI gene;Acc:102173855]
11	1916135	1925719	ENSCHIG00000005168	ZNF2	zinc finger protein 2 [Source:NCBI gene;Acc:102173855]
11	1959849	1977724	ENSCHIG00000018133	PROM2	prominin 2 [Source:NCBI gene;Acc:102174576]
11	1983095	2083696	ENSCHIG00000023677	KCNIP3	potassium voltage-gated channel interacting protein 3 [Source:NCBI gene;Acc:102174849]
11	2097512	2106583	ENSCHIG00000019620	FAHD2A	fumarylacetoacetate hydrolase domain-containing protein 2 [Source:NCBI gene;Acc:102175132]
11	2102677	2119452	ENSCHIG00000022540	GPAT2	glycerol-3-phosphate acyltransferase 2, mitochondrial [Source:NCBI gene;Acc:102175409]
11	2186872	2190636	ENSCHIG00000015811	ADRA2B	adrenoceptor alpha 2B [Source:NCBI gene;Acc:102175860]
11	2196636	2214572	ENSCHIG00000025036	ASTL	astacin like metalloendopeptidase [Source:NCBI gene;Acc:102173096]
11	2219775	2221948	ENSCHIG00000025976	DUSP2	dual specificity phosphatase 2 [Source:NCBI gene;Acc:102173395]
11	2257909	2276199	ENSCHIG00000022917	STARD7	StAR related lipid transfer domain containing 7 [Source:NCBI gene;Acc:102176131]
11	2294270	2304260	ENSCHIG00000012001	TMEM127	transmembrane protein 127 [Source:NCBI gene;Acc:102173665]
11	2304782	2309844	ENSCHIG00000022318	CIAO1	cytosolic iron-sulfur assembly component 1 [Source:NCBI gene;Acc:102176967]
11	2313163	2338414	ENSCHIG00000020611	SNRNP200	small nuclear ribonucleoprotein U5 subunit 200 [Source:NCBI gene;Acc:102173942]
11	2340211	2340786	ENSCHIG00000025740		None
11	2363988	2365631	ENSCHIG00000012647	ITPRIPL1	ITPRIP like 1 [Source:NCBI gene;Acc:106502581]
11	2370912	2402154	ENSCHIG00000023573	NCAPH	non-SMC condensin I complex subunit H [Source:NCBI gene;Acc:102177246]
11	2443291	2449484	ENSCHIG00000001671	NEURL3	neuralized E3 ubiquitin protein ligase 3 [Source:HGNC Symbol;Acc:HGNC:25162]
11	2488086	2494362	ENSCHIG00000026035	ARID5A	AT-rich interaction domain 5A [Source:NCBI gene;Acc:102174482]
11	2510586	2548102	ENSCHIG00000013242	KANSL3	KAT8 regulatory NSL complex subunit 3 [Source:NCBI gene;Acc:102177804]
11	2554462	2608153	ENSCHIG00000009460	FER1L5	fer-1 like family member 5 [Source:NCBI gene;Acc:102174750]
11	2610608	2628367	ENSCHIG00000014713	LMAN2L	lectin, mannose binding 2 like [Source:NCBI gene;Acc:102175031]
11	2646446	2682503	ENSCHIG00000013823	CNNM4	cyclin and CBS domain divalent metal cation transport mediator 4 [Source:NCBI gene;Acc:102178457]
11	2687985	2717567	ENSCHIG00000021387	CNNM3	cyclin and CBS domain divalent metal cation transport mediator 3 [Source:NCBI gene;Acc:102175306]
11	2723892	2731009	ENSCHIG00000021170	ANKRD23	ankyrin repeat domain 23 [Source:HGNC Symbol;Acc:HGNC:24470]
11	2731341	2737411	ENSCHIG00000022775	ANKRD39	ankyrin repeat domain 39 [Source:NCBI gene;Acc:102175586]
11	2737312	2746423	ENSCHIG00000017412	SEMA4C	semaphorin 4C [Source:NCBI gene;Acc:102175861]
11	2753727	2852938	ENSCHIG00000012703	FAM178B	family with sequence similarity 178 member B [Source:HGNC Symbol;Acc:HGNC:28036]
11	2871460	2877654	ENSCHIG00000016607	COX5B	cytochrome c oxidase subunit 5B, mitochondrial [Source:NCBI gene;Acc:102179291]
11	2888825	2898693	ENSCHIG00000021858	ACTR1B	actin related protein 1B [Source:NCBI gene;Acc:102179572]
11	2984079	3005673	ENSCHIG00000012319	ZAP70	tyrosine-protein kinase ZAP-70 [Source:NCBI gene;Acc:102176695]
11	3031372	3210367	ENSCHIG00000024122	TMEM131	transmembrane protein 131 [Source:NCBI gene;Acc:102176968]
11	11495018	11614228	ENSCHIG00000020964		None
11	11865736	11939768	ENSCHIG00000017225		None
11	11940473	11940874	ENSCHIG00000010003		None
11	12188499	12196890	ENSCHIG00000016045		None
11	12227495	12246961	ENSCHIG00000017070	CYP26B1	cytochrome P450 26B1 [Source:NCBI gene;Acc:102187233]
11	12298429	12310820	ENSCHIG00000004477		None
11	12434976	12438894	ENSCHIG00000004479		None
11	12777405	13002585	ENSCHIG00000007595	DYSF	dysferlin [Source:NCBI gene;Acc:102187495]
11	13024237	13024500	ENSCHIG00000008269		None
11	13030761	13037699	ENSCHIG00000022714		None
11	17239058	17239119	ENSCHIG00000003654	U7	U7 small nuclear RNA [Source:RFAM;Acc:RF00066]
11	24352326	24364366	ENSCHIG00000011323	PKDCC	protein kinase domain containing, cytoplasmic [Source:NCBI gene;Acc:102177986]
11	24403494	24438771	ENSCHIG00000004525		None
11	24471506	24618047	ENSCHIG00000017377	EML4	EMAP like 4 [Source:NCBI gene;Acc:102187234]
11	24636604	24649820	ENSCHIG00000014319	COX7A2L	cytochrome c oxidase subunit 7A-related protein, mitochondrial [Source:NCBI gene;Acc:102187496]
11	25766775	25856825	ENSCHIG00000016278	PLEKHH2	pleckstrin homology, MyTH4 and FERM domain containing H2 [Source:NCBI gene;Acc:102188601]
11	32969964	33062887	ENSCHIG00000027041		None
11	40328300	40427356	ENSCHIG00000017032	VRK2	VRK serine/threonine kinase 2 [Source:NCBI gene;Acc:102191247]
11	46809122	46809442	ENSCHIG00000009419		None
11	46834823	46836793	ENSCHIG00000013725		None
11	46840899	46841735	ENSCHIG00000007937		None
11	55269393	55790757	ENSCHIG00000026793		None
11	55908910	55910101	ENSCHIG00000018484		None
11	55971202	55971843	ENSCHIG00000011788		None
11	56029498	56050944	ENSCHIG00000004665		None
11	59534993	59555502	ENSCHIG00000022308	AHSA2P	activator of HSP90 ATPase homolog 2, pseudogene [Source:NCBI gene;Acc:102170793]
11	62031263	62069901	ENSCHIG00000021810	UGP2	UDP-glucose pyrophosphorylase 2 [Source:NCBI gene;Acc:102177249]
11	62072167	62143340	ENSCHIG00000010990	VPS54	VPS54 subunit of GARP complex [Source:NCBI gene;Acc:102176971]
11	62222907	62223377	ENSCHIG00000003100	LOC102173098	60S ribosomal protein L23a pseudogene [Source:NCBI gene;Acc:102173098]
11	62243343	62257428	ENSCHIG00000022027	PELI1	pellino E3 ubiquitin protein ligase 1 [Source:NCBI gene;Acc:102177900]
11	62591417	62596409	ENSCHIG00000026638	LGALSL	galectin like [Source:NCBI gene;Acc:102173397]
11	62684627	62723371	ENSCHIG00000009404	AFTPH	aftiphilin [Source:NCBI gene;Acc:102178366]
11	62898595	62900051	ENSCHIG00000004671		None
11	62976841	62982025	ENSCHIG00000004676		None
11	63060414	63061490	ENSCHIG00000007620		None
11	63113819	63139178	ENSCHIG00000025336	SLC1A4	solute carrier family 1 member 4 [Source:NCBI gene;Acc:102179486]
11	63185702	63197357	ENSCHIG00000025433	CEP68	centrosomal protein 68 [Source:NCBI gene;Acc:102179777]
11	63202893	63216689	ENSCHIG00000014060	RAB1A	RAB1A, member RAS oncogene family [Source:NCBI gene;Acc:100860796]
11	63325744	63362775	ENSCHIG00000014272	ACTR2	actin related protein 2 [Source:NCBI gene;Acc:102174218]
11	63363312	63363586	ENSCHIG00000027162		None
11	63411307	63442399	ENSCHIG00000013086	SPRED2	sprouty related EVH1 domain containing 2 [Source:NCBI gene;Acc:102180602]
11	66312732	66379927	ENSCHIG00000004688	PPP3R1	protein phosphatase 3 regulatory subunit B, alpha [Source:NCBI gene;Acc:102182602]
11	66497812	66523719	ENSCHIG00000017674	PLEK	pleckstrin [Source:NCBI gene;Acc:102182882]
11	66583148	66588611	ENSCHIG00000018110	FBXO48	F-box protein 48 [Source:NCBI gene;Acc:102183883]
11	66588631	66689776	ENSCHIG00000015145	APLF	aprataxin and PNKP like factor [Source:NCBI gene;Acc:102184348]
11	66738641	66757032	ENSCHIG00000015056	PROKR1	prokineticin receptor 1 [Source:NCBI gene;Acc:102184630]
11	66825729	66917893	ENSCHIG00000025694	ARHGAP25	Rho GTPase activating protein 25 [Source:NCBI gene;Acc:102184913]
11	66946643	66958217	ENSCHIG00000026064	BMP10	bone morphogenetic protein 10 [Source:NCBI gene;Acc:102185577]
11	67012760	67017129	ENSCHIG00000002541	GKN3P	gastrokine-3-like [Source:NCBI gene;Acc:102185846]
11	67025565	67030602	ENSCHIG00000018418	GKN2	gastrokine 2 [Source:NCBI gene;Acc:102186315]
11	67051005	67058274	ENSCHIG00000021005	GKN1	gastrokine 1 [Source:NCBI gene;Acc:102186602]
11	67084121	67340546	ENSCHIG00000023428	ANTXR1	ANTXR cell adhesion molecule 1 [Source:NCBI gene;Acc:102174753]
11	67167161	67167468	ENSCHIG00000006498	7SK	7SK RNA [Source:RFAM;Acc:RF00100]
11	67440854	67501303	ENSCHIG00000021854	GFPT1	glutamine--fructose-6-phosphate transaminase 1 [Source:NCBI gene;Acc:102175034]
11	67518314	67540787	ENSCHIG00000020963	NFU1	NFU1 iron-sulfur cluster scaffold [Source:NCBI gene;Acc:102186876]
11	67573674	67726334	ENSCHIG00000009871	AAK1	AP2 associated kinase 1 [Source:NCBI gene;Acc:102187599]
11	67857472	67903983	ENSCHIG00000027004	ANXA4	annexin A4 [Source:NCBI gene;Acc:102187870]
11	67910400	67964232	ENSCHIG00000024498	GMCL1	germ cell-less 1, spermatogenesis associated [Source:NCBI gene;Acc:102175589]
11	67972147	67979251	ENSCHIG00000024496	SNRNP27	small nuclear ribonucleoprotein U4/U6.U5 subunit 27 [Source:NCBI gene;Acc:102188143]
11	67990706	68011485	ENSCHIG00000010263	MXD1	MAX dimerization protein 1 [Source:NCBI gene;Acc:102175864]
11	68033500	68034511	ENSCHIG00000013627	ASPRV1	aspartic peptidase retroviral like 1 [Source:NCBI gene;Acc:102176136]
11	68141055	68142125	ENSCHIG00000007923	PCBP1	poly(rC) binding protein 1 [Source:NCBI gene;Acc:102188775]
11	68202652	68226404	ENSCHIG00000027097	C2orf42	chromosome 11 C2orf42 homolog [Source:NCBI gene;Acc:102189409]
11	68247980	68272593	ENSCHIG00000020214	TIA1	TIA1 cytotoxic granule associated RNA binding protein [Source:NCBI gene;Acc:102189872]
11	68839367	68887547	ENSCHIG00000023098		None
11	79868064	79886035	ENSCHIG00000026605	LOC102177447	cytosolic 5'-nucleotidase 1B [Source:NCBI gene;Acc:102177447]
11	79874967	79875065	ENSCHIG00000004345	U6	U6 spliceosomal RNA [Source:RFAM;Acc:RF00026]
11	79885996	79890391	ENSCHIG00000027201	LOC102185579	retinol dehydrogenase 14 [Source:NCBI gene;Acc:102185579]
11	88968439	88997363	ENSCHIG00000004918		None
11	89642346	89658669	ENSCHIG00000021832	RSAD2	radical S-adenosyl methionine domain containing 2 [Source:NCBI gene;Acc:102190797]
11	89670841	89712590	ENSCHIG00000012790	CMPK2	cytidine/uridine monophosphate kinase 2 [Source:NCBI gene;Acc:102189688]
11	93171323	93172264	ENSCHIG00000002996	LOC108637116	olfactory receptor 1J4-like [Source:NCBI gene;Acc:108637116]
11	93180619	93181560	ENSCHIG00000004926	LOC102177863	olfactory receptor 1J4-like [Source:NCBI gene;Acc:102177863]
11	93300931	93301863	ENSCHIG00000009580	LOC102176137	olfactory receptor 1L1-like [Source:NCBI gene;Acc:102176137]
11	93310603	93311535	ENSCHIG00000013814	OR1L1	olfactory receptor 1L1 [Source:NCBI gene;Acc:102175865]
11	93344831	93345784	ENSCHIG00000008677	LOC102176434	olfactory receptor 1B1 [Source:NCBI gene;Acc:102176434]
11	103996558	104172129	ENSCHIG00000021915	VAV2	vav guanine nucleotide exchange factor 2 [Source:NCBI gene;Acc:102176802]
11	105615677	105683374	ENSCHIG00000010516	EHMT1	euchromatic histone lysine methyltransferase 1 [Source:NCBI gene;Acc:102189411]
11	105870655	105878875	ENSCHIG00000017702	NSMF	NMDA receptor synaptonuclear signaling and neuronal migration factor [Source:NCBI gene;Acc:102173549]
11	106078694	106105899	ENSCHIG00000016229	GRIN1	glutamate ionotropic receptor NMDA type subunit 1 [Source:NCBI gene;Acc:102181789]
12	1048262	1066901	ENSCHIG00000018447	CARS2	cysteinyl-tRNA synthetase 2, mitochondrial [Source:NCBI gene;Acc:102171889]
12	1105612	1137837	ENSCHIG00000011038	RAB20	RAB20, member RAS oncogene family [Source:NCBI gene;Acc:102183802]
12	1898195	1910294	ENSCHIG00000005669		None
12	2878079	3055661	ENSCHIG00000011524		None
12	3252864	3272285	ENSCHIG00000005690		None
12	3458393	3487901	ENSCHIG00000000460		None
12	3517635	3523994	ENSCHIG00000005696		None
12	3957278	3981589	ENSCHIG00000011692	ARGLU1	arginine and glutamate rich 1 [Source:NCBI gene;Acc:102170245]
12	3989045	4038691	ENSCHIG00000020325	EFNB2	ephrin B2 [Source:NCBI gene;Acc:102169974]
12	4258474	4258668	ENSCHIG00000019189		None
12	4355065	4372841	ENSCHIG00000005701		None
12	4392555	4394717	ENSCHIG00000005708		None
12	4533901	4542165	ENSCHIG00000005713		None
12	7007913	7030167	ENSCHIG00000001735	SLC10A2	solute carrier family 10 member 2 [Source:NCBI gene;Acc:102182143]
12	11447904	11448110	ENSCHIG00000005130	LOC102175036	serine palmitoyltransferase small subunit A [Source:NCBI gene;Acc:102175036]
12	13426144	13439916	ENSCHIG00000005753		None
12	13444237	13639059	ENSCHIG00000016664	LOC102187779	multidrug resistance-associated protein 4-like [Source:NCBI gene;Acc:102187779]
12	13541858	13544194	ENSCHIG00000025515		None
12	13807527	13823433	ENSCHIG00000000505		None
12	13925873	14112321	ENSCHIG00000011942		None
12	13987447	14067321	ENSCHIG00000020565		None
12	14194230	14517670	ENSCHIG00000005530	LOC108637289	multidrug resistance-associated protein 4-like [Source:NCBI gene;Acc:108637289]
12	14628668	14800265	ENSCHIG00000022427	LOC102173859	multidrug resistance-associated protein 4-like [Source:NCBI gene;Acc:102173859]
12	14695971	14697477	ENSCHIG00000021062		None
12	14838474	15003980	ENSCHIG00000016126	LOC102185549	multidrug resistance-associated protein 4 [Source:NCBI gene;Acc:102185549]
12	15048311	15192823	ENSCHIG00000016690	LOC102181111	multidrug resistance-associated protein 4-like [Source:NCBI gene;Acc:102181111]
12	15176426	15176762	ENSCHIG00000019359		None
12	15269480	15364322	ENSCHIG00000023327		None
12	15391083	15452356	ENSCHIG00000012086		None
12	15414131	15414565	ENSCHIG00000016551		None
12	15471786	15660700	ENSCHIG00000008083	LOC102180841	multidrug resistance-associated protein 4-like [Source:NCBI gene;Acc:102180841]
12	15788050	15945853	ENSCHIG00000013314	LOC108637248	multidrug resistance-associated protein 4-like [Source:NCBI gene;Acc:108637248]
12	15989591	16334930	ENSCHIG00000014981	LOC102179751	multidrug resistance-associated protein 4-like [Source:NCBI gene;Acc:102179751]
12	18053726	18070683	ENSCHIG00000005786		None
12	24911149	24934879	ENSCHIG00000005824		None
12	27292735	27294825	ENSCHIG00000008324	SLITRK1	SLIT and NTRK like family member 1 [Source:NCBI gene;Acc:102189048]
12	27632528	27644532	ENSCHIG00000005831		None
12	28156377	28232344	ENSCHIG00000005834		None
12	34980094	34998753	ENSCHIG00000013067	LOC108637258	multidrug resistance-associated protein 4-like [Source:NCBI gene;Acc:108637258]
12	35745712	35859190	ENSCHIG00000018162	UCHL3	ubiquitin C-terminal hydrolase L3 [Source:NCBI gene;Acc:102182142]
12	36316186	36319212	ENSCHIG00000005353		None
12	54632442	54637833	ENSCHIG00000024755	CDX2	caudal type homeobox 2 [Source:NCBI gene;Acc:108637277]
12	61022081	61360653	ENSCHIG00000022767	DCLK1	doublecortin like kinase 1 [Source:NCBI gene;Acc:102176803]
12	64683958	64777472	ENSCHIG00000018191	FOXO1	forkhead box O1 [Source:NCBI gene;Acc:102184915]
12	71992831	72016613	ENSCHIG00000006109		None
12	73314352	73397248	ENSCHIG00000024974	DNAJC15	DnaJ heat shock protein family (Hsp40) member C15 [Source:NCBI gene;Acc:102177726]
12	75067299	75103774	ENSCHIG00000011810	MTRF1	mitochondrial translation release factor 1 [Source:NCBI gene;Acc:102174402]
12	75122166	75124208	ENSCHIG00000008970	KBTBD7	kelch repeat and BTB domain containing 7 [Source:NCBI gene;Acc:102174130]
12	75203143	75205263	ENSCHIG00000008480	KBTBD6	kelch repeat and BTB domain-containing protein 6 [Source:NCBI gene;Acc:102173858]
12	75239648	75260126	ENSCHIG00000013146	WBP4	WW domain binding protein 4 [Source:NCBI gene;Acc:102173201]
12	75288006	75288128	ENSCHIG00000008698	SNORA70	Small nucleolar RNA SNORA70 [Source:RFAM;Acc:RF00156]
12	75292871	75375841	ENSCHIG00000022154	ELF1	E74 like ETS transcription factor 1 [Source:NCBI gene;Acc:102170795]
12	75392676	75427508	ENSCHIG00000016538	SUGT1	SGT1 homolog, MIS12 kinetochore complex assembly cochaperone [Source:NCBI gene;Acc:102172911]
12	75438440	75475049	ENSCHIG00000011842	CNMD	chondromodulin [Source:NCBI gene;Acc:102172637]
12	75531395	75531950	ENSCHIG00000018869		None
12	75575477	75575567	ENSCHIG00000001059		None
12	75608669	75614326	ENSCHIG00000007364	PCDH8	protocadherin-8 [Source:NCBI gene;Acc:102172074]
12	75859727	75884319	ENSCHIG00000012620	OLFM4	olfactomedin 4 [Source:NCBI gene;Acc:102171797]
12	76217373	76226495	ENSCHIG00000006119		None
12	76395472	76397070	ENSCHIG00000017455		None
12	76734604	76741079	ENSCHIG00000006127		None
12	80173010	80242000	ENSCHIG00000006149		None
12	80254393	80262617	ENSCHIG00000006160		None
12	81269899	81270579	ENSCHIG00000007273		None
12	81269947	81382571	ENSCHIG00000011906	PCDH17	protocadherin 17 [Source:NCBI gene;Acc:102179930]
12	81377844	81378135	ENSCHIG00000018989		None
12	83932365	84380627	ENSCHIG00000020803	DIAPH3	diaphanous related formin 3 [Source:NCBI gene;Acc:102168917]
13	207385	239007	ENSCHIG00000001741		None
13	230731	231476	ENSCHIG00000013227	LOC108637378	tropomyosin alpha-3 chain pseudogene [Source:NCBI gene;Acc:108637378]
13	245447	245553	ENSCHIG00000006036	U6	U6 spliceosomal RNA [Source:RFAM;Acc:RF00026]
13	250539	284970	ENSCHIG00000022122		None
13	342754	410029	ENSCHIG00000008791	TMX4	thioredoxin related transmembrane protein 4 [Source:NCBI gene;Acc:102180234]
13	540613	603875	ENSCHIG00000001742		None
13	879946	888690	ENSCHIG00000001748		None
13	1168343	1466959	ENSCHIG00000018100	PLCB1	phospholipase C beta 1 [Source:NCBI gene;Acc:102188148]
13	1492419	1495879	ENSCHIG00000008051		None
13	1789860	2179825	ENSCHIG00000023493	PLCB4	phospholipase C beta 4 [Source:NCBI gene;Acc:102180505]
13	2216785	2233988	ENSCHIG00000013231	LAMP5	lysosomal associated membrane protein family member 5 [Source:NCBI gene;Acc:102180772]
13	2234059	2234329	ENSCHIG00000027261		None
13	2246691	2670604	ENSCHIG00000020573	PAK5	p21 (RAC1) activated kinase 5 [Source:NCBI gene;Acc:102181217]
13	2649053	2649161	ENSCHIG00000003092		None
13	6025824	6051785	ENSCHIG00000001772		None
13	9454543	9686972	ENSCHIG00000012174		None
13	11408570	11432979	ENSCHIG00000001803		None
13	14613836	14641494	ENSCHIG00000001821		None
13	16287736	16675396	ENSCHIG00000007318	CAMK1D	calcium/calmodulin dependent protein kinase ID [Source:NCBI gene;Acc:102174671]
13	16765575	16851088	ENSCHIG00000009477	CCDC3	coiled-coil domain containing 3 [Source:NCBI gene;Acc:102174221]
13	20693140	21126854	ENSCHIG00000023670	PLXDC2	plexin domain containing 2 [Source:NCBI gene;Acc:102188059]
13	22842823	22852857	ENSCHIG00000016716	BMI1	BMI1 proto-oncogene, polycomb ring finger [Source:NCBI gene;Acc:102191809]
13	23595152	23701440	ENSCHIG00000014515		None
13	24250702	24781909	ENSCHIG00000022589	KIAA1217	KIAA1217 ortholog [Source:NCBI gene;Acc:102170438]
13	35440630	35521848	ENSCHIG00000022497	WAC	WW domain containing adaptor with coiled-coil [Source:NCBI gene;Acc:102191629]
13	36941653	36959898	ENSCHIG00000001959		None
13	37048919	37066597	ENSCHIG00000001963		None
13	37188773	37208428	ENSCHIG00000012932	LOC102171968	sodium- and chloride-dependent glycine transporter 1-like [Source:NCBI gene;Acc:102171968]
13	37222700	37263108	ENSCHIG00000021637	PCSK2	proprotein convertase subtilisin/kexin type 2 [Source:HGNC Symbol;Acc:HGNC:8744]
13	37333904	37371851	ENSCHIG00000025675	BFSP1	beaded filament structural protein 1 [Source:NCBI gene;Acc:102187503]
13	37423911	37428754	ENSCHIG00000018146	DSTN	destrin, actin depolymerizing factor [Source:HGNC Symbol;Acc:HGNC:15750]
13	37434148	37481330	ENSCHIG00000022721	RRBP1	ribosome binding protein 1 [Source:NCBI gene;Acc:102179863]
13	37498938	37527529	ENSCHIG00000008802	BANF2	barrier to autointegration factor 2 [Source:NCBI gene;Acc:102188060]
13	37545670	37579161	ENSCHIG00000001971		None
13	37661880	37685442	ENSCHIG00000017948	SNX5	sorting nexin 5 [Source:NCBI gene;Acc:102188606]
13	37679686	37679921	ENSCHIG00000008902	SNORD17	small nucleolar RNA, C/D box 17 [Source:HGNC Symbol;Acc:HGNC:32713]
13	37687963	37695449	ENSCHIG00000008100	MGME1	mitochondrial genome maintenance exonuclease 1 [Source:NCBI gene;Acc:102188873]
13	37713396	37742512	ENSCHIG00000019495	OVOL2	ovo like zinc finger 2 [Source:NCBI gene;Acc:102180137]
13	37777164	37780819	ENSCHIG00000008463	PET117	PET117 homolog [Source:NCBI gene;Acc:108637387]
13	37781109	37806498	ENSCHIG00000023963	KAT14	lysine acetyltransferase 14 [Source:NCBI gene;Acc:102189321]
13	37856072	37869004	ENSCHIG00000015086	ZNF133	zinc finger protein 133 [Source:NCBI gene;Acc:102180683]
13	37876358	37924764	ENSCHIG00000023950	DZANK1	double zinc ribbon and ankyrin repeat domains 1 [Source:NCBI gene;Acc:102189971]
13	37926669	37938331	ENSCHIG00000014743	POLR3F	RNA polymerase III subunit F [Source:NCBI gene;Acc:102191061]
13	37939779	37947190	ENSCHIG00000024182	RBBP9	RB binding protein 9, serine hydrolase [Source:NCBI gene;Acc:102190614]
13	37954351	37986202	ENSCHIG00000016382	SEC23B	SEC23 homolog B, coat complex II component [Source:NCBI gene;Acc:102191348]
13	38540463	38702616	ENSCHIG00000010684	SLC24A3	solute carrier family 24 member 3 [Source:NCBI gene;Acc:102169025]
13	42653430	42665109	ENSCHIG00000015607	LOC102176622	dihydrodiol dehydrogenase 3 [Source:NCBI gene;Acc:102176622]
13	42674762	42686974	ENSCHIG00000011337	LOC102176897	dihydrodiol dehydrogenase 3 [Source:NCBI gene;Acc:102176897]
13	42692735	42706363	ENSCHIG00000012276	LOC102177638	dihydrodiol dehydrogenase 3 [Source:NCBI gene;Acc:102177638]
13	42693923	42694336	ENSCHIG00000026151		None
13	42720468	42733284	ENSCHIG00000015228	LOC102190498	dihydrodiol dehydrogenase 3 [Source:NCBI gene;Acc:102190498]
13	42787476	42802634	ENSCHIG00000026316	LOC102188841	dihydrodiol dehydrogenase 3 [Source:NCBI gene;Acc:102188841]
13	42852814	42865544	ENSCHIG00000013258	LOC102188299	prostaglandin F synthase 1 [Source:NCBI gene;Acc:102188299]
13	42912130	42931782	ENSCHIG00000021985	LOC102187932	dihydrodiol dehydrogenase 3-like [Source:NCBI gene;Acc:102187932]
13	42956897	42966616	ENSCHIG00000012227	LOC102187204	dihydrodiol dehydrogenase 3 [Source:NCBI gene;Acc:102187204]
13	42998212	43029528	ENSCHIG00000021527	LOC102189109	dihydrodiol dehydrogenase 3 [Source:NCBI gene;Acc:102189109]
13	43046514	43079907	ENSCHIG00000011701	LOC102186942	dihydrodiol dehydrogenase 3-like [Source:NCBI gene;Acc:102186942]
13	43066116	43066853	ENSCHIG00000024641	LOC102186674	14-3-3 protein zeta/delta pseudogene [Source:NCBI gene;Acc:102186674]
13	43103325	43126801	ENSCHIG00000016878	LOC102189495	dihydrodiol dehydrogenase 3 [Source:NCBI gene;Acc:102189495]
13	44250828	44273513	ENSCHIG00000002052		None
13	44310931	44333003	ENSCHIG00000002055		None
13	44411585	44433372	ENSCHIG00000002060		None
13	50587433	50631463	ENSCHIG00000020702	RNF24	ring finger protein 24 [Source:NCBI gene;Acc:102177729]
13	52711028	52755142	ENSCHIG00000024563		None
13	52788170	52799189	ENSCHIG00000001274		None
13	52851622	52867673	ENSCHIG00000014141		None
13	54199034	54237054	ENSCHIG00000011048	LAMA5	laminin subunit alpha 5 [Source:NCBI gene;Acc:102171801]
13	54498979	54631086	ENSCHIG00000007626	CDH4	cadherin 4 [Source:NCBI gene;Acc:102173482]
13	61816335	62104133	ENSCHIG00000009057	LOC102171351	short palate, lung and nasal epithelium carcinoma-associated protein 2B [Source:NCBI gene;Acc:102171351]
13	61845953	61847887	ENSCHIG00000002175		None
13	61962034	61971555	ENSCHIG00000014390	BPIFA2	BPI fold containing family A member 2 [Source:NCBI gene;Acc:102187962]
13	61993795	62104133	ENSCHIG00000023902		None
13	63162807	63189361	ENSCHIG00000002210		None
13	63236547	63236746	ENSCHIG00000002671	SNORA73	Small nucleolar RNA SNORA73 family [Source:RFAM;Acc:RF00045]
13	63244165	63249361	ENSCHIG00000014323	ASIP	agouti signaling protein [Source:NCBI gene;Acc:100860915]
13	63263617	63280635	ENSCHIG00000026741	AHCY	adenosylhomocysteinase [Source:NCBI gene;Acc:102191350]
13	63375659	63459284	ENSCHIG00000013191	ITCH	itchy E3 ubiquitin protein ligase [Source:NCBI gene;Acc:102191813]
13	66909045	66911536	ENSCHIG00000025435		None
13	69591203	69796584	ENSCHIG00000017606	CHD6	chromodomain helicase DNA binding protein 6 [Source:NCBI gene;Acc:102182984]
13	73616551	73625176	ENSCHIG00000018837	LOC102188237	trophoblast Kunitz domain protein 1-like [Source:NCBI gene;Acc:102188237]
13	76378631	76555924	ENSCHIG00000014845	PREX1	phosphatidylinositol-3,4,5-trisphosphate dependent Rac exchange factor 1 [Source:NCBI gene;Acc:102171529]
13	78119340	78191796	ENSCHIG00000021955	RIPOR3	RIPOR family member 3 [Source:NCBI gene;Acc:102173762]
13	82099378	82116256	ENSCHIG00000002395		None
13	82203730	82207775	ENSCHIG00000002404		None
14	221685	358687	ENSCHIG00000026552	SNTB1	syntrophin beta 1 [Source:NCBI gene;Acc:102178375]
14	365603	431827	ENSCHIG00000014274	MTBP	MDM2 binding protein [Source:NCBI gene;Acc:102178187]
14	432189	457980	ENSCHIG00000024054	MRPL13	mitochondrial ribosomal protein L13 [Source:NCBI gene;Acc:102177734]
14	490458	701160	ENSCHIG00000022643	COL14A1	collagen type XIV alpha 1 chain [Source:NCBI gene;Acc:102178089]
14	779201	889258	ENSCHIG00000023855	DEPTOR	DEP domain containing MTOR interacting protein [Source:NCBI gene;Acc:102177816]
14	944146	957070	ENSCHIG00000014386	DSCC1	DNA replication and sister chromatid cohesion 1 [Source:NCBI gene;Acc:102176904]
14	962906	1054233	ENSCHIG00000024002	TAF2	TATA-box binding protein associated factor 2 [Source:NCBI gene;Acc:102177544]
14	5871085	6278127	ENSCHIG00000013099	CNGB3	cyclic nucleotide gated channel subunit beta 3 [Source:NCBI gene;Acc:102170891]
14	5982613	6015852	ENSCHIG00000022052	RMDN1	regulator of microtubule dynamics 1 [Source:NCBI gene;Acc:102172081]
14	6278277	6397412	ENSCHIG00000001143		None
14	12245947	12360004	ENSCHIG00000008230	FSBP	RAD54 homolog B [Source:NCBI gene;Acc:102186978]
14	13168863	13229410	ENSCHIG00000001170		None
14	14732374	15235743	ENSCHIG00000013387	CPQ	carboxypeptidase Q [Source:NCBI gene;Acc:102182423]
14	15888728	16041083	ENSCHIG00000022338	MATN2	matrilin 2 [Source:NCBI gene;Acc:102180513]
14	18765079	18794030	ENSCHIG00000020223	YWHAZ	tyrosine 3-monooxygenase/tryptophan 5-monooxygenase activation protein zeta [Source:NCBI gene;Acc:102175223]
14	20563390	20586471	ENSCHIG00000022939	AZIN1	antizyme inhibitor 1 [Source:NCBI gene;Acc:102171441]
14	21324588	21815105	ENSCHIG00000013804	RIMS2	regulating synaptic membrane exocytosis 2 [Source:NCBI gene;Acc:102168840]
14	21897036	21903978	ENSCHIG00000021137	DCSTAMP	dendrocyte expressed seven transmembrane protein [Source:NCBI gene;Acc:102187609]
14	24600274	24601401	ENSCHIG00000011457		None
14	24790755	24830939	ENSCHIG00000001206		None
14	24793154	24821043	ENSCHIG00000001209		None
14	26461081	26646291	ENSCHIG00000001221		None
14	26533905	26536537	ENSCHIG00000017993	LOC108637522	nuclear receptor-binding factor 2-like [Source:NCBI gene;Acc:108637522]
14	29908198	31299496	ENSCHIG00000012588	CSMD3	CUB and Sushi multiple domains 3 [Source:HGNC Symbol;Acc:HGNC:19291]
14	37557057	37561864	ENSCHIG00000022058	FABP5	fatty acid binding protein 5 [Source:NCBI gene;Acc:102180059]
14	37722380	37879617	ENSCHIG00000005882	PAG1	phosphoprotein membrane anchor with glycosphingolipid microdomains 1 [Source:NCBI gene;Acc:102179789]
14	39193173	39253817	ENSCHIG00000014257	STMN2	stathmin 2 [Source:NCBI gene;Acc:102177815]
14	49407742	49724255	ENSCHIG00000002674	C8orf34	chromosome 14 C8orf34 homolog [Source:NCBI gene;Acc:102174760]
14	49830101	50130560	ENSCHIG00000016484	PREX2	phosphatidylinositol-3,4,5-trisphosphate dependent Rac exchange factor 2 [Source:NCBI gene;Acc:102175042]
14	62480156	62617346	ENSCHIG00000013822	PRKDC	protein kinase, DNA-activated, catalytic subunit [Source:NCBI gene;Acc:102171625]
14	65507880	65575824	ENSCHIG00000021918	ATAD2	ATPase family AAA domain containing 2 [Source:NCBI gene;Acc:102174319]
14	68823961	68869307	ENSCHIG00000001474		None
14	68894037	68920186	ENSCHIG00000001479		None
14	69249702	69269278	ENSCHIG00000001485		None
14	69338893	69342782	ENSCHIG00000013686	MYC	MYC proto-oncogene, bHLH transcription factor [Source:NCBI gene;Acc:102171262]
14	69395649	69395849	ENSCHIG00000003512		None
14	69435301	69435484	ENSCHIG00000001990		None
14	69462807	69462893	ENSCHIG00000002875		None
14	69502642	69502820	ENSCHIG00000004970		None
14	69538144	69538275	ENSCHIG00000004086		None
14	70310826	70404242	ENSCHIG00000001494		None
14	70635580	70830088	ENSCHIG00000001496		None
14	73523555	73755909	ENSCHIG00000026405	TG	thyroglobulin [Source:NCBI gene;Acc:100750237]
14	73658326	73686383	ENSCHIG00000017077	SLA	Src like adaptor [Source:NCBI gene;Acc:102181517]
14	78417206	78514908	ENSCHIG00000022281	KCNK9	potassium two pore domain channel subfamily K member 9 [Source:NCBI gene;Acc:102179786]
14	78647959	78928575	ENSCHIG00000012324	TRAPPC9	trafficking protein particle complex 9 [Source:NCBI gene;Acc:106502836]
14	80472038	80478875	ENSCHIG00000021920	LOC102188517	cytochrome P450 11B1, mitochondrial-like [Source:NCBI gene;Acc:102188517]
14	80478087	80485206	ENSCHIG00000015469	GML	glycosylphosphatidylinositol anchored molecule like [Source:NCBI gene;Acc:102174759]
14	80515811	80521176	ENSCHIG00000012278	LOC102188238	cytochrome P450 11B1, mitochondrial [Source:NCBI gene;Acc:102188238]
14	80641214	80641849	ENSCHIG00000011049		None
14	80686784	80688253	ENSCHIG00000016146	LY6H	lymphocyte antigen 6 family member H [Source:NCBI gene;Acc:102186884]
14	80699883	80701328	ENSCHIG00000012518	GPIHBP1	glycosylphosphatidylinositol anchored high density lipoprotein binding protein 1 [Source:NCBI gene;Acc:102186610]
14	80720068	80724673	ENSCHIG00000012546	GLI4	GLI family zinc finger 4 [Source:NCBI gene;Acc:102173949]
14	80779351	80788176	ENSCHIG00000024825	RHPN1	rhophilin Rho GTPase binding protein 1 [Source:NCBI gene;Acc:102186031]
14	80822897	80823952	ENSCHIG00000005605	MAFA	MAF bZIP transcription factor A [Source:NCBI gene;Acc:108637537]
14	80832069	80893852	ENSCHIG00000018027	ZC3H3	zinc finger CCCH-type containing 3 [Source:NCBI gene;Acc:102185759]
14	80901894	80906095	ENSCHIG00000010774	GSDMD	gasdermin D [Source:NCBI gene;Acc:102185480]
14	80910176	80914524	ENSCHIG00000014989	MROH6	maestro heat like repeat family member 6 [Source:NCBI gene;Acc:102185195]
14	80916317	80919433	ENSCHIG00000014486	NAPRT	nicotinate phosphoribosyltransferase [Source:NCBI gene;Acc:102184920]
14	80920623	80929833	ENSCHIG00000011578	EEF1D	eukaryotic translation elongation factor 1 delta [Source:NCBI gene;Acc:102173019]
14	80933518	80935440	ENSCHIG00000012655	TIGD5	tigger transposable element derived 5 [Source:NCBI gene;Acc:102184355]
14	80938595	80945404	ENSCHIG00000016380	PYCR3	pyrroline-5-carboxylate reductase 3 [Source:NCBI gene;Acc:102184075]
14	80948167	80951757	ENSCHIG00000008339	TSTA3	tissue specific transplantation antigen P35B [Source:NCBI gene;Acc:102172736]
14	80974688	80976172	ENSCHIG00000009581	ZNF623	zinc finger protein 623 [Source:NCBI gene;Acc:102172461]
14	80992591	80993218	ENSCHIG00000026180	CCDC166	coiled-coil domain containing 166 [Source:NCBI gene;Acc:102183526]
14	81005811	81013424	ENSCHIG00000022294	MAPK15	mitogen-activated protein kinase 15 [Source:NCBI gene;Acc:102183251]
14	81056490	81083129	ENSCHIG00000022260	PLEC	plectin [Source:NCBI gene;Acc:106504013]
14	81104163	81112540	ENSCHIG00000008072	PARP10	poly(ADP-ribose) polymerase family member 10 [Source:NCBI gene;Acc:102181318]
14	81114675	81116866	ENSCHIG00000002881	GRINA	glutamate ionotropic receptor NMDA type subunit associated protein 1 [Source:NCBI gene;Acc:102181056]
14	81136748	81164630	ENSCHIG00000012865	SPATC1	spermatogenesis and centriole associated 1 [Source:NCBI gene;Acc:102180776]
14	81166795	81168875	ENSCHIG00000022139	SMPD5	sphingomyelin phosphodiesterase 5, pseudogene [Source:NCBI gene;Acc:102180511]
14	81168999	81177982	ENSCHIG00000016629	OPLAH	5-oxoprolinase, ATP-hydrolysing [Source:NCBI gene;Acc:102180237]
14	81186484	81188267	ENSCHIG00000021121	EXOSC4	exosome component 4 [Source:NCBI gene;Acc:102171352]
14	81189601	81192772	ENSCHIG00000015619	GPAA1	glycosylphosphatidylinositol anchor attachment 1 [Source:NCBI gene;Acc:102170249]
14	81202154	81204276	ENSCHIG00000017517	CYC1	cytochrome c1, heme protein, mitochondrial [Source:NCBI gene;Acc:102169976]
14	81205481	81209181	ENSCHIG00000024489	SHARPIN	SHANK associated RH domain interactor [Source:NCBI gene;Acc:102169684]
14	81210934	81217923	ENSCHIG00000017314	MAF1	MAF1 homolog, negative regulator of RNA polymerase III [Source:NCBI gene;Acc:102169396]
14	81213529	81214090	ENSCHIG00000013359		None
14	81221881	81228574	ENSCHIG00000024906	HGH1	HGH1 homolog [Source:NCBI gene;Acc:102179683]
14	81230205	81232718	ENSCHIG00000009786		None
14	81250196	81250318	ENSCHIG00000003480		None
14	81254783	81290895	ENSCHIG00000018354	MROH1	maestro heat like repeat family member 1 [Source:NCBI gene;Acc:102179112]
14	81291233	81309942	ENSCHIG00000013489	BOP1	BOP1 ribosomal biogenesis factor [Source:NCBI gene;Acc:102178837]
14	81295622	81297077	ENSCHIG00000016970	SCX	scleraxis bHLH transcription factor [Source:NCBI gene;Acc:108637538]
14	81310267	81328465	ENSCHIG00000009445	HSF1	heat shock transcription factor 1 [Source:NCBI gene;Acc:102178552]
14	81330266	81338598	ENSCHIG00000022990	DGAT1	diacylglycerol O-acyltransferase 1 [Source:NCBI gene;Acc:100861225]
14	81345176	81348197	ENSCHIG00000007304	SCRT1	scratch family transcriptional repressor 1 [Source:NCBI gene;Acc:108637539]
14	81355701	81358132	ENSCHIG00000007873	TMEM249	transmembrane protein 249 [Source:HGNC Symbol;Acc:HGNC:44155]
14	81359356	81362387	ENSCHIG00000022072	FBXL6	F-box and leucine rich repeat protein 6 [Source:NCBI gene;Acc:102184523]
14	81363056	81365618	ENSCHIG00000014849	SLC52A2	solute carrier family 52 member 2 [Source:NCBI gene;Acc:102168746]
14	81378066	81386174	ENSCHIG00000000936	ADCK5	aarF domain containing kinase 5 [Source:NCBI gene;Acc:102177453]
14	81386353	81400508	ENSCHIG00000015833	CPSF1	cleavage and polyadenylation specific factor 1 [Source:NCBI gene;Acc:102177177]
14	81817652	81819014	ENSCHIG00000008396		None
14	89095126	89785548	ENSCHIG00000014726	ADGRB3	adhesion G protein-coupled receptor B3 [Source:NCBI gene;Acc:102182053]
14	91155177	91291178	ENSCHIG00000013509	FAM135A	family with sequence similarity 135 member A [Source:NCBI gene;Acc:102181221]
14	91178828	91179305	ENSCHIG00000008368		None
14	91311715	91331719	ENSCHIG00000006266	SDHAF4	succinate dehydrogenase complex assembly factor 4 [Source:HGNC Symbol;Acc:HGNC:20957]
14	91403568	91583951	ENSCHIG00000015060	SMAP1	small ArfGAP 1 [Source:NCBI gene;Acc:102185102]
14	91585064	91693727	ENSCHIG00000018487	B3GAT2	beta-1,3-glucuronyltransferase 2 [Source:NCBI gene;Acc:102180686]
15	934721	935659	ENSCHIG00000012318	LOC102168475	olfactory receptor 5AN1-like [Source:NCBI gene;Acc:102168475]
15	957367	958305	ENSCHIG00000002294	LOC102173289	olfactory receptor 5AN1-like [Source:NCBI gene;Acc:102173289]
15	973608	1000631	ENSCHIG00000001669		None
15	1600670	1651668	ENSCHIG00000024334		None
15	1707267	1748626	ENSCHIG00000018081		None
15	1724663	1742201	ENSCHIG00000012724		None
15	2636059	2643968	ENSCHIG00000017206	LOC102180785	proteoglycan 3-like [Source:NCBI gene;Acc:102180785]
15	2652325	2686066	ENSCHIG00000025766	LOC102180520	proteoglycan 3-like [Source:NCBI gene;Acc:102180520]
15	3996143	4038163	ENSCHIG00000026736	LOC108637647	fatty acid desaturase 2-like protein FADS2P1 [Source:NCBI gene;Acc:108637647]
15	4346274	4350076	ENSCHIG00000025651	LOC108635367	olfactory receptor 5D18 [Source:NCBI gene;Acc:102171084]
15	4363381	4420465	ENSCHIG00000008540		None
15	4699492	4723052	ENSCHIG00000014388		None
15	5091912	5092859	ENSCHIG00000007686	LOC102189696	olfactory receptor 4B1 [Source:NCBI gene;Acc:102189696]
15	5132949	5173668	ENSCHIG00000010789	PTPRJ	protein tyrosine phosphatase receptor type J [Source:NCBI gene;Acc:102174768]
15	5409016	5410062	ENSCHIG00000021050		None
15	5424046	5466601	ENSCHIG00000021564	NUP160	nucleoporin 160 [Source:NCBI gene;Acc:102188880]
15	5924083	6087080	ENSCHIG00000013768	C11orf49	chromosome 15 C11orf49 homolog [Source:NCBI gene;Acc:102170896]
15	6010449	6010521	ENSCHIG00000003550	U6	U6 spliceosomal RNA [Source:RFAM;Acc:RF00026]
15	8588402	8637528	ENSCHIG00000010305	ALX4	ALX homeobox 4 [Source:NCBI gene;Acc:102182521]
15	9047183	9214185	ENSCHIG00000011795	HSD17B12	hydroxysteroid 17-beta dehydrogenase 12 [Source:NCBI gene;Acc:102186887]
15	9250426	9319992	ENSCHIG00000001704		None
15	9317558	9317647	ENSCHIG00000002462	MIR129	microRNA mir-129 [Source:NCBI gene;Acc:104795721]
15	9319427	9328296	ENSCHIG00000001714		None
15	9343728	9343825	ENSCHIG00000001993		None
15	9358287	9365318	ENSCHIG00000001716		None
15	11420904	11653607	ENSCHIG00000001739		None
15	17997675	18178952	ENSCHIG00000009432	ABTB2	ankyrin repeat and BTB domain containing 2 [Source:NCBI gene;Acc:102181883]
15	18625500	18931116	ENSCHIG00000010337	KIAA1549L	KIAA1549 like [Source:NCBI gene;Acc:102191444]
15	19156700	19206570	ENSCHIG00000016418	CSTF3	cleavage stimulation factor subunit 3 [Source:NCBI gene;Acc:102189606]
15	19452148	19610369	ENSCHIG00000020414	CCDC73	coiled-coil domain containing 73 [Source:NCBI gene;Acc:102187418]
15	24865082	24909720	ENSCHIG00000016444	CCDC34	coiled-coil domain containing 34 [Source:NCBI gene;Acc:102179964]
15	27378988	27699335	ENSCHIG00000025967	UVRAG	UV radiation resistance associated [Source:NCBI gene;Acc:102174861]
15	27787330	27954338	ENSCHIG00000015313	LOC102190037	2-acylglycerol O-acyltransferase 2 [Source:NCBI gene;Acc:102190037]
15	27858900	27878914	ENSCHIG00000025677		None
15	27889361	27920430	ENSCHIG00000016227		None
15	27957147	28135945	ENSCHIG00000017465	LOC102172465	2-acylglycerol O-acyltransferase 2-like [Source:NCBI gene;Acc:102172465]
15	28025086	28052276	ENSCHIG00000016754	LOC102172740	2-acylglycerol O-acyltransferase 2-like [Source:NCBI gene;Acc:102172740]
15	28062426	28075351	ENSCHIG00000022165		None
15	30929777	30966109	ENSCHIG00000011110	LOC102173955	beta-galactosidase-1-like protein 2 [Source:NCBI gene;Acc:102173955]
15	32809436	32813650	ENSCHIG00000000500		None
15	32817218	32819529	ENSCHIG00000019521		None
15	32825806	32826847	ENSCHIG00000023023		None
15	34710324	34727967	ENSCHIG00000015759	TRIM5	tripartite motif-containing protein 5 [Source:NCBI gene;Acc:102169889]
15	34764839	34772952	ENSCHIG00000000581		None
15	34798912	34806607	ENSCHIG00000015116		None
15	35351617	35356047	ENSCHIG00000026363		None
15	35402374	35509524	ENSCHIG00000001810		None
15	35982018	35988833	ENSCHIG00000013289	LOC102175225	interferon-induced very large GTPase 1-like [Source:NCBI gene;Acc:102175225]
15	36040705	36047577	ENSCHIG00000001685	LOC108637674	interferon-induced very large GTPase 1-like [Source:NCBI gene;Acc:108637674]
15	36120576	36127451	ENSCHIG00000009663	LOC108633278	interferon-induced very large GTPase 1-like [Source:NCBI gene;Acc:108633278]
15	36204022	36210990	ENSCHIG00000001740	LOC102184922	interferon-induced very large GTPase 1 [Source:NCBI gene;Acc:102184922]
15	36330314	36332485	ENSCHIG00000012386		None
15	36339336	36340268	ENSCHIG00000003288	LOC102174676	olfactory receptor 2AG2 [Source:NCBI gene;Acc:102174676]
15	36349007	36349951	ENSCHIG00000002699	LOC102174408	olfactory receptor 2AG1 [Source:NCBI gene;Acc:102174408]
15	36366015	36366959	ENSCHIG00000006432	LOC102174136	olfactory receptor 2AG1 [Source:NCBI gene;Acc:102174136]
15	36371486	36371591	ENSCHIG00000005621	U6	U6 spliceosomal RNA [Source:RFAM;Acc:RF00026]
15	36376183	36377115	ENSCHIG00000010587	LOC102173864	olfactory receptor 2AG1-like [Source:NCBI gene;Acc:102173864]
15	36386456	36387436	ENSCHIG00000011856		None
15	36402899	36403822	ENSCHIG00000010701	LOC102173586	olfactory receptor 2D3-like [Source:NCBI gene;Acc:102173586]
15	36412171	36413142	ENSCHIG00000010351	LOC102173318	olfactory receptor 2AG1-like [Source:NCBI gene;Acc:102173318]
15	36441782	36442738	ENSCHIG00000012792	LOC102188498	olfactory receptor 6 [Source:NCBI gene;Acc:102188498]
15	36460816	36461817	ENSCHIG00000014370		None
15	36565904	36566857	ENSCHIG00000003338	LOC102172464	olfactory receptor 10A5-like [Source:NCBI gene;Acc:102172464]
15	36581094	36582062	ENSCHIG00000010478	LOC102172172	olfactory receptor 10A5-like [Source:NCBI gene;Acc:102172172]
15	36584395	36584498	ENSCHIG00000005232	U6	U6 spliceosomal RNA [Source:RFAM;Acc:RF00026]
15	36605119	36606072	ENSCHIG00000011460	LOC102190246	olfactory receptor 10A5 [Source:NCBI gene;Acc:102190246]
15	37787635	37818067	ENSCHIG00000001817		None
15	37957025	38017698	ENSCHIG00000019881	RIC3	RIC3 acetylcholine receptor chaperone [Source:NCBI gene;Acc:102184169]
15	39485068	39983128	ENSCHIG00000019548	SBF2	SET binding factor 2 [Source:NCBI gene;Acc:102178749]
15	40276352	40391452	ENSCHIG00000025822	MRVI1	murine retrovirus integration site 1 homolog [Source:NCBI gene;Acc:102174494]
15	41595693	41645527	ENSCHIG00000011378	DKK3	dickkopf WNT signaling pathway inhibitor 3 [Source:NCBI gene;Acc:102191633]
15	47375337	47458615	ENSCHIG00000002155	OTOG	otogelin [Source:NCBI gene;Acc:102188960]
15	48651874	48655592	ENSCHIG00000017000	HSPA8	heat shock protein family A (Hsp70) member 8 [Source:NCBI gene;Acc:102182240]
15	48653875	48653962	ENSCHIG00000005108	SNORD14	Small nucleolar RNA SNORD14 [Source:RFAM;Acc:RF00016]
15	49493171	49586659	ENSCHIG00000001905	LOC106502886	uncharacterized LOC106502886 [Source:NCBI gene;Acc:106502886]
15	54459567	54474610	ENSCHIG00000014004	SIDT2	SID1 transmembrane family member 2 [Source:NCBI gene;Acc:102185674]
15	54847302	54852956	ENSCHIG00000026573		None
15	54852779	54854519	ENSCHIG00000014534	APOC3	apolipoprotein C3 [Source:NCBI gene;Acc:102183985]
15	58322506	58393525	ENSCHIG00000004216	DRD2	dopamine receptor D2 [Source:NCBI gene;Acc:102177355]
15	59135383	59152996	ENSCHIG00000002037		None
15	59201050	59243352	ENSCHIG00000002046		None
15	59281178	59296559	ENSCHIG00000002049		None
15	62803768	62820972	ENSCHIG00000002067		None
15	62935571	63004095	ENSCHIG00000002070		None
15	63023230	63023826	ENSCHIG00000010296	C11orf87	chromosome 15 C11orf87 homolog [Source:NCBI gene;Acc:102173486]
15	63616629	63653065	ENSCHIG00000002077		None
15	63689597	64003707	ENSCHIG00000015147	DDX10	DEAD-box helicase 10 [Source:NCBI gene;Acc:102173212]
15	63854224	63854473	ENSCHIG00000025788		None
15	63950198	63950323	ENSCHIG00000003290		None
15	64044119	64161370	ENSCHIG00000023120	EXPH5	exophilin 5 [Source:NCBI gene;Acc:108633290]
15	64171014	64202889	ENSCHIG00000021251	POGLUT3	protein O-glucosyltransferase 3 [Source:NCBI gene;Acc:102191064]
15	64233037	64315033	ENSCHIG00000016475	C11orf65	chromosome 15 C11orf65 homolog [Source:NCBI gene;Acc:102191353]
15	64341803	64483912	ENSCHIG00000016588	ATM	ATM serine/threonine kinase [Source:NCBI gene;Acc:102190803]
15	64352814	64352918	ENSCHIG00000000660	5S_rRNA	5S ribosomal RNA [Source:RFAM;Acc:RF00001]
15	64495847	64547214	ENSCHIG00000016984	NPAT	protein NPAT [Source:NCBI gene;Acc:102190533]
15	64558556	64563772	ENSCHIG00000025404		None
15	64572185	64585743	ENSCHIG00000021198	ACAT1	acetyl-CoA acetyltransferase 1 [Source:NCBI gene;Acc:102172372]
15	64618598	64741415	ENSCHIG00000023581	CUL5	cullin 5 [Source:NCBI gene;Acc:102190245]
15	65331444	65450888	ENSCHIG00000008649	ALKBH8	alkB homolog 8, tRNA methyltransferase [Source:NCBI gene;Acc:102188424]
15	72543547	72814586	ENSCHIG00000002117		None
15	73020289	73673681	ENSCHIG00000008692	CNTN5	contactin 5 [Source:HGNC Symbol;Acc:HGNC:2175]
15	74972232	75131243	ENSCHIG00000012921	TRPC6	transient receptor potential cation channel subfamily C member 6 [Source:NCBI gene;Acc:102177817]
15	76161302	76170327	ENSCHIG00000013361		None
15	76311368	76321472	ENSCHIG00000026468	MMP7	matrix metallopeptidase 7 [Source:NCBI gene;Acc:102173210]
15	76377968	76437809	ENSCHIG00000026359	MMP20	matrix metallopeptidase 20 [Source:NCBI gene;Acc:102171626]
15	76507415	76521032	ENSCHIG00000012641	MMP27	matrix metallopeptidase 27 [Source:NCBI gene;Acc:102171174]
15	76527117	76548153	ENSCHIG00000026968	MMP8	matrix metallopeptidase 8 [Source:NCBI gene;Acc:102172738]
15	76619292	76629333	ENSCHIG00000010427	MMP1	matrix metallopeptidase 1 [Source:NCBI gene;Acc:102170620]
15	76656335	76663508	ENSCHIG00000022679	MMP3	matrix metallopeptidase 3 [Source:NCBI gene;Acc:102170893]
15	76670035	76683717	ENSCHIG00000026649	MMP12	matrix metallopeptidase 12 [Source:NCBI gene;Acc:102170339]
15	76763872	76776096	ENSCHIG00000021039	MMP13	matrix metallopeptidase 13 [Source:NCBI gene;Acc:102170069]
15	76930371	76957625	ENSCHIG00000021271	DCUN1D5	defective in cullin neddylation 1 domain containing 5 [Source:NCBI gene;Acc:102169778]
15	76975872	77379220	ENSCHIG00000017543	DYNC2H1	dynein cytoplasmic 2 heavy chain 1 [Source:NCBI gene;Acc:102171895]
15	77495141	77526250	ENSCHIG00000002124		None
15	77905530	78186872	ENSCHIG00000006770	PDGFD	platelet derived growth factor D [Source:NCBI gene;Acc:102168651]
15	78052336	78059432	ENSCHIG00000007991	DDI1	DNA damage inducible 1 homolog 1 [Source:HGNC Symbol;Acc:HGNC:18961]
15	78140563	78149892	ENSCHIG00000002127		None
15	79038195	79043527	ENSCHIG00000008146		None
15	79202560	79224685	ENSCHIG00000023433		None
15	79224045	79239989	ENSCHIG00000013458		None
15	79742082	79742556	ENSCHIG00000020857		None
16	294830	332595	ENSCHIG00000010182	ADORA1	adenosine A1 receptor [Source:NCBI gene;Acc:102181801]
16	335054	342440	ENSCHIG00000017519	MYBPH	myosin binding protein H [Source:NCBI gene;Acc:102182713]
16	342194	355580	ENSCHIG00000003384	CHI3L1	chitinase 3 like 1 [Source:NCBI gene;Acc:100860825]
16	874539	889063	ENSCHIG00000023819		None
16	906893	908716	ENSCHIG00000011064		None
16	925531	938256	ENSCHIG00000019212		None
16	951259	954201	ENSCHIG00000011089	ZBED6	zinc finger BED-type containing 6 [Source:NCBI gene;Acc:108633245]
16	963773	991510	ENSCHIG00000012149	ZC3H11A	zinc finger CCCH-type containing 11A [Source:NCBI gene;Acc:102188334]
16	1002573	1008579	ENSCHIG00000024013	LOC102174478	small nuclear ribonucleoprotein polypeptide E [Source:NCBI gene;Acc:100861346]
16	1281880	1293297	ENSCHIG00000012959	SOX13	SRY-box transcription factor 13 [Source:NCBI gene;Acc:102179689]
16	1297356	1298927	ENSCHIG00000018181		None
16	1299569	1316317	ENSCHIG00000004048	ETNK2	ethanolamine kinase 2 [Source:NCBI gene;Acc:102189889]
16	1318211	1328025	ENSCHIG00000015702	REN	renin [Source:NCBI gene;Acc:102190154]
16	1340290	1342908	ENSCHIG00000024611	KISS1	KiSS-1 metastasis suppressor [Source:NCBI gene;Acc:100860861]
16	1347452	1353460	ENSCHIG00000013932	GOLT1A	golgi transport 1A [Source:NCBI gene;Acc:102190441]
16	1370333	1492078	ENSCHIG00000021840	PLEKHA6	pleckstrin homology domain containing A6 [Source:NCBI gene;Acc:102179968]
16	1500935	1509919	ENSCHIG00000000791		None
16	1531206	1540495	ENSCHIG00000013049	PPP1R15B	protein phosphatase 1 regulatory subunit 15B [Source:NCBI gene;Acc:102180245]
16	1554792	1612802	ENSCHIG00000021981	PIK3C2B	phosphatidylinositol-4-phosphate 3-kinase catalytic subunit type 2 beta [Source:NCBI gene;Acc:102180522]
16	1617002	1617131	ENSCHIG00000002416		None
16	1631264	1674674	ENSCHIG00000010343	MDM4	MDM4 regulator of p53 [Source:NCBI gene;Acc:102191635]
16	1746703	1748841	ENSCHIG00000008109	LRRN2	leucine rich repeat neuronal 2 [Source:NCBI gene;Acc:102180787]
16	1839579	1857100	ENSCHIG00000000794		None
16	4302063	4360464	ENSCHIG00000022712	C4BPA	complement component 4 binding protein alpha [Source:NCBI gene;Acc:102179118]
16	4390042	4443235	ENSCHIG00000011741		None
16	4980551	5019495	ENSCHIG00000013657		None
16	5043000	5340821	ENSCHIG00000020774	CFH	complement factor H [Source:NCBI gene;Acc:102188881]
16	5144710	5207855	ENSCHIG00000000467		None
16	5405832	5842472	ENSCHIG00000015213	KCNT2	potassium sodium-activated channel subfamily T member 2 [Source:NCBI gene;Acc:102188067]
16	5876252	5957724	ENSCHIG00000021774	ATP2B4	plasma membrane calcium-transporting ATPase 4 [Source:NCBI gene;Acc:102176524]
16	5968393	5983565	ENSCHIG00000010292		None
16	6040549	6082018	ENSCHIG00000000808		None
16	6103308	6124967	ENSCHIG00000000813		None
16	6203708	6204865	ENSCHIG00000011065		None
16	6297232	6303941	ENSCHIG00000000817		None
16	6316312	6349252	ENSCHIG00000000820		None
[truncated: 1,498 more rows]

## Sheet: Table S3-3
Table S3-3 List of CNVRs identified in each of the six domestic goat populations analyzed in this study
Population	Chromosome	Start	End	Length (bp)	CNV events number	CNVR type
CB	1	6556161	8067168	1511007	13	Loss
CB	1	12144986	12153177	8191	2	Loss
CB	1	40823694	40837211	13517	19	Both
CB	1	40838508	40839495	987	3	Both
CB	1	40840460	40841542	1082	18	Both
CB	1	57305305	57305480	175	5	Gain
CB	1	80979358	80979656	298	15	Loss
CB	1	80980986	80981785	799	15	Loss
CB	1	80981858	80982313	455	15	Loss
CB	1	143400457	143428976	28519	6	Both
CB	1	144010925	144011376	451	5	Loss
CB	1	144069580	144090940	21360	2	Gain
CB	2	3405645	3433347	27702	3	Gain
CB	2	103265375	103269357	3982	2	Loss
CB	3	280619	328354	47735	4	Both
CB	3	949296	955757	6461	17	Both
CB	3	2576680	2576790	110	5	Gain
CB	3	2577408	2577901	493	6	Both
CB	3	9377261	9379547	2286	2	Loss
CB	3	21546304	21657287	110983	25	Both
CB	3	36919900	37434755	514855	13	Both
CB	3	40269718	40750969	481251	4	Loss
CB	3	51635189	51953832	318643	13	Both
CB	3	66281044	66663798	382754	48	Both
CB	3	66710690	66711296	606	2	Loss
CB	3	66713152	66714594	1442	5	Both
CB	3	66745095	66745204	109	10	Loss
CB	3	78825906	79587261	761355	24	Both
CB	3	97701167	97737181	36014	18	Both
CB	3	97754582	97798510	43928	4	Both
CB	3	97851028	97897597	46569	10	Both
CB	3	98630354	98981023	350669	9	Both
CB	3	101436021	101725706	289685	8	Both
CB	3	102838793	102839337	544	7	Loss
CB	3	111001355	111388603	387248	24	Both
CB	4	6557057	7823858	1266801	33	Both
CB	4	10264113	10264523	410	3	Loss
CB	4	37346508	39580157	2233649	19	Loss
CB	4	46513204	46516073	2869	3	Loss
CB	4	70116417	70189817	73400	13	Both
CB	4	115042307	115051861	9554	2	Loss
CB	5	5728	5963	235	3	Loss
CB	5	6143	6967	824	3	Loss
CB	5	9638065	9645799	7734	2	Loss
CB	5	49609133	49612064	2931	6	Loss
CB	5	57794797	58040519	245722	2	Both
CB	5	73022999	73197716	174717	8	Both
CB	5	73251128	73352243	101115	4	Both
CB	5	99175213	99408417	233204	21	Both
CB	5	100879436	101789216	909780	25	Both
CB	5	116562479	118357402	1794923	34	Both
CB	6	4070425	4078061	7636	3	Loss
CB	6	8786534	8804550	18016	5	Loss
CB	6	10407690	10414797	7107	3	Loss
CB	6	25682403	25957058	274655	2	Loss
CB	6	27829064	27831370	2306	2	Loss
CB	6	48544649	48547139	2490	2	Loss
CB	6	74307339	74315210	7871	3	Loss
CB	6	79700804	79742743	41939	4	Loss
CB	6	84500970	84508978	8008	2	Loss
CB	6	84999962	85062251	62289	28	Both
CB	6	99713789	99714590	801	2	Loss
CB	6	117076006	117084538	8532	11	Both
CB	7	13621055	13628829	7774	3	Loss
CB	7	22843094	22845852	2758	4	Loss
CB	7	34733012	34742093	9081	2	Loss
CB	7	68232524	69176903	944379	20	Both
CB	7	74648164	74652072	3908	2	Loss
CB	7	99095630	99180434	84804	4	Loss
CB	7	103037765	103054765	17000	4	Gain
CB	8	11302	11391	89	2	Gain
CB	8	11712	12115	403	2	Gain
CB	8	3411974	3414896	2922	3	Loss
CB	8	22627519	22670438	42919	10	Both
CB	8	22777659	22834523	56864	4	Loss
CB	8	22984788	23184228	199440	26	Both
CB	8	51127386	51135199	7813	3	Loss
CB	8	57490413	57492798	2385	3	Loss
CB	8	69981362	69981445	83	2	Gain
CB	8	69982636	69982766	130	3	Loss
CB	8	70012440	70019878	7438	14	Both
CB	8	77222743	77226897	4154	2	Loss
CB	8	92745838	93047868	302030	8	Loss
CB	8	107163860	107164235	375	4	Loss
CB	8	112060360	112068296	7936	7	Loss
CB	9	23732484	23732565	81	4	Loss
CB	9	74015807	74578936	563129	34	Both
CB	9	88043008	88043112	104	4	Loss
CB	10	3157547	4582678	1425131	9	Both
CB	10	77423341	78664784	1241443	55	Both
CB	10	97368287	97368425	138	4	Loss
CB	11	52246738	52249542	2804	2	Loss
CB	11	61790692	63660159	1869467	11	Both
CB	11	93170992	93180287	9295	2	Loss
CB	12	7918883	7926641	7758	3	Loss
CB	12	13774054	14947650	1173596	37	Both
CB	12	15141094	15664946	523852	24	Both
CB	12	15852222	15852462	240	2	Loss
CB	12	16295732	16300238	4506	2	Both
CB	12	35208386	35208625	239	2	Loss
CB	12	49904256	49907589	3333	2	Loss
CB	12	85471418	85477958	6540	13	Both
CB	13	6146	2871642	2865496	80	Both
CB	13	2877477	2878327	850	2	Both
CB	13	42663329	42881236	217907	13	Both
CB	13	61998021	62064118	66097	2	Both
CB	13	76326813	76326871	58	2	Loss
CB	13	82049917	82243209	193292	2	Both
CB	14	5011070	5011124	54	2	Loss
CB	14	15891092	15893614	2522	3	Loss
CB	14	24556349	24806632	250283	6	Loss
CB	14	26696797	26702410	5613	3	Loss
CB	14	35259143	35259936	793	2	Loss
CB	14	39231322	39246108	14786	7	Both
CB	14	94670698	94671220	522	2	Both
CB	15	3958064	3960641	2577	4	Loss
CB	15	32714235	32721977	7742	6	Loss
CB	15	34714664	34803496	88832	17	Both
CB	15	35969294	36290483	321189	32	Both
CB	15	61857166	61864947	7781	4	Loss
CB	15	64904435	64907806	3371	3	Loss
CB	15	70564814	70568553	3739	2	Loss
CB	15	73351353	73356145	4792	3	Loss
CB	15	76150165	78470375	2320210	38	Loss
CB	16	5017549	5269165	251616	29	Both
CB	16	5772792	6413295	640503	7	Both
CB	16	6561157	6568924	7767	4	Loss
CB	16	8473229	8484292	11063	2	Loss
CB	16	9005037	9009628	4591	5	Loss
CB	16	9585520	9594225	8705	3	Gain
CB	16	15689763	15963870	274107	2	Both
CB	16	33163191	33170998	7807	2	Loss
CB	16	42848401	42908674	60273	5	Loss
CB	16	42942209	42942874	665	3	Loss
CB	16	45738066	45741261	3195	4	Loss
CB	16	73311937	74704904	1392967	4	Loss
CB	17	418876	638958	220082	14	Both
CB	17	33373148	33376981	3833	3	Loss
CB	17	48048645	49884383	1835738	11	Both
CB	17	56857773	56944054	86281	7	Both
CB	17	68191800	69490097	1298297	12	Both
CB	18	1280372	1280902	530	6	Loss
CB	18	1491274	1923774	432500	33	Both
CB	18	25327573	26126692	799119	9	Loss
CB	18	46072988	46185535	112547	5	Loss
CB	18	46221765	46277078	55313	2	Loss
CB	18	51125036	51520764	395728	14	Both
CB	18	51590148	51625702	35554	7	Both
CB	18	51644352	51649613	5261	14	Both
CB	18	51680168	51689020	8852	5	Both
CB	18	52347648	52423021	75373	3	Gain
CB	18	57667306	59982298	2314992	48	Both
CB	18	60013401	61665649	1652248	50	Both
CB	18	62553406	62553574	168	2	Loss
CB	18	62710212	62979628	269416	4	Both
CB	18	64200468	64211130	10662	5	Both
CB	18	64277602	64517588	239986	26	Both
CB	18	67260591	67260655	64	2	Loss
CB	19	1969	3955	1986	2	Both
CB	19	5794828	6042033	247205	7	Both
CB	19	18882628	19106849	224221	31	Both
CB	19	19146179	19188401	42222	7	Both
CB	19	40995092	41000464	5372	2	Loss
CB	19	41092731	41128069	35338	4	Loss
CB	19	47825221	47860596	35375	20	Both
CB	19	49792082	49921798	129716	5	Both
CB	20	18723087	18728166	5079	6	Loss
CB	20	20346558	22315630	1969072	18	Loss
CB	21	18920051	18969898	49847	11	Both
CB	21	18981851	19558673	576822	43	Both
CB	21	22677531	24731487	2053956	73	Both
CB	21	38076845	38076904	59	4	Loss
CB	21	48906711	48912960	6249	9	Loss
CB	21	67028734	67138824	110090	30	Both
CB	21	68934139	69000500	66361	17	Both
CB	22	6627218	6634186	6968	2	Loss
CB	22	25269823	25999332	729509	5	Both
CB	22	26809647	26810524	877	2	Loss
CB	22	32814439	32819299	4860	2	Gain
CB	22	40886532	42248991	1362459	4	Both
CB	22	54572858	54575680	2822	2	Loss
CB	22	59509808	59512796	2988	4	Loss
CB	23	1584858	1614554	29696	4	Both
CB	23	3667353	3671002	3649	2	Gain
CB	23	15443469	15446502	3033	2	Loss
CB	23	20438959	20531970	93011	3	Loss
CB	23	20870435	22134704	1264269	38	Both
CB	23	22134992	22156657	21665	5	Both
CB	23	23088053	23254571	166518	26	Both
CB	23	23527744	23586474	58730	2	Both
CB	23	48861036	48863712	2676	16	Both
CB	23	48863749	48863947	198	2	Loss
CB	24	6446937	6450189	3252	2	Loss
CB	24	55309619	55309703	84	4	Loss
CB	25	2371090	2399967	28877	4	Loss
CB	25	34030171	34140206	110035	10	Both
CB	25	34431765	34452043	20278	6	Loss
CB	26	24642320	24649724	7404	2	Loss
CB	26	35029471	35123285	93814	3	Loss
CB	26	40992317	43598532	2606215	31	Both
CB	26	48631890	48639218	7328	2	Loss
CB	26	48661822	48661875	53	2	Loss
CB	26	51394604	51407986	13382	17	Loss
CB	27	4770	31698	26928	30	Both
CB	27	180220	180283	63	2	Loss
CB	27	31864666	31867812	3146	2	Loss
CB	27	33340182	33340264	82	8	Loss
CB	27	37899176	37906761	7585	6	Loss
CB	27	38592508	38649558	57050	3	Gain
CB	28	5943968	5946695	2727	4	Loss
CB	28	32545338	32559245	13907	5	Both
CB	28	38795401	38800735	5334	3	Loss
CB	28	40851524	44643302	3791778	71	Both
CB	28	44651101	44651893	792	3	Loss
CB	28	44653478	44653804	326	3	Loss
CB	28	44661119	44666871	5752	18	Both
CB	29	10323849	10330375	6526	3	Loss
CB	29	26570266	27050973	480707	14	Both
CB	29	33939920	33942482	2562	3	Loss
CB	29	37092043	39720169	2628126	21	Both
CB	29	42158672	42237373	78701	3	Both
CB	29	42247939	42348591	100652	11	Both
CB	29	45740842	46292598	551756	7	Both
CB	29	46330003	49567634	3237631	19	Loss
JT	1	40825361	40836066	10705	2	Loss
JT	1	40840635	40841468	833	9	Loss
JT	1	57305305	57305480	175	2	Gain
JT	1	80979358	80979657	299	9	Loss
JT	1	80980986	80981779	793	9	Loss
JT	1	80981858	80982313	455	9	Loss
JT	1	119549740	119549803	63	2	Loss
JT	1	144000064	144186143	186079	10	Both
JT	1	146201387	146655880	454493	8	Loss
JT	1	151392880	151418826	25946	3	Gain
JT	2	120389	124310	3921	2	Loss
JT	2	3405661	3433347	27686	2	Gain
JT	2	11700789	12781212	1080423	11	Both
JT	2	14876651	14877369	718	4	Loss
JT	2	14878215	14878665	450	4	Loss
JT	2	16416231	16416614	383	2	Gain
JT	2	60841980	60844729	2749	2	Loss
JT	2	82297357	82301565	4208	2	Loss
JT	2	100924688	102373869	1449181	13	Both
JT	2	122272770	123827507	1554737	8	Both
JT	2	129450824	129453995	3171	2	Loss
JT	2	130716473	130717231	758	4	Loss
JT	3	949296	956240	6944	8	Both
JT	3	2577200	2577714	514	3	Both
JT	3	2846140	2846199	59	2	Loss
JT	3	21369644	21433473	63829	2	Loss
JT	3	21566149	21618799	52650	7	Both
JT	3	34739794	34742473	2679	3	Loss
JT	3	49025205	49025969	764	3	Loss
JT	3	51689810	51996900	307090	8	Both
JT	3	66281044	66666049	385005	30	Both
JT	3	66745095	66745204	109	2	Loss
JT	3	67406579	67458760	52181	6	Both
JT	3	86828728	86862880	34152	8	Both
JT	3	97701167	97737181	36014	17	Both
JT	3	97752906	97839616	86710	3	Both
JT	3	97859483	97897597	38114	6	Both
JT	3	101357627	101357689	62	2	Loss
JT	3	101436021	101725443	289422	6	Both
JT	3	102838793	102839337	544	3	Loss
JT	3	111001355	111395166	393811	11	Both
JT	3	111533799	111574618	40819	4	Both
JT	4	6557057	7823850	1266793	12	Both
JT	4	13132436	13179247	46811	2	Both
JT	4	14741636	14860505	118869	12	Both
JT	4	46513204	46516073	2869	5	Loss
JT	4	54644935	54663049	18114	2	Loss
JT	4	70110660	70189768	79108	8	Both
JT	4	83523992	83527906	3914	3	Loss
JT	4	101267558	101271149	3591	2	Loss
JT	5	3123043	3168671	45628	2	Loss
JT	5	20529867	21284261	754394	6	Both
JT	5	49609133	49612064	2931	3	Loss
JT	5	55985746	56000238	14492	4	Loss
JT	5	72224121	72224576	455	2	Loss
JT	5	73023442	73196640	173198	8	Both
JT	5	87699668	87888171	188503	2	Loss
JT	5	97805241	97805333	92	2	Loss
JT	5	99175204	99408882	233678	17	Both
JT	5	100862253	101789223	926970	22	Both
JT	5	112040393	112064283	23890	3	Both
JT	6	2887503	3600520	713017	14	Both
JT	6	3689919	3697687	7768	2	Loss
JT	6	10407690	10414797	7107	2	Loss
JT	6	25776154	26000059	223905	2	Both
JT	6	28399620	28404860	5240	3	Loss
JT	6	48544645	48547139	2494	2	Loss
JT	6	84999962	85062706	62744	17	Both
JT	6	117076031	117084548	8517	7	Gain
JT	7	22535848	22535955	107	3	Loss
JT	7	68232506	69176907	944401	16	Both
JT	7	82630629	82638436	7807	2	Loss
JT	7	92979805	92987741	7936	4	Loss
JT	7	99096287	99174245	77958	4	Both
JT	7	107279914	107472671	192757	3	Both
JT	8	3411974	3414896	2922	3	Loss
JT	8	22774495	22836606	62111	8	Both
JT	8	22984172	23194206	210034	29	Both
JT	8	36062888	36069958	7070	2	Loss
JT	8	68245792	68255496	9704	3	Loss
JT	8	70012528	70020828	8300	4	Both
JT	8	71935591	74110860	2175269	12	Both
JT	9	23732484	23732565	81	2	Loss
JT	9	73952913	74555280	602367	23	Both
JT	9	76990062	77004792	14730	2	Loss
JT	10	6463371	6463844	473	3	Loss
JT	10	26265864	27172606	906742	3	Both
JT	10	77423323	78631635	1208312	31	Both
JT	11	2169938	2285241	115303	2	Loss
JT	11	52972984	52980828	7844	3	Loss
JT	11	67003519	67005993	2474	2	Loss
JT	12	13419274	14947214	1527940	13	Both
JT	12	15141970	15392146	250176	7	Both
JT	12	34181564	34181688	124	3	Loss
JT	12	36755774	36763550	7776	4	Loss
JT	12	85471536	85476837	5301	2	Loss
JT	13	8082	2874885	2866803	55	Both
JT	13	2877804	2878340	536	5	Both
JT	13	5428520	5432036	3516	2	Loss
JT	13	19121872	19125921	4049	3	Loss
JT	13	22850039	22850131	92	3	Loss
JT	13	61955005	62144285	189280	2	Gain
JT	14	4315919	4316241	322	2	Loss
JT	14	14787699	14790836	3137	2	Loss
JT	14	26696797	26702410	5613	3	Loss
JT	14	39231323	39246108	14785	3	Both
JT	14	49706553	49978802	272249	2	Loss
JT	14	70077853	70698341	620488	3	Both
JT	14	81745355	81745853	498	2	Loss
JT	15	32818444	32826171	7727	3	Loss
JT	15	34726409	34803067	76658	3	Both
JT	15	34977179	34977387	208	2	Loss
JT	15	35968634	36290483	321849	31	Both
JT	15	78432881	79890960	1458079	27	Both
JT	15	81376238	81431022	54784	2	Loss
JT	16	5025383	5140144	114761	13	Both
JT	16	5772792	6413295	640503	4	Gain
JT	16	6561157	6568924	7767	2	Loss
JT	16	22124654	22125065	411	4	Loss
JT	16	42848401	42908674	60273	2	Loss
JT	16	74189255	74432139	242884	2	Both
JT	17	435982	638958	202976	10	Both
JT	17	27876588	27876948	360	3	Loss
JT	17	39343468	39347351	3883	5	Both
JT	17	48048645	49884394	1835749	10	Both
JT	17	56264129	56268594	4465	2	Loss
JT	17	56842001	56921405	79404	4	Both
JT	18	1491529	1940401	448872	17	Both
JT	18	2003571	2007798	4227	2	Loss
JT	18	4821861	4821937	76	2	Loss
JT	18	25087232	25091086	3854	2	Loss
JT	18	25327424	26114139	786715	3	Loss
JT	18	26127734	26127788	54	6	Loss
JT	18	46246892	46277078	30186	4	Both
JT	18	51256718	51256826	108	7	Loss
JT	18	51590101	51625658	35557	5	Both
JT	18	51644356	51649613	5257	7	Both
JT	18	52316569	52452178	135609	2	Loss
JT	18	56011395	59979910	3968515	39	Both
JT	18	60075071	61726634	1651563	30	Both
JT	18	62550250	62974957	424707	4	Both
JT	18	63301337	63309212	7875	4	Loss
JT	18	64278718	64517506	238788	22	Both
JT	18	64698448	64753562	55114	7	Both
JT	19	5775124	6028479	253355	4	Both
JT	19	18928085	19110516	182431	14	Both
JT	19	19146180	19188381	42201	4	Both
JT	19	25340522	25340693	171	2	Loss
JT	19	47825220	47852983	27763	7	Both
JT	19	56017523	56054903	37380	2	Loss
JT	20	13247320	14858899	1611579	6	Loss
JT	20	64507884	64508863	979	2	Loss
JT	21	18919833	18944220	24387	5	Both
JT	21	18983888	19559756	575868	27	Both
JT	21	22678177	24731418	2053241	32	Both
JT	21	48906711	48912960	6249	6	Loss
JT	21	62545639	62556831	11192	3	Both
JT	21	67036562	67137395	100833	14	Both
JT	21	68934139	69000500	66361	14	Both
JT	22	32925401	34249975	1324574	5	Both
JT	22	59509808	59512796	2988	5	Loss
JT	23	1589791	1615026	25235	3	Loss
JT	23	16068152	16068547	395	3	Loss
JT	23	18004707	18010016	5309	4	Loss
JT	23	20698058	20810888	112830	3	Both
JT	23	20904791	22162159	1257368	23	Both
JT	23	23088047	23247344	159297	12	Both
JT	23	23533244	23588078	54834	2	Loss
JT	23	48861036	48862092	1056	8	Loss
JT	25	2366949	2370181	3232	4	Gain
JT	25	34034895	34136336	101441	8	Both
JT	26	40992328	41128263	135935	12	Both
JT	26	45204296	45204752	456	3	Loss
JT	26	48330322	48334158	3836	2	Gain
JT	26	51396178	51408184	12006	9	Loss
JT	27	4796	31618	26822	18	Both
JT	27	180220	180283	63	2	Loss
JT	27	10761579	10868077	106498	4	Both
JT	27	38592139	38649368	57229	4	Gain
JT	28	41968710	44643114	2674404	29	Both
JT	28	44651048	44656845	5797	6	Loss
JT	28	44661209	44666868	5659	4	Gain
JT	29	1498	6499	5001	15	Both
JT	29	3864803	3865350	547	3	Loss
JT	29	20583901	20583958	57	2	Loss
JT	29	26145704	26145796	92	2	Loss
JT	29	42158831	42237443	78612	4	Gain
JT	29	42247942	42348608	100666	13	Both
JT	29	45740807	46292598	551791	7	Both
MD	1	1793714	1812573	18859	4	Loss
MD	1	3689517	3692409	2892	2	Loss
MD	1	8529425	9754161	1224736	37	Both
MD	1	9862560	9867019	4459	2	Loss
MD	1	11476354	11484454	8100	3	Loss
MD	1	11512822	11516418	3596	3	Loss
MD	1	11868453	11874081	5628	4	Loss
MD	1	12144986	12153177	8191	3	Loss
MD	1	12628468	12628832	364	4	Loss
MD	1	15725257	18044601	2319344	100	Both
MD	1	25798285	25802768	4483	7	Loss
MD	1	31129085	31135272	6187	2	Loss
MD	1	34735421	34737670	2249	2	Loss
MD	1	38749149	38752478	3329	2	Loss
MD	1	40823663	40836301	12638	31	Both
MD	1	40837676	40839495	1819	17	Both
MD	1	40840507	40842373	1866	25	Both
MD	1	45086590	45092165	5575	6	Loss
MD	1	45414323	45416832	2509	10	Loss
MD	1	46395478	46403273	7795	13	Loss
MD	1	47345115	48237846	892731	50	Both
MD	1	48925232	48928239	3007	3	Loss
MD	1	57304616	57304787	171	2	Both
MD	1	57304854	57304924	70	2	Loss
MD	1	57305038	57305276	238	4	Both
MD	1	57305305	57305480	175	5	Gain
MD	1	58176524	58176936	412	2	Loss
MD	1	71395273	71397570	2297	5	Loss
MD	1	74048675	74052301	3626	9	Loss
MD	1	80979358	80979656	298	14	Loss
MD	1	80980986	80981779	793	14	Loss
MD	1	80981858	80982313	455	14	Loss
MD	1	81517083	81525867	8784	7	Loss
MD	1	94799009	94801571	2562	7	Loss
MD	1	103392522	103392641	119	3	Loss
MD	1	104288523	104291037	2514	10	Loss
MD	1	108620363	108625072	4709	2	Loss
MD	1	118522448	118530259	7811	3	Loss
MD	1	120625417	120633292	7875	13	Loss
MD	1	121890330	121895220	4890	2	Loss
MD	1	126296466	128657274	2360808	50	Both
MD	1	135471583	135471919	336	2	Gain
MD	1	143942591	144204718	262127	32	Both
MD	1	146339297	146655620	316323	18	Both
MD	1	148396121	148398487	2366	12	Loss
MD	1	150378231	150406462	28231	2	Loss
MD	1	150565778	150565830	52	3	Loss
MD	1	150671505	150671578	73	7	Loss
MD	1	151389460	151390376	916	9	Loss
MD	1	151392856	151426861	34005	22	Both
MD	2	3385869	3433347	47478	19	Both
MD	2	19827109	19835426	8317	2	Both
MD	2	19839399	19883188	43789	10	Both
MD	2	41903555	41905718	2163	5	Loss
MD	2	49914875	49914954	79	2	Loss
MD	2	53079246	53117665	38419	3	Both
MD	2	62848322	62850604	2282	10	Loss
MD	2	67329975	67336349	6374	3	Loss
MD	2	68029277	68037039	7762	7	Loss
MD	2	69377092	69380750	3658	2	Gain
MD	2	79717446	79720634	3188	4	Loss
MD	2	100121541	102381146	2259605	45	Both
MD	2	103265375	103269357	3982	2	Loss
MD	2	108068014	108068946	932	5	Loss
MD	2	123569219	123577019	7800	3	Loss
MD	2	125933615	125945552	11937	2	Both
MD	2	135140463	135141227	764	7	Loss
MD	3	209250	212943	3693	3	Loss
MD	3	219614	336134	116520	20	Both
MD	3	948801	955757	6956	13	Both
MD	3	2450838	2450901	63	3	Gain
MD	3	2469562	2470109	547	11	Both
MD	3	2471018	2471326	308	6	Both
MD	3	2576680	2576754	74	2	Gain
MD	3	2577670	2577768	98	2	Gain
MD	3	5147548	5148241	693	5	Both
MD	3	9377261	9379547	2286	4	Loss
MD	3	17782003	17869927	87924	14	Both
MD	3	20048239	20050948	2709	9	Loss
MD	3	21493200	21622467	129267	19	Both
MD	3	29387348	29411380	24032	3	Both
MD	3	34738514	34780863	42349	18	Both
MD	3	36919900	37434755	514855	11	Both
MD	3	48917426	48917564	138	8	Loss
MD	3	51635475	52000122	364647	17	Both
MD	3	53687241	53689798	2557	6	Loss
MD	3	54737081	54741767	4686	4	Loss
MD	3	63408317	64722800	1314483	45	Loss
MD	3	66281044	66666280	385236	112	Both
MD	3	66708347	66708641	294	11	Loss
MD	3	66710776	66711296	520	4	Loss
MD	3	66713152	66713663	511	6	Loss
MD	3	66745095	66745204	109	10	Loss
MD	3	67555392	67563202	7810	9	Loss
MD	3	71666931	73449711	1782780	28	Both
MD	3	79177375	79180631	3256	6	Loss
MD	3	80783766	80850750	66984	4	Loss
MD	3	80898548	83498139	2599591	99	Both
MD	3	86828890	86863600	34710	18	Both
MD	3	87950435	87988767	38332	2	Both
MD	3	88454009	88461689	7680	13	Loss
MD	3	88544482	88552253	7771	2	Loss
MD	3	97701167	97737181	36014	24	Both
MD	3	97745019	97897597	152578	13	Both
MD	3	101357627	101357689	62	4	Loss
MD	3	101422631	101725443	302812	13	Both
MD	3	106579083	106756494	177411	7	Both
MD	3	108006758	108153027	146269	13	Both
MD	3	110999721	111390682	390961	43	Both
MD	3	111519481	111576276	56795	18	Both
MD	3	112958177	112961601	3424	2	Loss
MD	3	115126730	115132936	6206	4	Loss
MD	3	116202445	116210188	7743	4	Loss
MD	3	117840642	117845146	4504	5	Loss
MD	3	120033729	120033970	241	4	Loss
MD	4	4684323	4687501	3178	3	Loss
MD	4	6217007	7824956	1607949	32	Both
MD	4	13067869	13180222	112353	29	Both
MD	4	14740991	14891461	150470	24	Both
MD	4	23345260	23350457	5197	2	Both
MD	4	25850949	25859702	8753	4	Both
MD	4	28829269	28837063	7794	10	Loss
MD	4	44758242	44761803	3561	2	Loss
MD	4	49257639	49261313	3674	2	Both
MD	4	62498624	62501240	2616	7	Loss
MD	4	70116263	70192605	76342	27	Both
MD	4	83523992	83527906	3914	6	Loss
MD	4	92216271	92219245	2974	3	Loss
MD	4	100594218	100600405	6187	10	Loss
MD	4	101267558	101271149	3591	3	Loss
MD	4	103398981	103401553	2572	7	Loss
MD	4	105973221	105980983	7762	9	Loss
MD	4	110807064	112531695	1724631	41	Both
MD	4	120391525	120398105	6580	6	Loss
MD	5	5679	5963	284	9	Both
MD	5	9638065	9645799	7734	6	Loss
MD	5	13516258	13519015	2757	4	Loss
MD	5	17878523	17884736	6213	14	Loss
MD	5	20529757	21284279	754522	16	Both
MD	5	24344573	24354356	9783	7	Loss
MD	5	36831489	36834005	2516	9	Loss
MD	5	49609133	49612064	2931	8	Loss
MD	5	55784805	55797646	12841	4	Both
MD	5	55985746	56000238	14492	2	Loss
MD	5	57209212	57209339	127	8	Loss
MD	5	57485317	57725713	240396	6	Both
MD	5	57794737	58082622	287885	13	Both
MD	5	58282807	58290200	7393	4	Loss
MD	5	73023434	73195513	172079	26	Both
MD	5	73282460	73380135	97675	4	Both
MD	5	78439333	78447082	7749	4	Loss
MD	5	96342534	96348422	5888	2	Loss
MD	5	97756471	97816340	59869	11	Both
MD	5	98731233	99100034	368801	16	Both
MD	5	99173228	99408530	235302	31	Both
MD	5	100755730	100847131	91401	13	Both
MD	5	100874384	102066882	1192498	54	Both
MD	5	105989921	105994471	4550	2	Loss
MD	5	112038092	112069357	31265	23	Both
MD	6	7985	19229	11244	4	Loss
MD	6	581027	583587	2560	4	Loss
MD	6	1662716	2211291	548575	2	Loss
MD	6	4070425	4078061	7636	8	Loss
MD	6	4142657	4149009	6352	11	Loss
MD	6	4293584	4293640	56	2	Loss
MD	6	5854217	5885412	31195	7	Both
MD	6	8283809	8286494	2685	6	Loss
MD	6	9045018	9062368	17350	3	Gain
MD	6	9658976	9659936	960	2	Loss
MD	6	18706718	19734682	1027964	46	Both
MD	6	25776083	26011259	235176	9	Both
MD	6	26971441	26977672	6231	4	Loss
MD	6	30214560	30238901	24341	10	Loss
MD	6	32589516	34557313	1967797	62	Both
MD	6	34699356	34703944	4588	11	Loss
MD	6	49395486	49395812	326	2	Loss
MD	6	52510667	52518471	7804	5	Loss
MD	6	65666882	65670087	3205	7	Loss
MD	6	69000804	69008545	7741	11	Loss
MD	6	72497599	72505517	7918	5	Loss
MD	6	73820325	73824330	4005	2	Gain
MD	6	73959516	73968211	8695	2	Loss
MD	6	74307339	74315210	7871	11	Loss
MD	6	76905226	76908133	2907	5	Loss
MD	6	77533853	77536214	2361	4	Loss
MD	6	79700804	79742743	41939	13	Loss
MD	6	81904843	81909538	4695	4	Loss
MD	6	85000309	85062708	62399	28	Both
MD	6	85205528	85272028	66500	3	Loss
MD	6	85390400	85462420	72020	4	Both
MD	6	85464778	85471786	7008	3	Both
MD	6	88073700	88076328	2628	7	Loss
MD	6	89109317	89111456	2139	2	Loss
MD	6	90794705	90797398	2693	2	Loss
MD	6	90832016	90835172	3156	2	Loss
MD	6	101465392	101467720	2328	8	Loss
MD	6	106916022	107531428	615406	4	Both
MD	6	107572437	107575460	3023	2	Loss
MD	6	117075437	117084538	9101	5	Both
MD	7	13621055	13628829	7774	9	Loss
MD	7	22843094	22845852	2758	5	Loss
MD	7	24981919	24984632	2713	3	Loss
MD	7	32346457	32346548	91	3	Loss
MD	7	34128266	34134636	6370	12	Loss
MD	7	36016578	36024362	7784	3	Loss
MD	7	41961075	41963490	2415	4	Loss
MD	7	42452643	42456655	4012	4	Loss
MD	7	58654116	58657387	3271	2	Gain
MD	7	68232529	69176925	944396	61	Both
MD	7	76561742	76569096	7354	2	Loss
MD	7	77418356	77420865	2509	2	Loss
MD	7	78289404	78291631	2227	13	Loss
MD	7	78729988	78739088	9100	2	Loss
MD	7	82630629	82638436	7807	7	Loss
MD	7	85471172	85475026	3854	2	Gain
MD	7	92979805	92987741	7936	12	Loss
MD	7	99099665	99174500	74835	3	Both
MD	7	99864805	99980096	115291	9	Loss
MD	7	100388848	100427115	38267	4	Loss
MD	7	103037516	103053861	16345	10	Both
MD	7	106035393	106041170	5777	2	Loss
MD	7	106667015	106679046	12031	2	Loss
MD	7	107278460	107473068	194608	14	Both
MD	8	11302	11391	89	2	Gain
MD	8	2607705	2607796	91	2	Gain
MD	8	3411974	3414896	2922	10	Loss
MD	8	5013953	6014268	1000315	11	Both
MD	8	9159460	9177395	17935	3	Loss
MD	8	14636028	14636100	72	2	Loss
MD	8	22713586	22834585	120999	9	Both
MD	8	22936316	23195978	259662	49	Both
MD	8	32125719	32133288	7569	2	Loss
MD	8	32851798	32855886	4088	3	Loss
MD	8	42844731	42852479	7748	3	Loss
MD	8	62838280	62840473	2193	3	Loss
MD	8	65124236	65248298	124062	3	Loss
MD	8	70006107	70006407	300	2	Loss
MD	8	70012526	70020360	7834	15	Both
MD	8	70034103	70057053	22950	5	Both
MD	8	70062736	70063309	573	4	Loss
MD	8	75747493	75747544	51	6	Loss
MD	8	81570420	81576139	5719	4	Loss
MD	8	88302859	88306485	3626	7	Loss
MD	8	88622638	88625241	2603	3	Loss
MD	8	92745790	93047868	302078	24	Both
MD	8	93141114	93148895	7781	9	Loss
MD	8	93812955	93823713	10758	4	Loss
MD	8	94126053	94129124	3071	8	Loss
MD	8	95998284	96001107	2823	4	Loss
MD	9	5457455	5561165	103710	5	Both
MD	9	9353059	9359216	6157	10	Loss
MD	9	10700658	10719111	18453	2	Loss
MD	9	19137274	19144706	7432	6	Loss
MD	9	23732484	23732565	81	12	Loss
MD	9	25952789	25956218	3429	2	Loss
MD	9	50792465	50810560	18095	2	Loss
MD	9	51352616	51355236	2620	8	Loss
MD	9	54289250	54300736	11486	3	Loss
MD	9	69328757	69332359	3602	2	Loss
MD	9	73945314	74578629	633315	45	Both
MD	9	77635182	77635358	176	5	Loss
MD	9	77817320	77819582	2262	12	Loss
MD	9	85925358	85929591	4233	4	Loss
MD	9	87848499	87852425	3926	2	Loss
MD	9	87954919	88116757	161838	13	Both
MD	9	88463293	88466533	3240	2	Loss
MD	10	802364	802441	77	2	Gain
MD	10	807828	807902	74	2	Gain
MD	10	875711	875795	84	3	Loss
MD	10	3896705	3950921	54216	8	Both
MD	10	27280233	27283891	3658	11	Loss
MD	10	38588194	38743363	155169	7	Loss
MD	10	43844550	43849150	4600	3	Loss
MD	10	60784544	60790716	6172	2	Gain
MD	10	61160033	61164918	4885	2	Loss
MD	10	61787088	61794848	7760	3	Loss
MD	10	63987046	63989815	2769	7	Loss
MD	10	72841162	72843362	2200	3	Loss
MD	10	75121433	75121709	276	3	Loss
MD	10	76339150	76355696	16546	2	Loss
MD	10	77423299	78839387	1416088	45	Both
MD	10	84834858	84849425	14567	4	Loss
MD	10	90396432	94855978	4459546	104	Both
MD	10	98107183	98114917	7734	10	Loss
MD	10	98459241	99336467	877226	32	Both
MD	10	100883936	100887686	3750	5	Loss
MD	11	6866156	6866369	213	8	Loss
MD	11	9374081	9378603	4522	4	Loss
MD	11	18365071	18390699	25628	6	Loss
MD	11	39264933	39267869	2936	2	Loss
MD	11	46806023	46845312	39289	19	Both
MD	11	67003519	67005993	2474	2	Loss
MD	11	102907611	102911012	3401	7	Loss
MD	11	105655145	105656163	1018	2	Gain
MD	12	20483	20573	90	6	Loss
MD	12	7918883	7926641	7758	12	Loss
MD	12	11447689	11449907	2218	2	Loss
MD	12	13415315	14947604	1532289	49	Both
MD	12	14974951	14975158	207	2	Loss
MD	12	15061296	15061928	632	2	Loss
MD	12	15082888	15648295	565407	28	Both
MD	12	15652949	15653067	118	3	Loss
MD	12	15654508	15654695	187	3	Loss
MD	12	15732442	15955021	222579	5	Both
MD	12	16295501	16300160	4659	4	Gain
MD	12	34181564	34181688	124	10	Loss
MD	12	35046784	35046927	143	2	Loss
MD	12	35180535	35180619	84	5	Loss
MD	12	35195252	35208625	13373	10	Both
MD	12	36755774	36763550	7776	13	Loss
MD	12	49904256	49907589	3333	2	Loss
MD	12	57291338	57344499	53161	5	Loss
MD	12	71532297	71535061	2764	3	Loss
MD	12	79466318	79480852	14534	2	Loss
MD	12	85471418	85477958	6540	10	Loss
MD	12	87159053	87160002	949	6	Loss
MD	13	9378	2875036	2865658	160	Both
MD	13	2877804	2877870	66	6	Gain
MD	13	5428520	5432036	3516	4	Loss
MD	13	20946464	20950526	4062	2	Loss
MD	13	37207562	37304978	97416	13	Loss
MD	13	42663228	42881236	218008	13	Both
MD	13	49636915	49645328	8413	6	Loss
MD	13	50089457	50089600	143	2	Loss
MD	13	50090369	50090965	596	7	Loss
MD	13	50589201	50593546	4345	2	Loss
MD	13	63158170	63203849	45679	6	Gain
MD	13	63226821	63381495	154674	8	Both
MD	13	70060112	70067886	7774	5	Loss
MD	14	3285674	3286025	351	3	Loss
MD	14	5998319	6001137	2818	13	Loss
MD	14	7063227	7069764	6537	4	Loss
MD	14	11369820	11375335	5515	9	Loss
MD	14	13195599	13198264	2665	6	Loss
MD	14	15891092	15893614	2522	2	Loss
MD	14	24556177	24806632	250455	14	Both
MD	14	26533888	26536121	2233	2	Loss
MD	14	29569822	29572235	2413	2	Loss
MD	14	35259143	35259936	793	8	Loss
MD	14	38981457	38991653	10196	3	Gain
MD	14	50198864	50201431	2567	2	Loss
MD	14	80629343	81407077	777734	15	Both
MD	14	86959575	86962074	2499	11	Loss
MD	15	919474	928324	8850	2	Loss
MD	15	1651055	1675373	24318	4	Both
MD	15	2215940	2233162	17222	5	Loss
MD	15	3195353	3195668	315	2	Loss
MD	15	3958064	3960641	2577	7	Loss
MD	15	4039361	4039757	396	2	Loss
MD	15	4666011	4666090	79	2	Loss
MD	15	24873518	24877557	4039	3	Loss
MD	15	26162360	26166902	4542	5	Loss
MD	15	32714235	32721977	7742	12	Loss
MD	15	32812657	32825914	13257	4	Both
MD	15	34713885	34794492	80607	4	Both
MD	15	35967185	36290483	323298	29	Both
MD	15	36566603	36605788	39185	4	Both
MD	15	40245758	40248427	2669	4	Loss
MD	15	48653827	48654029	202	4	Loss
MD	15	63737030	63740990	3960	5	Loss
MD	15	64904403	64907806	3403	5	Loss
MD	15	68819984	68827777	7793	9	Loss
MD	15	70702614	70709507	6893	2	Loss
MD	15	70938657	70943950	5293	4	Loss
MD	15	71228332	71232818	4486	3	Loss
MD	15	73351353	73356145	4792	2	Loss
MD	15	73975219	73977357	2138	3	Loss
MD	15	74827486	74835266	7780	13	Loss
MD	15	78978932	78987563	8631	4	Loss
MD	15	79790915	79801370	10455	4	Loss
MD	15	79918844	79923349	4505	2	Loss
MD	15	79958417	79960716	2299	5	Loss
MD	16	4357424	4439358	81934	3	Both
MD	16	4451153	4579037	127884	19	Both
MD	16	5026028	5303396	277368	33	Both
MD	16	5772792	6413295	640503	26	Both
MD	16	6607038	6614960	7922	4	Loss
MD	16	7125388	7131365	5977	3	Loss
MD	16	7592376	7600372	7996	5	Loss
MD	16	8473229	8484292	11063	10	Loss
MD	16	9005037	9009628	4591	5	Loss
MD	16	9209817	9214438	4621	4	Loss
MD	16	9735035	9742798	7763	2	Loss
MD	16	27592368	27595470	3102	7	Loss
MD	16	53371803	53428317	56514	3	Loss
MD	16	58053023	58064572	11549	2	Loss
MD	16	65398261	66519459	1121198	5	Both
MD	16	67813590	67814357	767	2	Loss
MD	16	74182672	74432378	249706	8	Both
MD	16	74544251	74546970	2719	2	Loss
MD	16	79243468	79266756	23288	2	Gain
MD	17	260959	308384	47425	7	Both
MD	17	411725	654352	242627	22	Both
MD	17	6458518	6461453	2935	2	Loss
MD	17	7148673	7162834	14161	3	Loss
MD	17	25208302	25589846	381544	6	Both
MD	17	29591489	29595014	3525	3	Loss
MD	17	32577689	32580533	2844	10	Loss
MD	17	37384051	37386986	2935	9	Loss
MD	17	39343468	39347351	3883	7	Both
MD	17	45938105	45940407	2302	5	Loss
MD	17	46419889	46422327	2438	11	Loss
MD	17	48048645	49884391	1835746	27	Both
MD	17	49923063	49925884	2821	8	Loss
MD	17	56841804	56921200	79396	17	Both
MD	17	59826075	59828112	2037	2	Loss
MD	17	60505223	60505287	64	2	Loss
MD	17	60673763	60673822	59	3	Loss
MD	17	60698923	60699069	146	11	Loss
MD	17	60983987	60984181	194	7	Loss
MD	17	66844807	66852522	7715	8	Loss
MD	17	67678721	67682233	3512	7	Loss
MD	17	68404018	68411894	7876	5	Loss
MD	17	68524988	68529989	5001	14	Loss
MD	17	68629173	68645289	16116	2	Both
MD	17	68654601	68676513	21912	2	Loss
MD	17	68974408	68978367	3959	2	Loss
MD	18	889726	897451	7725	8	Loss
MD	18	1491283	1972499	481216	44	Both
MD	18	2003557	2007802	4245	3	Loss
MD	18	21647381	24461960	2814579	28	Both
MD	18	25327424	26115722	788298	15	Both
MD	18	46185445	46305077	119632	11	Both
MD	18	50122220	50161903	39683	3	Both
MD	18	51256718	51256826	108	8	Loss
MD	18	51271609	51522901	251292	23	Both
MD	18	51590087	51704841	114754	15	Both
MD	18	52316355	52491901	175546	23	Both
MD	18	55110825	55114104	3279	2	Loss
MD	18	56011395	59998616	3987221	69	Both
MD	18	60001236	61726634	1725398	57	Both
MD	18	62422861	62650092	227231	8	Both
MD	18	62670045	64514079	1844034	91	Both
MD	18	64697979	64754814	56835	27	Both
MD	18	66365331	66365415	84	2	Loss
MD	19	608614	2303991	1695377	80	Loss
MD	19	2516910	2519412	2502	2	Loss
MD	19	4152643	4156074	3431	5	Loss
MD	19	5377126	5380771	3645	6	Loss
MD	19	5407474	5415218	7744	12	Loss
MD	19	5511389	5516729	5340	2	Loss
MD	19	5746849	6053887	307038	14	Both
MD	19	15839705	18446800	2607095	32	Both
MD	19	18882628	19188381	305753	34	Both
MD	19	23927304	23936403	9099	2	Loss
MD	19	41092893	41120690	27797	3	Loss
MD	19	47825201	47860991	35790	20	Both
MD	19	49780282	49922230	141948	14	Both
MD	19	56000074	56052014	51940	2	Both
MD	19	58536935	58540236	3301	4	Both
MD	20	6205088	8884299	2679211	70	Both
MD	20	29651564	29654131	2567	2	Loss
MD	20	39639228	39645841	6613	2	Loss
MD	20	43814603	43817231	2628	2	Loss
MD	20	44918469	44920668	2199	10	Loss
MD	20	47227699	47241492	13793	2	Loss
MD	20	47348947	47351608	2661	8	Loss
MD	20	54127186	54134983	7797	5	Loss
MD	20	55130962	55135589	4627	3	Gain
MD	20	55435399	55439038	3639	4	Loss
MD	20	60412805	60432289	19484	2	Loss
MD	20	61634240	61637889	3649	3	Loss
MD	20	64985460	64992897	7437	2	Loss
MD	20	71059174	71338281	279107	7	Both
MD	21	4144132	4146901	2769	3	Loss
MD	21	18919369	19561679	642310	45	Both
MD	21	22672720	24731487	2058767	96	Both
MD	21	25438040	27425438	1987398	70	Both
MD	21	34298606	34344565	45959	9	Both
MD	21	40360680	40369874	9194	8	Loss
MD	21	48906711	48912960	6249	14	Loss
MD	21	53827836	53855584	27748	3	Loss
MD	21	58165594	58183920	18326	5	Both
MD	21	63099230	63103636	4406	3	Loss
MD	21	67028734	67132378	103644	30	Both
MD	21	68934139	69000500	66361	26	Both
MD	21	69258567	69258638	71	3	Loss
MD	21	69311125	69359078	47953	8	Both
MD	22	1227269	1234836	7567	2	Loss
MD	22	1354471	3513600	2159129	26	Both
MD	22	9714601	9718484	3883	6	Loss
MD	22	25906817	25910807	3990	11	Loss
MD	22	26806130	26814499	8369	2	Loss
MD	22	37343510	37345945	2435	2	Loss
MD	22	40886530	42249192	1362662	14	Both
MD	22	59509808	59512796	2988	4	Loss
MD	23	1583021	1624100	41079	25	Both
MD	23	10982365	10982800	435	2	Loss
MD	23	16872834	16873134	300	2	Loss
MD	23	20075752	20235519	159767	15	Loss
MD	23	20397257	20532181	134924	22	Both
MD	23	20671755	20810944	139189	17	Both
MD	23	20870434	22165533	1295099	32	Both
MD	23	23036951	23042087	5136	3	Both
MD	23	23088031	23254746	166715	59	Both
MD	23	23531755	23588247	56492	11	Both
MD	23	46597367	46605080	7713	5	Loss
MD	23	46747504	46749803	2299	3	Loss
MD	23	47746003	47749139	3136	2	Loss
MD	23	48861036	48862126	1090	8	Loss
MD	23	48862214	48862318	104	2	Loss
MD	23	48863243	48863712	469	4	Loss
MD	24	85171	89045	3874	3	Loss
MD	24	1355430	1355717	287	2	Both
MD	24	1940735	1948675	7940	2	Loss
MD	24	9886405	9889567	3162	12	Loss
MD	24	10405468	10413209	7741	4	Loss
MD	24	10567970	10570511	2541	8	Loss
MD	24	12879463	12882353	2890	4	Loss
MD	24	17311895	17317080	5185	5	Loss
MD	24	61561538	61561851	313	3	Gain
MD	24	62059314	62101410	42096	4	Both
MD	25	2366706	2410598	43892	25	Both
MD	25	18186991	18197185	10194	14	Both
MD	25	34039490	34133892	94402	31	Both
MD	25	34303605	34601900	298295	14	Both
MD	25	36568594	36597729	29135	2	Loss
MD	25	40171494	40179432	7938	12	Loss
MD	26	2181089	2183600	2511	2	Loss
MD	26	23736088	23739378	3290	6	Loss
MD	26	31776549	31780014	3465	8	Loss
MD	26	34914110	34917719	3609	2	Loss
MD	26	40926170	40936134	9964	2	Gain
MD	26	40992317	43597895	2605578	82	Both
MD	26	44330056	44337876	7820	13	Loss
MD	26	49736825	49741070	4245	7	Loss
MD	26	50256865	50260070	3205	3	Loss
MD	26	50577836	50578466	630	3	Loss
MD	26	50609806	50617796	7990	5	Loss
MD	26	51385562	51408232	22670	24	Both
MD	26	51409675	51410401	726	2	Loss
MD	27	4778	31698	26920	28	Both
MD	27	70195	122695	52500	4	Loss
MD	27	487670	490433	2763	2	Loss
MD	27	8383160	8397997	14837	4	Both
MD	27	10761599	10946597	184998	24	Both
MD	27	10975005	10975063	58	3	Loss
MD	27	26932788	26935752	2964	7	Loss
MD	27	31864666	31867812	3146	3	Loss
MD	27	38588125	38679261	91136	23	Both
MD	27	41959792	41967489	7697	8	Loss
MD	28	3243117	3249577	6460	6	Loss
MD	28	4596231	4611830	15599	5	Loss
MD	28	30936178	30942513	6335	5	Loss
MD	28	40851382	44643362	3791980	77	Both
MD	28	44651034	44656937	5903	5	Loss
MD	28	44661119	44670860	9741	26	Both
MD	29	1498	2482	984	19	Loss
MD	29	4417	5263	846	8	Loss
MD	29	1110223	4231444	3121221	103	Loss
MD	29	5057603	5271207	213604	5	Both
MD	29	5320691	5321134	443	9	Loss
MD	29	5492355	5498165	5810	11	Loss
MD	29	12795643	12797864	2221	11	Loss
MD	29	20489679	20492625	2946	2	Loss
MD	29	26575559	27050649	475090	38	Both
MD	29	37184589	39720288	2535699	59	Both
MD	29	42149897	42227064	77167	3	Both
MD	29	42248243	42348162	99919	6	Both
MD	29	45740168	46292735	552567	34	Both
MD	29	46330663	49568408	3237745	54	Both
MN	1	1793714	1812573	18859	2	Loss
MN	1	8529051	9753782	1224731	25	Both
MN	1	11512822	11516418	3596	2	Loss
MN	1	11516803	11516890	87	2	Loss
MN	1	11868453	11874081	5628	2	Loss
MN	1	12144986	12153177	8191	2	Loss
MN	1	12628468	12628832	364	2	Loss
MN	1	13975754	13981097	5343	4	Loss
MN	1	15950666	15954535	3869	2	Loss
MN	1	34735421	34737670	2249	2	Loss
MN	1	36248874	36252096	3222	2	Loss
MN	1	39701702	39701873	171	6	Gain
MN	1	39773708	39779297	5589	3	Loss
MN	1	40823682	40836266	12584	30	Both
MN	1	40836334	40837111	777	2	Loss
MN	1	40837480	40839337	1857	10	Both
MN	1	40840553	40841602	1049	15	Both
MN	1	40841622	40842325	703	3	Loss
MN	1	45086590	45092165	5575	3	Loss
MN	1	46395478	46403273	7795	6	Loss
MN	1	48512047	48516013	3966	7	Loss
MN	1	71395273	71397570	2297	3	Loss
MN	1	74048675	74052301	3626	2	Loss
MN	1	76724775	76732575	7800	7	Loss
MN	1	80979358	80979656	298	8	Loss
MN	1	80980986	80981779	793	8	Loss
MN	1	80981858	80982313	455	8	Loss
MN	1	81517083	81525867	8784	4	Loss
MN	1	102009519	102011783	2264	4	Loss
MN	1	103392522	103392641	119	2	Loss
MN	1	104288523	104291036	2513	4	Loss
MN	1	107878633	107881588	2955	3	Loss
MN	1	108620363	108625072	4709	3	Loss
MN	1	114293158	114296156	2998	2	Gain
MN	1	120625417	120633292	7875	7	Loss
MN	1	124215945	124219072	3127	2	Loss
MN	1	126296466	128657274	2360808	28	Both
MN	1	143944269	144204506	260237	17	Both
MN	1	144320190	144320241	51	3	Loss
MN	1	146342705	146655880	313175	10	Both
MN	1	148396121	148398487	2366	6	Loss
MN	1	151389460	151390376	916	4	Loss
MN	1	151392878	151426527	33649	6	Both
MN	2	3242357	3246437	4080	2	Loss
MN	2	3402554	3433357	30803	9	Both
MN	2	19839401	19883188	43787	4	Both
MN	2	24402029	24409781	7752	3	Loss
MN	2	51411098	51418858	7760	2	Loss
MN	2	53696596	53698726	2130	3	Loss
MN	2	58807662	58810476	2814	4	Loss
MN	2	62848322	62850604	2282	6	Loss
MN	2	68029277	68037039	7762	3	Loss
MN	2	76069912	76070904	992	5	Loss
MN	2	91999715	92006053	6338	6	Loss
MN	2	95368748	95373802	5054	4	Loss
MN	2	97193727	97200082	6355	8	Loss
MN	2	101827945	101831878	3933	2	Loss
MN	2	103265375	103269357	3982	3	Loss
MN	2	122600507	122706067	105560	3	Both
MN	2	123569219	123577019	7800	2	Loss
MN	2	136427319	136430736	3417	2	Loss
MN	3	219690	331357	111667	7	Both
MN	3	950108	954351	4243	3	Gain
MN	3	9377261	9379547	2286	2	Loss
MN	3	20048239	20050948	2709	8	Loss
MN	3	21493214	21624112	130898	14	Both
MN	3	30281530	30284050	2520	6	Loss
MN	3	34738514	34781063	42549	12	Both
MN	3	51689810	51996900	307090	6	Both
MN	3	54737081	54741767	4686	2	Loss
MN	3	66281044	66665484	384440	47	Both
MN	3	66708347	66708641	294	4	Loss
MN	3	66745095	66745204	109	4	Loss
MN	3	67555392	67563202	7810	6	Loss
MN	3	76689246	76692685	3439	5	Loss
MN	3	79773285	79776538	3253	4	Loss
MN	3	80531468	80534058	2590	2	Loss
MN	3	86829019	86863077	34058	7	Both
MN	3	97701167	97739138	37971	14	Both
MN	3	97745603	97848636	103033	2	Both
MN	3	97855937	97897717	41780	9	Both
MN	3	101357599	101357689	90	4	Loss
MN	3	101428284	101725443	297159	7	Both
MN	3	102024737	102120258	95521	2	Loss
MN	3	108006758	108149774	143016	3	Both
MN	3	110999721	111033647	33926	15	Both
MN	3	111519979	111574565	54586	6	Both
MN	3	117840642	117845146	4504	2	Loss
MN	4	4684323	4687501	3178	2	Loss
MN	4	6217007	7824501	1607494	19	Both
MN	4	13068792	13179892	111100	13	Both
MN	4	14763393	14872427	109034	17	Both
MN	4	28829269	28837063	7794	3	Loss
MN	4	35908675	35916522	7847	4	Loss
MN	4	61374965	64937459	3562494	43	Loss
MN	4	70112643	70190046	77403	12	Both
MN	4	75887937	75890538	2601	2	Loss
MN	4	83523992	83527906	3914	4	Loss
MN	4	84803021	84810826	7805	3	Loss
MN	4	85248765	85254035	5270	2	Loss
MN	4	85425423	85431779	6356	5	Loss
MN	4	100594218	100600405	6187	2	Loss
MN	4	101267558	101271149	3591	4	Loss
MN	4	105973221	105980983	7762	5	Loss
MN	4	114404703	114412474	7771	6	Loss
MN	4	120391525	120398105	6580	4	Loss
MN	5	9638065	9645799	7734	2	Loss
MN	5	13516258	13519015	2757	4	Loss
MN	5	17290130	17290515	385	5	Loss
MN	5	17878523	17884736	6213	7	Loss
MN	5	20436043	20443681	7638	2	Loss
MN	5	20529757	21284265	754508	7	Both
MN	5	24344573	24354356	9783	2	Loss
MN	5	36831489	36834005	2516	6	Loss
MN	5	49609133	49612064	2931	2	Loss
MN	5	55785187	55797639	12452	3	Both
MN	5	57209212	57209338	126	7	Loss
MN	5	57484815	57736454	251639	8	Both
MN	5	57794480	57907731	113251	2	Both
MN	5	58282807	58290200	7393	2	Loss
MN	5	62022250	62022977	727	6	Loss
MN	5	62153670	62161523	7853	6	Loss
MN	5	73046618	73197988	151370	16	Both
MN	5	73298614	73370236	71622	4	Both
MN	5	78439333	78447082	7749	4	Loss
MN	5	89572828	89575334	2506	4	Loss
MN	5	97756694	97816340	59646	6	Both
MN	5	98847355	98850351	2996	2	Loss
MN	5	99176436	99419070	242634	19	Both
MN	5	100756635	100847131	90496	3	Both
MN	5	100878808	101813147	934339	21	Both
MN	5	101847811	102066842	219031	10	Both
MN	5	112043335	112043398	63	4	Loss
MN	5	112044921	112068439	23518	5	Gain
MN	6	16789	18768	1979	2	Both
MN	6	581027	583587	2560	2	Loss
MN	6	4070425	4078061	7636	4	Loss
MN	6	4293584	4293640	56	2	Loss
MN	6	5854921	5881109	26188	4	Both
MN	6	8283809	8286494	2685	3	Loss
MN	6	18999877	19335785	335908	8	Loss
MN	6	21290112	21309094	18982	4	Loss
MN	6	25766042	26011278	245236	3	Both
MN	6	30214560	30238901	24341	2	Loss
MN	6	30510318	30510452	134	3	Loss
MN	6	32804278	32828885	24607	4	Loss
MN	6	34699356	34703944	4588	3	Loss
MN	6	37392593	37397020	4427	2	Loss
MN	6	45528852	45536780	7928	2	Loss
MN	6	53147743	53155520	7777	2	Loss
MN	6	56555049	56557559	2510	6	Loss
MN	6	65666882	65670087	3205	7	Loss
MN	6	69000804	69008545	7741	6	Loss
MN	6	72802287	72940337	138050	4	Both
MN	6	74307339	74315210	7871	4	Loss
MN	6	75597849	75604185	6336	2	Loss
MN	6	76398787	76402770	3983	3	Loss
MN	6	77430365	77434423	4058	5	Loss
MN	6	77533853	77536214	2361	2	Loss
MN	6	79700804	79742743	41939	6	Loss
MN	6	80158223	80164616	6393	2	Loss
MN	6	85000139	85062745	62606	16	Both
MN	6	88073700	88076328	2628	4	Loss
MN	6	91149793	91149932	139	2	Loss
MN	6	97204357	98285679	1081322	2	Both
MN	6	101465392	101467720	2328	3	Loss
MN	6	117075406	117084538	9132	3	Both
MN	7	91408	91966	558	2	Loss
MN	7	2592428	2595866	3438	4	Both
MN	7	13621055	13628829	7774	4	Loss
MN	7	18660348	18666720	6372	3	Loss
MN	7	42452643	42456655	4012	3	Loss
MN	7	68905908	68906240	332	3	Loss
MN	7	70725493	70729059	3566	3	Loss
MN	7	74648164	74652072	3908	2	Loss
MN	7	92979805	92987741	7936	5	Loss
MN	7	99240991	99241270	279	2	Loss
MN	7	99841720	99980096	138376	7	Both
MN	7	100388848	100427115	38267	3	Loss
MN	7	101759586	101767363	7777	7	Loss
MN	7	103041850	103053564	11714	2	Loss
MN	7	107280544	107473068	192524	10	Loss
MN	7	108391408	108391517	109	5	Loss
MN	8	14883	17670	2787	3	Both
MN	8	319092	1236291	917199	26	Both
MN	8	2607705	2607796	91	3	Gain
MN	8	3411974	3414896	2922	5	Loss
MN	8	4261607	4264216	2609	3	Loss
MN	8	5013953	6014268	1000315	7	Both
MN	8	12011797	12019535	7738	3	Loss
MN	8	14566285	14574136	7851	2	Loss
MN	8	21688866	21689822	956	2	Loss
MN	8	22627458	22674360	46902	10	Both
MN	8	22777517	22834585	57068	3	Both
MN	8	22984820	23183561	198741	28	Both
MN	8	29085983	29093756	7773	2	Loss
MN	8	36062888	36069958	7070	4	Loss
MN	8	42844731	42852479	7748	3	Loss
MN	8	53875567	53877753	2186	2	Loss
MN	8	70012526	70020105	7579	8	Both
MN	8	75747493	75747544	51	3	Loss
MN	8	81570420	81576136	5716	2	Loss
MN	8	86038223	86050197	11974	2	Loss
MN	8	87529112	87530095	983	6	Loss
MN	8	88302859	88306485	3626	2	Loss
MN	8	88622638	88625241	2603	3	Loss
MN	8	92939971	92940037	66	2	Loss
MN	8	93020208	93588994	568786	23	Both
MN	8	94126053	94129124	3071	5	Loss
MN	8	95998284	96001107	2823	4	Loss
MN	8	112060360	112068296	7936	5	Loss
MN	9	1095	1888	793	3	Loss
MN	9	9353059	9359216	6157	5	Loss
MN	9	51352616	51355236	2620	5	Loss
MN	9	65656749	65664533	7784	4	Loss
MN	9	69737276	69741208	3932	3	Loss
MN	9	73960295	74009166	48871	2	Both
MN	9	74016715	74551078	534363	26	Both
MN	9	77628864	77638452	9588	5	Loss
MN	9	77761389	77769395	8006	5	Loss
MN	9	77841572	77846594	5022	2	Loss
MN	9	87954919	88075077	120158	9	Both
MN	10	7811373	7820965	9592	2	Loss
MN	10	8193673	8200022	6349	6	Loss
MN	10	27280233	27283891	3658	7	Loss
MN	10	37459937	37468177	8240	2	Loss
MN	10	38588158	38743265	155107	3	Loss
MN	10	39425571	39429277	3706	2	Loss
MN	10	52083226	52387391	304165	5	Loss
MN	10	61787088	61794848	7760	2	Loss
MN	10	63987046	63989815	2769	3	Loss
MN	10	77423320	78660779	1237459	18	Both
MN	10	79761779	79768761	6982	2	Loss
MN	10	82975191	82975764	573	3	Loss
MN	10	90008069	90008121	52	2	Loss
MN	10	98107183	98114917	7734	4	Loss
MN	10	98459241	99335792	876551	21	Both
MN	10	100883936	100887686	3750	2	Loss
MN	11	6866156	6866369	213	5	Loss
MN	11	17647605	17654794	7189	3	Loss
MN	11	46806791	46836798	30007	5	Both
MN	11	52972984	52980828	7844	7	Loss
MN	11	89608287	89738544	130257	2	Gain
MN	12	20483	20573	90	2	Loss
MN	12	7918883	7926641	7758	5	Loss
MN	12	11447689	11449907	2218	3	Loss
MN	12	13419888	14513621	1093733	22	Both
MN	12	15142719	15655193	512474	16	Both
MN	12	16295572	16300238	4666	3	Both
MN	12	17564537	17564856	319	8	Loss
MN	12	35208386	35208625	239	2	Loss
MN	12	36755774	36763550	7776	4	Loss
MN	12	41154047	41158626	4579	3	Loss
MN	12	42060224	42068050	7826	6	Loss
MN	12	49904256	49907589	3333	3	Loss
MN	12	50000171	50000281	110	2	Loss
MN	12	75087360	77024368	1937008	14	Both
MN	12	81673541	81793750	120209	3	Loss
MN	12	81928741	81928816	75	2	Loss
MN	12	86119664	86127395	7731	3	Loss
MN	12	87159053	87160002	949	5	Loss
MN	13	7795	2874885	2867090	61	Both
MN	13	2877804	2877870	66	2	Gain
MN	13	5428520	5432036	3516	3	Loss
MN	13	9628150	9629072	922	3	Loss
MN	13	11418416	11424369	5953	2	Loss
MN	13	16819501	16819694	193	2	Loss
MN	13	19882988	19889309	6321	7	Loss
MN	13	22850039	22850131	92	2	Loss
MN	13	33653398	33659162	5764	3	Loss
MN	13	37207562	37304978	97416	7	Loss
MN	13	38602380	38603200	820	2	Loss
MN	13	42654397	42881236	226839	6	Both
MN	13	43000787	43012722	11935	3	Loss
MN	13	49272311	49274748	2437	4	Loss
MN	13	50090369	50090965	596	3	Loss
MN	13	63226824	63381495	154671	3	Both
MN	14	711885	844645	132760	17	Both
MN	14	5011070	5011124	54	2	Loss
MN	14	9726152	9726226	74	4	Loss
MN	14	11369820	11375335	5515	4	Loss
MN	14	13195599	13198264	2665	4	Loss
MN	14	17508924	17512630	3706	4	Loss
MN	14	20565914	20566500	586	5	Loss
MN	14	20566576	20566941	365	5	Loss
MN	14	26533888	26536121	2233	2	Loss
MN	14	26696797	26702410	5613	8	Loss
MN	14	46356772	46364573	7801	2	Loss
MN	14	87449978	87456361	6383	3	Loss
MN	14	88563071	88569395	6324	6	Loss
MN	14	92542258	92545557	3299	2	Loss
MN	15	927166	976966	49800	6	Both
MN	15	3958064	3960641	2577	4	Loss
MN	15	4031840	4031953	113	2	Loss
MN	15	4039361	4039757	396	5	Loss
MN	15	11519024	11519123	99	4	Loss
MN	15	24641002	24644312	3310	2	Loss
MN	15	26162360	26166901	4541	2	Loss
MN	15	31299177	31299271	94	2	Loss
MN	15	32714235	32721977	7742	2	Loss
MN	15	32814035	32826171	12136	4	Both
MN	15	34695549	34710009	14460	2	Gain
MN	15	35969100	36290510	321410	12	Both
MN	15	37677718	37681345	3627	3	Gain
MN	15	61857166	61864947	7781	4	Loss
MN	15	64904403	64907806	3403	3	Loss
MN	15	65057754	65065562	7808	3	Loss
MN	15	67616754	67627076	10322	2	Loss
MN	15	70702614	70709507	6893	2	Loss
MN	15	70938657	70943950	5293	4	Loss
MN	15	73212544	73216054	3510	5	Loss
MN	15	74827486	74835266	7780	7	Loss
MN	15	77768204	77773344	5140	2	Both
MN	16	4794033	4799978	5945	2	Loss
MN	16	5027435	5215425	187990	21	Both
MN	16	5912410	6215407	302997	20	Both
MN	16	7125388	7131365	5977	3	Loss
MN	16	8473229	8484292	11063	6	Loss
MN	16	9005037	9009628	4591	5	Loss
MN	16	9209817	9214438	4621	3	Loss
MN	16	9735035	9742798	7763	6	Loss
MN	16	10482874	10486174	3300	2	Loss
MN	16	15100148	15100218	70	2	Loss
MN	16	23967692	23970649	2957	2	Loss
MN	16	27592368	27595470	3102	4	Loss
MN	16	42942209	42942874	665	3	Loss
MN	16	45738066	45741261	3195	4	Loss
MN	16	50877318	50879596	2278	3	Loss
MN	16	53377598	53428317	50719	3	Both
MN	16	58053023	58064572	11549	2	Loss
MN	16	74189406	74432237	242831	3	Both
MN	16	74544251	74546970	2719	2	Loss
MN	17	260932	308318	47386	4	Both
MN	17	417887	645094	227207	12	Both
MN	17	7148673	7162834	14161	3	Loss
MN	17	8877132	8877607	475	2	Loss
MN	17	30116008	30123866	7858	8	Loss
MN	17	32577689	32580533	2844	6	Loss
MN	17	34535029	34543905	8876	2	Loss
MN	17	37384051	37386986	2935	5	Loss
MN	17	46419889	46422327	2438	6	Loss
MN	17	48048645	49884399	1835754	24	Both
MN	17	49923063	49925884	2821	7	Loss
MN	17	56264129	56268594	4465	4	Loss
MN	17	56843717	56943416	99699	11	Both
MN	17	66844807	66852522	7715	5	Loss
MN	17	67678721	67682233	3512	6	Loss
MN	17	68191674	69490018	1298344	29	Both
MN	18	1491283	1967198	475915	22	Both
MN	18	25327573	26114139	786566	7	Both
MN	18	45988611	46286591	297980	15	Both
MN	18	50128604	50194890	66286	5	Both
MN	18	51203205	51541311	338106	12	Both
MN	18	51590276	51625370	35094	5	Gain
MN	18	51644454	51649613	5159	8	Both
MN	18	51679652	51688940	9288	5	Both
MN	18	52316603	52491901	175298	16	Both
MN	18	57665845	59980508	2314663	32	Both
MN	18	60006037	61654984	1648947	41	Both
MN	18	62086178	62160378	74200	3	Both
MN	18	62423018	62650094	227076	4	Both
MN	18	62656570	62978249	321679	13	Both
MN	18	63301337	63309212	7875	6	Loss
MN	18	64199221	64212957	13736	12	Both
MN	18	64275609	64517586	241977	18	Both
MN	18	64698042	64749600	51558	14	Both
MN	19	1684820	1687524	2704	4	Loss
MN	19	5407474	5415218	7744	5	Loss
MN	19	5746884	6053884	307000	9	Both
MN	19	18882628	19125614	242986	16	Both
MN	19	34129277	34129951	674	2	Loss
MN	19	49780312	49849507	69195	4	Both
MN	20	33939223	33946912	7689	7	Loss
MN	20	39639228	39645841	6613	2	Loss
MN	20	42681831	42688203	6372	5	Loss
MN	20	44918469	44920668	2199	5	Loss
MN	20	47348947	47351608	2661	4	Loss
MN	20	49417601	49418285	684	3	Loss
MN	20	49452498	49681591	229093	4	Loss
MN	20	55130962	55135589	4627	2	Gain
MN	20	55435399	55439038	3639	2	Loss
MN	20	56014988	56017337	2349	2	Loss
MN	20	67561703	67569556	7853	6	Loss
MN	21	6188244	6191414	3170	2	Gain
MN	21	7487417	7487471	54	2	Loss
MN	21	18938816	19560295	621479	20	Both
MN	21	22676144	24731487	2055343	47	Both
MN	21	27426971	27457698	30727	5	Loss
MN	21	34250377	34272488	22111	2	Both
MN	21	34297933	34340858	42925	5	Both
MN	21	40360680	40369874	9194	3	Loss
MN	21	45489954	45525039	35085	2	Loss
MN	21	45613942	45614630	688	6	Loss
MN	21	48906711	48912960	6249	7	Loss
MN	21	50151427	50151499	72	4	Gain
MN	21	51880453	51884517	4064	5	Loss
MN	21	58165726	58183920	18194	2	Both
MN	21	67036562	67129375	92813	21	Both
MN	21	67802535	67802597	62	2	Gain
MN	21	68934139	69000500	66361	13	Both
MN	22	6776667	8216404	1439737	2	Gain
MN	22	9714601	9718484	3883	5	Loss
MN	22	24889256	24893225	3969	5	Loss
MN	22	25906817	25910807	3990	5	Loss
MN	22	32814439	32819299	4860	2	Gain
MN	22	40886530	42248991	1362461	7	Both
MN	22	59509808	59512796	2988	3	Loss
MN	23	1583052	1624251	41199	13	Both
MN	23	10982365	10982800	435	4	Loss
MN	23	20419881	20531970	112089	6	Both
MN	23	20673280	20781124	107844	6	Both
MN	23	20869716	22163170	1293454	19	Both
MN	23	22813190	22839418	26228	3	Loss
MN	23	23089344	23254609	165265	27	Both
MN	23	23531529	23588247	56718	9	Both
MN	23	43191219	43195572	4353	2	Loss
MN	23	46643078	47401862	758784	27	Both
MN	24	5256803	5289415	32612	4	Gain
MN	24	9886405	9889567	3162	5	Loss
MN	24	10405468	10413209	7741	3	Loss
MN	24	12879463	12882353	2890	2	Loss
MN	24	27520728	27520886	158	4	Loss
MN	24	45726462	45829183	102721	3	Loss
MN	24	59108844	59109281	437	3	Loss
MN	25	2365541	2410319	44778	16	Both
MN	25	7529646	7529720	74	3	Loss
MN	25	18187269	18196837	9568	4	Loss
MN	25	34032586	34135397	102811	12	Both
MN	25	34431765	34452043	20278	4	Loss
MN	25	37537171	37544907	7736	2	Loss
MN	25	40171494	40179432	7938	6	Loss
MN	26	9544441	9577331	32890	3	Both
MN	26	20185157	20186128	971	4	Loss
MN	26	23736088	23739378	3290	3	Loss
MN	26	35159211	35161586	2375	2	Loss
MN	26	39200533	39206017	5484	6	Loss
MN	26	40992317	43591453	2599136	42	Both
MN	26	44330056	44337876	7820	8	Loss
MN	26	45182571	45732335	549764	16	Both
MN	26	48628661	48628721	60	2	Loss
MN	26	49736825	49741070	4245	4	Loss
MN	26	50577836	50578466	630	2	Loss
MN	26	50609806	50617796	7990	3	Loss
MN	26	51387977	51408022	20045	11	Both
MN	27	4710	31698	26988	16	Both
MN	27	70195	122695	52500	2	Loss
MN	27	5397910	5397997	87	2	Loss
MN	27	8383191	8397947	14756	3	Both
MN	27	10761298	10854138	92840	12	Both
MN	27	27029693	27037493	7800	7	Loss
MN	27	31864666	31867812	3146	2	Loss
MN	27	37899176	37906761	7585	7	Loss
MN	27	38589427	38653820	64393	15	Both
MN	28	3243117	3249577	6460	2	Loss
MN	28	41981603	44643359	2661756	28	Both
MN	28	44661186	44670830	9644	13	Both
MN	29	1498	8419	6921	18	Both
MN	29	5320691	5321134	443	5	Loss
MN	29	12795643	12797864	2221	3	Loss
MN	29	26145704	26145796	92	3	Loss
MN	29	26576015	27050649	474634	17	Both
MN	29	37172997	37426306	253309	16	Both
MN	29	37870124	38019040	148916	2	Loss
MN	29	38175733	38178515	2782	4	Loss
MN	29	39874892	39882454	7562	4	Loss
MN	29	42248808	42348608	99800	3	Both
MN	29	45740355	46292735	552380	22	Both
SC	1	30028580	30028637	57	3	Loss
SC	1	37886695	37886753	58	3	Loss
SC	1	40825206	40837111	11905	4	Loss
SC	1	40840644	40841602	958	4	Loss
SC	1	80979358	80979656	298	4	Loss
SC	1	80980986	80981779	793	4	Loss
SC	1	80981858	80982313	455	4	Loss
SC	1	132503118	132506556	3438	2	Loss
SC	1	144010925	144011375	450	3	Loss
SC	1	144015110	144186491	171381	3	Loss
SC	2	66003340	67032524	1029184	4	Loss
SC	2	97148198	97148295	97	2	Loss
SC	2	119041860	119042008	148	2	Loss
SC	3	948801	955757	6956	9	Both
SC	3	963414	963490	76	2	Loss
SC	3	1211138	1211318	180	2	Loss
SC	3	1447909	1697665	249756	2	Both
SC	3	7447806	7482789	34983	2	Both
SC	3	21571804	21618799	46995	2	Both
SC	3	27559362	29481125	1921763	13	Both
SC	3	66281044	66660053	379009	18	Both
SC	3	86835852	86863077	27225	5	Both
SC	3	97701167	97737181	36014	6	Both
SC	3	97755030	97799230	44200	3	Both
SC	3	97850895	97904701	53806	6	Both
SC	3	101357576	101357689	113	3	Loss
SC	3	102838793	102839337	544	3	Loss
SC	3	111001418	111033409	31991	5	Both
SC	4	20511	25187	4676	2	Gain
SC	4	6258121	7347823	1089702	6	Both
SC	4	13120648	13179355	58707	3	Both
SC	4	14782894	14859102	76208	7	Both
SC	4	14930848	14955394	24546	2	Gain
SC	4	25852652	25860083	7431	2	Both
SC	4	70116324	70190465	74141	6	Both
SC	4	71345906	73251575	1905669	4	Both
SC	5	51159246	51159896	650	3	Loss
SC	5	57794716	57907709	112993	2	Both
SC	5	62022250	62022977	727	3	Loss
SC	5	73022182	73187711	165529	7	Both
SC	5	73254539	73273507	18968	2	Both
SC	5	88526611	88526952	341	2	Loss
SC	5	99186825	99376142	189317	8	Both
SC	5	100878910	102066859	1187949	15	Both
SC	5	114615831	114616173	342	2	Loss
SC	6	5827507	5854921	27414	2	Both
SC	6	25682707	26002014	319307	4	Both
SC	6	31308473	31308631	158	2	Loss
SC	6	83623221	83623380	159	2	Loss
SC	6	85000309	85065360	65051	8	Both
SC	6	95454681	95455188	507	4	Loss
SC	6	106916022	107531315	615293	2	Both
SC	6	117076006	117084538	8532	2	Gain
SC	7	92979805	92987741	7936	3	Loss
SC	7	98657598	98657829	231	2	Loss
SC	7	104620664	104620902	238	2	Loss
SC	8	22775929	23194324	418395	14	Both
SC	8	32255695	32255838	143	2	Loss
SC	8	58923988	58969309	45321	4	Loss
SC	8	70012526	70019687	7161	3	Both
SC	8	104663632	104664350	718	2	Gain
SC	9	5457761	5561204	103443	2	Both
SC	9	54806324	54806395	71	3	Loss
SC	9	65189534	65451556	262022	2	Gain
SC	9	73945314	74481064	535750	10	Both
SC	9	74483690	74551087	67397	2	Both
SC	10	27280233	27283891	3658	2	Loss
SC	10	38588196	38743265	155069	3	Loss
SC	10	77423383	78628823	1205440	9	Both
SC	10	80723037	80723119	82	2	Loss
SC	10	86873569	86873695	126	2	Loss
SC	10	98107183	98114917	7734	2	Loss
SC	11	23309048	23309235	187	2	Loss
SC	11	37984829	37985590	761	2	Loss
SC	11	105874387	105874508	121	3	Loss
SC	12	13774054	14883665	1109611	8	Both
SC	12	15047920	15668258	620338	7	Both
SC	12	16211041	16211172	131	2	Loss
SC	12	25283689	25283911	222	3	Loss
SC	12	84027644	84033183	5539	2	Loss
SC	12	85472965	85477867	4902	2	Both
SC	13	1652831	1654125	1294	2	Loss
SC	13	2865219	2865714	495	3	Loss
SC	13	44151386	44490976	339590	5	Both
SC	13	63226824	63381495	154671	2	Gain
SC	14	41855335	41855852	517	2	Loss
SC	14	81058937	81061839	2902	5	Both
SC	14	87920170	87927894	7724	2	Loss
SC	15	35988797	36290531	301734	16	Both
SC	15	47378848	47379167	319	4	Loss
SC	15	58287087	58287145	58	3	Loss
SC	16	5026269	5296557	270288	8	Both
SC	16	5912304	6211739	299435	9	Both
SC	16	8473229	8484292	11063	3	Loss
SC	16	53042333	53042575	242	4	Loss
SC	16	75653061	76129529	476468	4	Both
SC	16	78833164	78833271	107	2	Loss
SC	17	411725	630945	219220	2	Both
SC	17	25208302	25589846	381544	3	Both
SC	17	39343468	39347351	3883	4	Both
SC	17	56880169	56927969	47800	2	Both
SC	18	1502606	1930775	428169	6	Both
SC	18	16198643	16198695	52	3	Loss
SC	18	22214034	22214297	263	3	Loss
SC	18	25328926	26115508	786582	4	Both
SC	18	26784781	26793439	8658	2	Both
SC	18	45988601	46305230	316629	9	Both
SC	18	51256718	51256826	108	3	Loss
SC	18	51278555	51512451	233896	2	Both
SC	18	51590087	51625425	35338	4	Both
SC	18	51644356	51649613	5257	2	Both
SC	18	52316569	52452178	135609	3	Loss
SC	18	57667306	59982339	2315033	14	Both
SC	18	60006136	61604244	1598108	24	Both
SC	18	61665224	61697103	31879	4	Both
SC	18	62874747	62927128	52381	3	Gain
SC	18	64279286	64514024	234738	9	Both
SC	18	64698466	64749165	50699	10	Both
SC	18	65890760	65939059	48299	3	Both
SC	18	67260591	67260655	64	3	Loss
SC	19	1533828	1533912	84	2	Loss
SC	19	5816715	6054451	237736	3	Both
SC	19	13098598	14897857	1799259	7	Loss
SC	19	18985740	19110570	124830	7	Both
SC	19	29143891	29180313	36422	3	Both
SC	19	41092911	41120675	27764	2	Loss
SC	19	49789163	49919985	130822	5	Both
SC	19	55984673	56043024	58351	3	Both
SC	19	56307581	56386221	78640	6	Loss
SC	19	61740735	61740809	74	2	Loss
SC	20	13247288	14858899	1611611	8	Loss
SC	20	33939223	33946912	7689	2	Loss
SC	21	7545242	7545715	473	2	Gain
SC	21	18982117	19562212	580095	8	Both
SC	21	22673679	22673883	204	2	Both
SC	21	22673925	22674231	306	2	Gain
SC	21	22677591	24666808	1989217	22	Both
SC	21	48906711	48912960	6249	3	Loss
SC	21	67028734	67135338	106604	8	Both
SC	21	67273149	67273527	378	2	Loss
SC	21	67458429	67458537	108	2	Loss
SC	21	68612203	68612526	323	2	Loss
SC	21	68934139	69000500	66361	6	Both
SC	22	49186852	49196523	9671	2	Gain
SC	22	57066893	57074682	7789	2	Loss
SC	23	1583008	1614622	31614	3	Both
SC	23	20873820	22162150	1288330	12	Both
SC	23	23091059	23175134	84075	2	Both
SC	25	34034894	34136278	101384	4	Both
SC	25	40419339	40419456	117	2	Loss
SC	26	330699	337337	6638	3	Loss
SC	26	40993802	41124579	130777	3	Both
SC	26	51395524	51412324	16800	4	Loss
SC	27	4847	31570	26723	8	Both
SC	27	10760990	10847091	86101	3	Both
SC	27	38592099	38649782	57683	5	Both
SC	28	2029176	2029248	72	2	Loss
SC	28	24881296	24881347	51	4	Loss
SC	28	24977013	24977183	170	2	Loss
SC	28	40851315	44635377	3784062	23	Both
SC	28	44661572	44670830	9258	7	Both
SC	29	1498	2457	959	4	Loss
SC	29	4028011	4434967	406956	2	Loss
SC	29	9415550	9415754	204	2	Loss
SC	29	32342890	32343168	278	3	Loss
SC	29	37620083	39719562	2099479	5	Both
SC	29	42247956	42346943	98987	3	Both
SC	29	45740462	46292598	552136	7	Both
TC	1	4377738	4385546	7808	2	Loss
TC	1	8463658	8468613	4955	2	Gain
TC	1	11261077	11535245	274168	3	Loss
TC	1	15950666	15954535	3869	2	Loss
TC	1	40825206	40837111	11905	20	Both
TC	1	40840460	40841602	1142	22	Both
TC	1	46316621	46321216	4595	3	Loss
TC	1	46395478	46403273	7795	2	Loss
TC	1	80979358	80979657	299	14	Loss
TC	1	80980986	80981779	793	14	Loss
TC	1	80981858	80982313	455	14	Loss
TC	1	80982983	80983045	62	6	Loss
TC	1	86644703	86657417	12714	3	Loss
TC	1	120625417	120633292	7875	5	Loss
TC	1	132503118	132506556	3438	4	Loss
TC	1	136358000	136365777	7777	2	Loss
TC	1	141906424	141906521	97	3	Loss
TC	1	143937832	143938013	181	2	Loss
TC	1	143942606	144188456	245850	18	Both
TC	1	144201833	144201897	64	4	Loss
TC	1	146342560	146653006	310446	13	Loss
TC	1	151392885	151426400	33515	4	Both
TC	2	3242357	3246437	4080	4	Loss
TC	2	46016247	49196309	3180062	21	Loss
TC	2	66003790	67032488	1028698	13	Loss
TC	2	116896756	116899568	2812	3	Loss
TC	2	130405499	133301576	2896077	45	Both
TC	3	219271	335313	116042	22	Both
TC	3	1447830	1697665	249835	8	Both
TC	3	20048239	20050948	2709	4	Loss
TC	3	21546411	21657394	110983	15	Both
TC	3	34739211	34793292	54081	5	Both
TC	3	51635189	52000122	364933	6	Both
TC	3	52016902	52016961	59	3	Loss
TC	3	59573202	59580394	7192	3	Loss
TC	3	66299897	66666049	366152	46	Both
TC	3	66713152	66713663	511	3	Loss
TC	3	66745095	66745204	109	7	Loss
TC	3	71666931	73449711	1782780	29	Both
TC	3	81871279	81875158	3879	2	Loss
TC	3	86829019	86863077	34058	11	Both
TC	3	88454009	88461689	7680	9	Loss
TC	3	97745019	97904701	159682	24	Both
TC	3	101357576	101357689	113	2	Loss
TC	3	101428358	101725706	297348	10	Both
TC	3	102844191	102844489	298	2	Loss
TC	3	108010743	108152223	141480	7	Both
TC	3	111000304	111390222	389918	25	Both
TC	3	111533799	111565046	31247	2	Loss
TC	4	20511	25060	4549	2	Gain
TC	4	6217730	7823523	1605793	31	Both
TC	4	13120648	13168023	47375	4	Both
TC	4	78739764	79377331	637567	4	Both
TC	4	80272133	82534486	2262353	15	Loss
TC	4	83523992	83527906	3914	3	Loss
TC	4	101267558	101271149	3591	2	Loss
TC	5	5733	5963	230	2	Loss
TC	5	9638065	9645799	7734	2	Loss
TC	5	17878523	17884734	6211	2	Loss
TC	5	49609133	49612064	2931	3	Loss
TC	5	57794716	57907731	113015	5	Both
TC	5	73043626	73196750	153124	11	Both
TC	5	73254383	73372234	117851	3	Gain
TC	5	96342534	96348417	5883	3	Loss
TC	5	97722947	97814625	91678	8	Both
TC	5	98766991	99099695	332704	3	Both
TC	5	99174710	99377045	202335	25	Both
TC	5	100878949	102033740	1154791	33	Both
TC	5	112039180	112068623	29443	7	Both
TC	6	10329	17729	7400	3	Loss
TC	6	4070425	4078061	7636	3	Loss
TC	6	5855006	5885412	30406	4	Both
TC	6	7286667	7294677	8010	2	Gain
TC	6	8532264	8532600	336	6	Loss
TC	6	25626216	26000038	373822	6	Both
TC	6	32589533	34557313	1967780	29	Both
TC	6	52510667	52518471	7804	3	Loss
TC	6	54196674	54199657	2983	4	Loss
TC	6	65666882	65670087	3205	5	Loss
TC	6	69000804	69008545	7741	3	Loss
TC	6	74307339	74315210	7871	3	Loss
TC	6	85000309	85062708	62399	26	Both
TC	6	90794705	90797398	2693	2	Loss
TC	6	106916163	107531408	615245	2	Loss
TC	6	117075460	117084538	9078	5	Both
TC	7	8934	9081	147	4	Loss
TC	7	32508264	34019140	1510876	6	Loss
TC	7	41961075	41963490	2415	2	Loss
TC	7	68232524	69176925	944401	26	Both
TC	7	70099547	70114705	15158	2	Both
TC	7	77645971	77649614	3643	5	Loss
TC	7	92979805	92987741	7936	2	Loss
TC	7	99101697	99180445	78748	2	Loss
TC	7	103040662	103053318	12656	6	Both
TC	7	107280545	107473068	192523	7	Loss
TC	8	319128	1236328	917200	12	Both
TC	8	2056680	2851661	794981	19	Loss
TC	8	22711022	23194174	483152	73	Both
TC	8	69982635	69982837	202	4	Loss
TC	8	70012526	70019946	7420	8	Both
TC	8	75747493	75747544	51	3	Loss
TC	8	80319544	81082185	762641	5	Loss
TC	8	86038223	86050197	11974	2	Loss
TC	8	92745653	93037254	291601	5	Both
TC	9	9353059	9359216	6157	3	Loss
TC	9	25319634	25325237	5603	2	Loss
TC	9	58420940	58428814	7874	2	Loss
TC	9	73937144	74566910	629766	37	Both
TC	9	77817320	77819582	2262	5	Loss
TC	9	87969543	88085471	115928	11	Both
TC	10	8193673	8200022	6349	4	Loss
TC	10	27280298	27283885	3587	2	Loss
TC	10	68910980	68914308	3328	3	Loss
TC	10	77479941	78631512	1151571	45	Both
TC	10	79761779	79768761	6982	3	Loss
TC	10	98107183	98114917	7734	5	Loss
TC	11	141662	3287072	3145410	35	Loss
TC	11	61790629	63660159	1869530	7	Both
TC	11	66475187	68295500	1820313	11	Both
TC	12	7918883	7926641	7758	2	Loss
TC	12	13774680	14947604	1172924	17	Both
TC	12	15142105	15618718	476613	24	Both
TC	12	16052859	16052943	84	2	Loss
TC	12	34181564	34181688	124	4	Loss
TC	12	49904256	49907589	3333	4	Loss
TC	12	72359680	72363343	3663	2	Loss
TC	12	75087386	77024584	1937198	21	Both
TC	12	84027644	84033183	5539	2	Loss
TC	13	111220	2874652	2763432	57	Both
TC	13	50089457	50089600	143	3	Loss
TC	13	50090369	50090965	596	3	Loss
TC	13	52738464	52857197	118733	4	Both
TC	13	61998044	62140130	142086	9	Both
TC	13	63158171	63203849	45678	2	Gain
TC	14	4315919	4316241	322	2	Loss
TC	14	24556177	24806480	250303	2	Both
TC	14	26696797	26702410	5613	3	Loss
TC	14	35259143	35259936	793	2	Loss
TC	14	89857263	89859971	2708	2	Loss
TC	15	2636193	2682192	45999	2	Both
TC	15	3195353	3195668	315	2	Loss
TC	15	4031840	4031953	113	2	Loss
TC	15	4196043	4199050	3007	2	Loss
TC	15	21396486	21399556	3070	2	Loss
TC	15	32818444	32826238	7794	2	Both
TC	15	34716436	34803139	86703	12	Both
TC	15	35353115	35353250	135	5	Loss
TC	15	35967185	36487398	520213	41	Both
TC	15	37797008	37801855	4847	2	Gain
TC	15	61519926	61522700	2774	4	Loss
TC	15	74827486	74835266	7780	3	Loss
TC	16	5015841	5303558	287717	34	Both
TC	16	5912304	6211688	299384	20	Both
TC	16	8473229	8484292	11063	5	Loss
TC	16	42890346	42979811	89465	6	Both
TC	16	45738066	45741261	3195	4	Loss
TC	16	73311937	74704929	1392992	10	Both
TC	16	75652879	76129346	476467	5	Loss
TC	16	79243468	79266756	23288	2	Gain
TC	17	260738	305929	45191	2	Gain
TC	17	411737	639934	228197	6	Both
TC	17	29591489	29595014	3525	5	Loss
TC	17	37384051	37386986	2935	2	Loss
TC	17	39343468	39347351	3883	16	Both
TC	17	48048645	49884399	1835754	14	Both
TC	17	56841788	56921379	79591	12	Both
TC	17	68522280	68522738	458	3	Loss
TC	17	68524348	68526591	2243	3	Loss
TC	17	68526754	68527673	919	8	Both
TC	17	68527739	68528154	415	3	Loss
TC	18	889726	897451	7725	6	Loss
TC	18	1543979	1923750	379771	17	Both
TC	18	2003590	2007777	4187	2	Loss
TC	18	7892765	7892818	53	2	Loss
TC	18	21822589	21824802	2213	2	Loss
TC	18	25328926	26115508	786582	6	Both
TC	18	26127734	26127788	54	7	Loss
TC	18	45988730	46147053	158323	4	Loss
TC	18	46221041	46286205	65164	10	Both
TC	18	50129282	50194610	65328	3	Both
TC	18	51125036	51557871	432835	16	Both
TC	18	51590087	51698389	108302	22	Both
TC	18	51712022	52470742	758720	18	Both
TC	18	52773060	52844757	71697	2	Both
TC	18	57665845	59982184	2316339	50	Both
TC	18	60005970	61572520	1566550	68	Both
TC	18	61636452	61692541	56089	4	Both
TC	18	62423121	62979366	556245	12	Both
TC	18	63301337	63309212	7875	4	Loss
TC	18	64200734	64213062	12328	4	Both
TC	18	64278312	64514079	235767	31	Both
TC	18	64734634	64749561	14927	12	Both
TC	19	5756945	6054597	297652	19	Both
TC	19	8731184	8745690	14506	2	Loss
TC	19	18882628	19126756	244128	18	Both
TC	19	19565803	19568389	2586	2	Loss
TC	19	23770808	23788693	17885	2	Loss
TC	19	32641259	32645450	4191	2	Loss
TC	19	41092893	41120690	27797	3	Loss
TC	19	47821159	47861061	39902	17	Both
TC	19	49780254	49930285	150031	10	Both
TC	19	56011205	56048788	37583	2	Both
TC	20	1548989	3572913	2023924	26	Both
TC	20	31628591	31629540	949	2	Loss
TC	20	39639228	39645841	6613	2	Loss
TC	21	18981962	19561986	580024	39	Both
TC	21	22675802	24666808	1991006	65	Both
TC	21	48906711	48912960	6249	5	Loss
TC	21	52048043	52053686	5643	2	Loss
TC	21	58165726	58183920	18194	5	Both
TC	21	67027331	67138574	111243	28	Both
TC	21	68934139	69001471	67332	26	Both
TC	21	69102522	69169082	66560	3	Both
TC	21	69318797	69359158	40361	2	Both
TC	22	1257925	1262455	4530	2	Loss
TC	22	1354862	3513989	2159127	8	Both
TC	22	32814468	32819299	4831	4	Gain
TC	23	1583024	1616542	33518	17	Both
TC	23	18004707	18010016	5309	3	Loss
TC	23	20888096	22163215	1275119	37	Both
TC	23	22803189	22826197	23008	2	Both
TC	23	23089342	23254571	165229	6	Both
TC	23	44569395	44572539	3144	2	Loss
TC	23	48858851	48859213	362	4	Loss
TC	24	85171	89045	3874	2	Loss
TC	24	23090829	23093303	2474	2	Loss
TC	25	2073950	2074032	82	8	Loss
TC	25	2365502	2399967	34465	13	Both
TC	25	18186990	18197193	10203	11	Both
TC	25	34034894	34136278	101384	21	Both
TC	26	1789206	1820281	31075	2	Loss
TC	26	40993802	41128263	134461	9	Both
TC	26	50609806	50617796	7990	2	Loss
TC	26	51384481	51387648	3167	2	Both
TC	26	51394561	51410400	15839	15	Loss
TC	27	4771	31570	26799	28	Both
TC	27	1145922	2323036	1177114	9	Both
TC	27	8383159	8397974	14815	6	Both
TC	27	10761006	10946598	185592	12	Both
TC	27	31864666	31867812	3146	3	Loss
TC	27	38589410	38649665	60255	16	Both
TC	27	41959792	41967489	7697	2	Loss
TC	28	32539429	32557394	17965	4	Both
TC	28	34541636	34542338	702	4	Loss
TC	28	40851294	44643252	3791958	64	Both
TC	28	44653478	44653804	326	4	Loss
TC	28	44661119	44670830	9711	24	Both
TC	29	2639	5931	3292	9	Loss
TC	29	26145704	26145796	92	2	Loss
TC	29	26570265	27050632	480367	18	Both
TC	29	37122568	37151024	28456	3	Loss
TC	29	42247939	42348656	100717	9	Both
TC	29	45740462	46293102	552640	21	Both

## Sheet: Table S3-4
Table S3-4 List of genes overlapped with CNVRs identified in domestic goat populations
Chromosome	Start	End	Ensembl ID	Gene name	description
1	7007941	7021991	ENSCHIG00000005619		None
1	7139126	7167385	ENSCHIG00000005626		None
1	7652894	7653016	ENSCHIG00000004662		None
1	7819511	7869412	ENSCHIG00000018986	ADAMTS5	ADAM metallopeptidase with thrombospondin type 1 motif 5 [Source:NCBI gene;Acc:102172097]
1	7974915	7985541	ENSCHIG00000006622	ADAMTS1	ADAM metallopeptidase with thrombospondin type 1 motif 1 [Source:NCBI gene;Acc:102172386]
1	8540021	8549501	ENSCHIG00000005630		None
1	8642502	8954580	ENSCHIG00000026432	APP	amyloid beta precursor protein [Source:NCBI gene;Acc:102186997]
1	8900969	8901075	ENSCHIG00000006510	U6	U6 spliceosomal RNA [Source:RFAM;Acc:RF00026]
1	9065599	9094506	ENSCHIG00000012998	GABPA	GA binding protein transcription factor subunit alpha [Source:NCBI gene;Acc:102188975]
1	9106620	9110320	ENSCHIG00000022046	ENSCHIG00000022046	ATP synthase peripheral stalk subunit F6 [Source:NCBI gene;Acc:102187983]
1	9126535	9142151	ENSCHIG00000015291	JAM2	junctional adhesion molecule 2 [Source:HGNC Symbol;Acc:HGNC:14686]
1	9238241	9253093	ENSCHIG00000018095	MRPL39	mitochondrial ribosomal protein L39 [Source:NCBI gene;Acc:102189901]
1	9308134	9308240	ENSCHIG00000005007	U6	U6 spliceosomal RNA [Source:RFAM;Acc:RF00026]
1	9554617	9618742	ENSCHIG00000005637		None
1	9634117	9634223	ENSCHIG00000006478	U6	U6 spliceosomal RNA [Source:RFAM;Acc:RF00026]
1	13852693	14110035	ENSCHIG00000016827	NCAM2	neural cell adhesion molecule 2 [Source:NCBI gene;Acc:102175058]
1	16498836	16498942	ENSCHIG00000002923	U6	U6 spliceosomal RNA [Source:RFAM;Acc:RF00026]
1	16637666	16637772	ENSCHIG00000002981	U6	U6 spliceosomal RNA [Source:RFAM;Acc:RF00026]
1	16707398	16707476	ENSCHIG00000004170	5S_rRNA	5S ribosomal RNA [Source:RFAM;Acc:RF00001]
1	16936448	16936570	ENSCHIG00000002232	5S_rRNA	5S ribosomal RNA [Source:RFAM;Acc:RF00001]
1	17151773	17305235	ENSCHIG00000012944	TMPRSS15	transmembrane serine protease 15 [Source:NCBI gene;Acc:102180152]
1	17305494	17332216	ENSCHIG00000024133	CHODL	chondrolectin [Source:NCBI gene;Acc:102180425]
1	17836940	17868003	ENSCHIG00000010676	C21orf91	chromosome 1 C21orf91 homolog [Source:NCBI gene;Acc:102175802]
1	18030922	18053387	ENSCHIG00000008206	BTG3	BTG anti-proliferation factor 3 [Source:NCBI gene;Acc:102176267]
1	35895723	36304923	ENSCHIG00000015544	EPHA3	EPH receptor A3 [Source:NCBI gene;Acc:102190819]
1	44941517	45232698	ENSCHIG00000026704	ABI3BP	ABI family member 3 binding protein [Source:NCBI gene;Acc:102182911]
1	47371066	47376253	ENSCHIG00000005802		None
1	58175148	58203131	ENSCHIG00000011705	NAA50	N(alpha)-acetyltransferase 50, NatE catalytic subunit [Source:NCBI gene;Acc:102185606]
1	71244164	71512826	ENSCHIG00000010169	DLG1	discs large MAGUK scaffold protein 1 [Source:NCBI gene;Acc:102178485]
1	80963387	80982430	ENSCHIG00000018541		None
1	81373000	81530675	ENSCHIG00000015662	MAP3K13	mitogen-activated protein kinase kinase kinase 13 [Source:NCBI gene;Acc:102178859]
1	94683299	94964404	ENSCHIG00000023878	FNDC3B	fibronectin type III domain containing 3B [Source:NCBI gene;Acc:102173887]
1	107762926	107974783	ENSCHIG00000021729	IQCJ	IQ motif containing J [Source:HGNC Symbol;Acc:HGNC:32406]
1	108600367	108960763	ENSCHIG00000011968		None
1	120625815	120627650	ENSCHIG00000011492		None
1	126249487	126329143	ENSCHIG00000017817	GK5	glycerol kinase 5 [Source:NCBI gene;Acc:102187809]
1	126343154	126547347	ENSCHIG00000009621	TFDP2	transcription factor Dp-2 [Source:NCBI gene;Acc:102179887]
1	126524036	126524682	ENSCHIG00000017443		None
1	126573868	126608167	ENSCHIG00000027094	ENSCHIG00000027094	ATPase Na+/K+ transporting subunit beta 3 [Source:NCBI gene;Acc:102188357]
1	126668676	126709806	ENSCHIG00000012094	GRK7	G protein-coupled receptor kinase 7 [Source:NCBI gene;Acc:102180541]
1	126738681	126738762	ENSCHIG00000001832	U6	U6 spliceosomal RNA [Source:RFAM;Acc:RF00026]
1	126746136	126752276	ENSCHIG00000013336	RNF7	ring finger protein 7 [Source:NCBI gene;Acc:102180802]
1	126755877	126781058	ENSCHIG00000006789		None
1	126774033	126774134	ENSCHIG00000005895	U6	U6 spliceosomal RNA [Source:RFAM;Acc:RF00026]
1	126872992	126970776	ENSCHIG00000002573	RASA2	RAS p21 protein activator 2 [Source:NCBI gene;Acc:102181436]
1	127059054	127062665	ENSCHIG00000010094	ZBTB38	zinc finger and BTB domain containing 38 [Source:NCBI gene;Acc:102181901]
1	127208009	127311669	ENSCHIG00000025350	PXYLP1	2-phosphoxylose phosphatase 1 [Source:NCBI gene;Acc:102183108]
1	127233985	127236269	ENSCHIG00000020425		None
1	127351938	127427826	ENSCHIG00000008629	SPSB4	splA/ryanodine receptor domain and SOCS box containing 4 [Source:NCBI gene;Acc:102188901]
1	127523491	127554323	ENSCHIG00000022243	ENSCHIG00000022243	solute carrier family 25 member 36 [Source:NCBI gene;Acc:102189165]
1	127775599	127801960	ENSCHIG00000015242	TRIM42	tripartite motif containing 42 [Source:NCBI gene;Acc:102183367]
1	127904175	128086786	ENSCHIG00000022240	CLSTN2	calsyntenin 2 [Source:NCBI gene;Acc:102189715]
1	128334987	128474510	ENSCHIG00000006793		None
1	132448867	132586770	ENSCHIG00000021083	PCCB	propionyl-CoA carboxylase subunit beta [Source:NCBI gene;Acc:102191181]
1	143401401	143405390	ENSCHIG00000023504	ENSCHIG00000023504	stefin-C [Source:NCBI gene;Acc:102186527]
1	143428470	143431643	ENSCHIG00000018248	ENSCHIG00000018248	cystatin-B [Source:NCBI gene;Acc:102186806]
1	144280950	144324875	ENSCHIG00000017585	TRPM2	transient receptor potential cation channel subfamily M member 2 [Source:NCBI gene;Acc:102171382]
1	146237387	146240488	ENSCHIG00000021487	S100B	S100 calcium binding protein B [Source:NCBI gene;Acc:102169524]
1	146284165	146307611	ENSCHIG00000011147	PRMT2	protein arginine methyltransferase 2 [Source:NCBI gene;Acc:102169805]
1	146462603	146479556	ENSCHIG00000023287	FBXO25	F-box protein 25 [Source:NCBI gene;Acc:102170639]
1	146486774	146527707	ENSCHIG00000018317	TDRP	testis development related protein [Source:NCBI gene;Acc:102177478]
1	146652452	146688094	ENSCHIG00000010039		None
1	148346902	148472293	ENSCHIG00000014635	DOP1B	DOP1 leucine zipper like protein B [Source:NCBI gene;Acc:102178575]
1	150561396	150638595	ENSCHIG00000011764	ERG	ETS transcription factor ERG [Source:NCBI gene;Acc:102177198]
1	151375586	151472959	ENSCHIG00000025923		None
2	3387212	3397719	ENSCHIG00000019559	ENSCHIG00000019559	group IID secretory phospholipase A2 [Source:NCBI gene;Acc:102168673]
2	3422195	3429477	ENSCHIG00000019640	ENSCHIG00000019640	group IID secretory phospholipase A2-like [Source:NCBI gene;Acc:108633234]
2	11661711	11733519	ENSCHIG00000018867	PTPRU	protein tyrosine phosphatase receptor type U [Source:NCBI gene;Acc:102174520]
2	12525582	12532818	ENSCHIG00000006218		None
2	14877372	14901959	ENSCHIG00000018656	ENSCHIG00000018656	S100P binding protein [Source:NCBI gene;Acc:102183832]
2	45942034	46026408	ENSCHIG00000026628	TRAK2	trafficking kinesin protein 2 [Source:NCBI gene;Acc:102171285]
2	46045328	46069864	ENSCHIG00000022026	FLACC1	flagellum associated containing coiled-coil domains 1 [Source:HGNC Symbol;Acc:HGNC:14439]
2	46072764	46099053	ENSCHIG00000019146	CASP8	caspase 8 [Source:NCBI gene;Acc:102169919]
2	46072962	46073811	ENSCHIG00000003629		None
2	46206458	46246714	ENSCHIG00000016459	CFLAR	CASP8 and FADD like apoptosis regulator [Source:NCBI gene;Acc:100860786]
2	46292042	46297429	ENSCHIG00000017826		None
2	46294935	46298280	ENSCHIG00000022914	NDUFB3	NADH:ubiquinone oxidoreductase subunit B3 [Source:NCBI gene;Acc:102168216]
2	46306227	46367807	ENSCHIG00000016483	FAM126B	family with sequence similarity 126 member B [Source:NCBI gene;Acc:100861152]
2	46345050	46345149	ENSCHIG00000005808	U6	U6 spliceosomal RNA [Source:RFAM;Acc:RF00026]
2	46387760	46418557	ENSCHIG00000021629	ORC2	origin recognition complex subunit 2 [Source:NCBI gene;Acc:102191564]
2	46424643	46439520	ENSCHIG00000009478	NIF3L1	NGG1 interacting factor 3 like 1 [Source:NCBI gene;Acc:100861375]
2	46443221	46450967	ENSCHIG00000019642	ENSCHIG00000019642	peptidylprolyl isomerase like 3 [Source:NCBI gene;Acc:100861150]
2	46460954	46470451	ENSCHIG00000018314	CLK1	CDC like kinase 1 [Source:NCBI gene;Acc:100861149]
2	46492991	46502493	ENSCHIG00000019964	BZW1	basic leucine zipper and W2 domains 1 [Source:NCBI gene;Acc:102189172]
2	46543546	46611607	ENSCHIG00000020570	ENSCHIG00000020570	aldehyde oxidase 2 [Source:NCBI gene;Acc:102188176]
2	46623270	46684264	ENSCHIG00000013677	ENSCHIG00000013677	aldehyde oxidase 4 [Source:NCBI gene;Acc:102171556]
2	46688339	46690253	ENSCHIG00000019390		None
2	46768025	46837181	ENSCHIG00000013439	AOX1	aldehyde oxidase 1 [Source:NCBI gene;Acc:102187632]
2	46845583	46883194	ENSCHIG00000013638	SGO2	shugoshin 2 [Source:NCBI gene;Acc:102187354]
2	46886206	46905638	ENSCHIG00000022753	KCTD18	potassium channel tetramerization domain containing 18 [Source:NCBI gene;Acc:102187084]
2	46912011	47076553	ENSCHIG00000026377	SPATS2L	spermatogenesis associated serine rich 2 like [Source:NCBI gene;Acc:102186063]
2	47256314	47330832	ENSCHIG00000006397		None
2	47309974	47374156	ENSCHIG00000006402		None
2	47389120	47402624	ENSCHIG00000007507	MAIP1	matrix AAA peptidase interacting protein 1 [Source:NCBI gene;Acc:102185789]
2	47402945	47421883	ENSCHIG00000017324	ENSCHIG00000017324	tRNA-yW synthesizing protein 5 [Source:NCBI gene;Acc:102185514]
2	47428667	47441813	ENSCHIG00000011016	ENSCHIG00000011016	chromosome 2 C2orf69 homolog [Source:NCBI gene;Acc:102171286]
2	47496638	47526248	ENSCHIG00000022126	FTCDNL1	formiminotransferase N-terminal subdomain-containing protein [Source:NCBI gene;Acc:102185228]
2	47605259	47605327	ENSCHIG00000003034	U6	U6 spliceosomal RNA [Source:RFAM;Acc:RF00026]
2	47736228	47762801	ENSCHIG00000006403		None
2	47846833	47846936	ENSCHIG00000005853	U6	U6 spliceosomal RNA [Source:RFAM;Acc:RF00026]
2	47884713	48087044	ENSCHIG00000022376	SATB2	SATB homeobox 2 [Source:NCBI gene;Acc:102171018]
2	48234885	48234991	ENSCHIG00000005477	U6	U6 spliceosomal RNA [Source:RFAM;Acc:RF00026]
2	48259223	48259321	ENSCHIG00000006542	U6	U6 spliceosomal RNA [Source:RFAM;Acc:RF00026]
2	48320720	48320825	ENSCHIG00000002477	U6	U6 spliceosomal RNA [Source:RFAM;Acc:RF00026]
2	48590192	48635691	ENSCHIG00000006410		None
2	48801340	48801453	ENSCHIG00000004185	5S_rRNA	5S ribosomal RNA [Source:RFAM;Acc:RF00001]
2	49914826	49916164	ENSCHIG00000009467	ENSCHIG00000009467	heat shock protein family E (Hsp10) member 1 [Source:NCBI gene;Acc:102173048]
2	51353354	51611824	ENSCHIG00000010331	DNAH7	dynein axonemal heavy chain 7 [Source:NCBI gene;Acc:102169141]
2	62812385	63041557	ENSCHIG00000022334	CLASP1	cytoplasmic linker associated protein 1 [Source:NCBI gene;Acc:102185513]
2	62850055	62851823	ENSCHIG00000010032		None
2	65936344	66135732	ENSCHIG00000000584		None
2	66232623	66234218	ENSCHIG00000005523		None
2	66371437	66394612	ENSCHIG00000017903	INSIG2	insulin induced gene 2 [Source:NCBI gene;Acc:100861144]
2	66492836	66599918	ENSCHIG00000013749	CCDC93	coiled-coil domain containing 93 [Source:NCBI gene;Acc:102175905]
2	66611826	66626249	ENSCHIG00000019661	ENSCHIG00000019661	5-hydroxytryptamine receptor 5B [Source:NCBI gene;Acc:108637965]
2	66653122	66668705	ENSCHIG00000019280	DDX18	DEAD-box helicase 18 [Source:NCBI gene;Acc:102179710]
2	66819734	66838057	ENSCHIG00000000590		None
2	67008054	67018481	ENSCHIG00000000592		None
2	75998505	76692057	ENSCHIG00000014355	THSD7B	thrombospondin type 1 domain containing 7B [Source:NCBI gene;Acc:102169632]
2	79614622	80656826	ENSCHIG00000012788	LRP1B	LDL receptor related protein 1B [Source:NCBI gene;Acc:102172303]
2	100078314	100295679	ENSCHIG00000023380	RBMS1	RNA binding motif single stranded interacting protein 1 [Source:NCBI gene;Acc:100861138]
2	100208620	100208692	ENSCHIG00000009188		None
2	100659154	100660347	ENSCHIG00000008553	ENSCHIG00000008553	dnaJ homolog subfamily A member 1 pseudogene [Source:NCBI gene;Acc:102168395]
2	100680680	100681466	ENSCHIG00000022618		None
2	100962482	101016032	ENSCHIG00000009480	ENSCHIG00000009480	TRAF family member associated NFKB activator [Source:NCBI gene;Acc:102185959]
2	100982940	100983060	ENSCHIG00000002195	5S_rRNA	5S ribosomal RNA [Source:RFAM;Acc:RF00001]
2	101134070	101181221	ENSCHIG00000026247	ENSCHIG00000026247	proteasome 26S subunit, non-ATPase 14 [Source:NCBI gene;Acc:102185511]
2	101179389	101179505	ENSCHIG00000001229	5S_rRNA	5S ribosomal RNA [Source:RFAM;Acc:RF00001]
2	101186355	101197674	ENSCHIG00000011769	TBR1	T-box brain transcription factor 1 [Source:NCBI gene;Acc:102191744]
2	101341067	101341177	ENSCHIG00000005165	5S_rRNA	5S ribosomal RNA [Source:RFAM;Acc:RF00001]
2	101344372	101695348	ENSCHIG00000027183	SLC4A10	solute carrier family 4 member 10 [Source:NCBI gene;Acc:102184669]
2	101704172	101783836	ENSCHIG00000021048	DPP4	dipeptidyl peptidase 4 [Source:NCBI gene;Acc:102184205]
2	101863815	101874109	ENSCHIG00000021277	GCG	glucagon [Source:NCBI gene;Acc:102183734]
2	101895475	101978386	ENSCHIG00000004276	FAP	fibroblast activation protein alpha [Source:NCBI gene;Acc:102183462]
2	102014453	102074159	ENSCHIG00000019848	IFIH1	interferon induced with helicase C domain 1 [Source:NCBI gene;Acc:102183188]
2	102099348	102114661	ENSCHIG00000025003	GCA	grancalcin [Source:NCBI gene;Acc:102182920]
2	102107255	102107355	ENSCHIG00000001261	U6	U6 spliceosomal RNA [Source:RFAM;Acc:RF00026]
2	102126594	102288620	ENSCHIG00000026905	KCNH7	potassium voltage-gated channel subfamily H member 7 [Source:NCBI gene;Acc:102182639]
2	102376980	102381118	ENSCHIG00000013786		None
2	102378468	102381112	ENSCHIG00000024808		None
2	103146244	103378991	ENSCHIG00000000700		None
2	103205603	103308270	ENSCHIG00000000709		None
2	116827709	116956350	ENSCHIG00000015256	AGPS	alkylglycerone phosphate synthase [Source:NCBI gene;Acc:102176465]
2	122279539	122280725	ENSCHIG00000000771		None
2	122505675	122574146	ENSCHIG00000003443	DNAJC10	DnaJ heat shock protein family (Hsp40) member C10 [Source:NCBI gene;Acc:102182641]
2	122615413	122615519	ENSCHIG00000003552	U6	U6 spliceosomal RNA [Source:RFAM;Acc:RF00026]
2	122618845	122654922	ENSCHIG00000021563	FRZB	frizzled related protein [Source:NCBI gene;Acc:102190175]
2	122716268	122829283	ENSCHIG00000009748	NCKAP1	NCK associated protein 1 [Source:NCBI gene;Acc:102182076]
2	122864635	122884423	ENSCHIG00000011127	DUSP19	dual specificity phosphatase 19 [Source:NCBI gene;Acc:102189441]
2	122899684	122932467	ENSCHIG00000023148	NUP35	nucleoporin 35 [Source:NCBI gene;Acc:102189169]
2	123282278	123282408	ENSCHIG00000004651	U4	U4 spliceosomal RNA [Source:RFAM;Acc:RF00015]
2	123538174	123538307	ENSCHIG00000003018		None
2	123538175	123538318	ENSCHIG00000006476		None
2	130416496	130416783	ENSCHIG00000008511	C2orf88	chromosome 2 C2orf88 homolog [Source:NCBI gene;Acc:102177382]
2	130422913	130535019	ENSCHIG00000023512	HIBCH	3-hydroxyisobutyryl-CoA hydrolase [Source:NCBI gene;Acc:102177103]
2	130572956	130584219	ENSCHIG00000006554	ENSCHIG00000006554	inositol polyphosphate-1-phosphatase [Source:NCBI gene;Acc:102176832]
2	130644871	130706579	ENSCHIG00000012721	MFSD6	major facilitator superfamily domain containing 6 [Source:NCBI gene;Acc:102176368]
2	130716334	130733250	ENSCHIG00000019525	NEMP2	nuclear envelope integral membrane protein 2 [Source:NCBI gene;Acc:102180434]
2	130848538	130900405	ENSCHIG00000022201	NAB1	NGFI-A binding protein 1 [Source:NCBI gene;Acc:102176080]
2	130962040	130966507	ENSCHIG00000019254		None
2	131066572	131121723	ENSCHIG00000017866	BIN1	bridging integrator 1 [Source:NCBI gene;Acc:102182970]
2	131218723	131232454	ENSCHIG00000022529	CYP27C1	cytochrome P450 27C1 [Source:NCBI gene;Acc:102179328]
2	131257095	131287623	ENSCHIG00000014551	ERCC3	ERCC excision repair 3, TFIIH core complex helicase subunit [Source:NCBI gene;Acc:102179051]
2	131302594	131335976	ENSCHIG00000024378	MAP3K2	mitogen-activated protein kinase kinase kinase 2 [Source:NCBI gene;Acc:102175623]
2	131425093	131434359	ENSCHIG00000018775	ENSCHIG00000018775	protein C, inactivator of coagulation factors Va and VIIIa [Source:NCBI gene;Acc:102178773]
2	131475746	131522382	ENSCHIG00000008783	IWS1	interacts with SUPT6H, CTD assembly factor 1 [Source:NCBI gene;Acc:100861142]
2	131567388	131640776	ENSCHIG00000010823	MYO7B	myosin VIIB [Source:NCBI gene;Acc:102178491]
2	131639057	131678111	ENSCHIG00000017089	LIMS2	LIM zinc finger domain containing 2 [Source:NCBI gene;Acc:102178216]
2	131649544	131650563	ENSCHIG00000009894	GPR17	G protein-coupled receptor 17 [Source:NCBI gene;Acc:102175064]
2	131730147	131730788	ENSCHIG00000009475	SFT2D3	SFT2 domain containing 3 [Source:NCBI gene;Acc:106502615]
2	131735404	131849996	ENSCHIG00000019104	WDR33	WD repeat domain 33 [Source:NCBI gene;Acc:102174781]
2	131867609	131867851	ENSCHIG00000007698		None
2	131891569	131902775	ENSCHIG00000025995	POLR2D	RNA polymerase II subunit D [Source:NCBI gene;Acc:102174167]
2	131908652	131915884	ENSCHIG00000011778	AMMECR1L	AMMECR1 like [Source:NCBI gene;Acc:102173892]
2	131959775	131960095	ENSCHIG00000011826		None
2	131997208	132069631	ENSCHIG00000019417	SAP130	Sin3A associated protein 130 [Source:NCBI gene;Acc:102172576]
2	132121107	132229357	ENSCHIG00000017321	UGGT1	UDP-glucose glycoprotein glucosyltransferase 1 [Source:NCBI gene;Acc:102172300]
2	132310652	132347616	ENSCHIG00000016130	HS6ST1	heparan sulfate 6-O-sulfotransferase 1 [Source:NCBI gene;Acc:106502605]
2	133159549	133162793	ENSCHIG00000025950		None
2	133268763	133274409	ENSCHIG00000000784		None
3	259113	259331	ENSCHIG00000001465	ENSCHIG00000001465	small proline-rich protein 2E-like [Source:NCBI gene;Acc:108633800]
3	941839	960497	ENSCHIG00000022496	AGXT	alanine--glyoxylate and serine--pyruvate aminotransferase [Source:NCBI gene;Acc:102187185]
3	1192298	1218310	ENSCHIG00000025197	GPC1	glypican 1 [Source:NCBI gene;Acc:102180912]
3	1458305	1482007	ENSCHIG00000025801		None
3	1530179	1531287	ENSCHIG00000026856		None
3	1553120	1554279	ENSCHIG00000016935		None
3	1590742	1591760	ENSCHIG00000006733		None
3	1608668	1609776	ENSCHIG00000021888		None
3	1653973	1656590	ENSCHIG00000014668		None
3	1681748	1682698	ENSCHIG00000010598	ENSCHIG00000010598	olfactory receptor 12-like [Source:NCBI gene;Acc:102183034]
3	2202577	2496236	ENSCHIG00000018437	HDAC4	histone deacetylase 4 [Source:NCBI gene;Acc:102187736]
3	7354369	7528671	ENSCHIG00000022816	ENSCHIG00000022816	UDP-glucuronosyltransferase 1-1 [Source:NCBI gene;Acc:102190288]
3	17824438	17825385	ENSCHIG00000008479	ENSCHIG00000008479	olfactory receptor 2A12-like [Source:NCBI gene;Acc:102190120]
3	20040379	20053661	ENSCHIG00000011167	ENSCHIG00000011167	mutY DNA glycosylase [Source:NCBI gene;Acc:102185332]
3	21392181	21392287	ENSCHIG00000003242	U6	U6 spliceosomal RNA [Source:RFAM;Acc:RF00026]
3	21416160	21436642	ENSCHIG00000010220	CYP4B1	cytochrome P450 4B1-like [Source:NCBI gene;Acc:102172960]
3	21492756	21514410	ENSCHIG00000013010	ENSCHIG00000013010	taurochenodeoxycholic 6 alpha-hydroxylase-like [Source:NCBI gene;Acc:102181495]
3	21540496	21553802	ENSCHIG00000017193		None
3	21569264	21569752	ENSCHIG00000002358		None
3	21600826	21616495	ENSCHIG00000022081	ENSCHIG00000022081	taurochenodeoxycholic 6 alpha-hydroxylase [Source:NCBI gene;Acc:102168409]
3	21653335	21666050	ENSCHIG00000025289	ENSCHIG00000025289	cytochrome P450 4A10 [Source:NCBI gene;Acc:102174619]
3	27453300	27615280	ENSCHIG00000005658	SCP2	sterol carrier protein 2 [Source:NCBI gene;Acc:102182369]
3	27633931	27649030	ENSCHIG00000015891	PODN	podocan [Source:NCBI gene;Acc:102181555]
3	27655268	27705963	ENSCHIG00000019509	SLC1A7	solute carrier family 1 member 7 [Source:NCBI gene;Acc:102181258]
3	27762826	27785214	ENSCHIG00000013970	CPT2	carnitine palmitoyltransferase 2 [Source:NCBI gene;Acc:102180988]
3	27799425	27804678	ENSCHIG00000023116	CZIB	CXXC motif containing zinc binding protein [Source:NCBI gene;Acc:102180559]
3	27807311	27815457	ENSCHIG00000015482	ENSCHIG00000015482	mago homolog, exon junction complex subunit [Source:NCBI gene;Acc:102180278]
3	27823977	27900738	ENSCHIG00000023113	LRP8	LDL receptor related protein 8 [Source:NCBI gene;Acc:102189540]
3	28000038	28004523	ENSCHIG00000024589		None
3	28020629	28027493	ENSCHIG00000019477	ENSCHIG00000019477	DMRT like family B with proline rich C-terminal 1 [Source:NCBI gene;Acc:102189269]
3	28030622	28045383	ENSCHIG00000008264		None
3	28067125	28316900	ENSCHIG00000021594	GLIS1	GLIS family zinc finger 1 [Source:NCBI gene;Acc:102189001]
3	28341943	28402141	ENSCHIG00000016961	NDC1	NDC1 transmembrane nucleoporin [Source:NCBI gene;Acc:102179725]
3	28411196	28450002	ENSCHIG00000013175	YIPF1	Yip1 domain family member 1 [Source:NCBI gene;Acc:102178875]
3	28465292	28484050	ENSCHIG00000012990	DIO1	iodothyronine deiodinase 1 [Source:NCBI gene;Acc:102178591]
3	28500193	28522069	ENSCHIG00000026642	HSPB11	heat shock protein family B (small) member 11 [Source:NCBI gene;Acc:102177677]
3	28536211	28561047	ENSCHIG00000020015	LRRC42	leucine rich repeat containing 42 [Source:NCBI gene;Acc:102178134]
3	28575725	28582272	ENSCHIG00000020061	LDLRAD1	low density lipoprotein receptor class A domain containing 1 [Source:NCBI gene;Acc:102176659]
3	28593477	28617751	ENSCHIG00000010483	TMEM59	transmembrane protein 59 [Source:NCBI gene;Acc:102175732]
3	28617957	28663158	ENSCHIG00000026599	TCEANC2	transcription elongation factor A N-terminal and central domain containing 2 [Source:NCBI gene;Acc:102176190]
3	28637992	28638122	ENSCHIG00000005851		None
3	28695588	28718014	ENSCHIG00000015000	CDCP2	CUB domain containing protein 2 [Source:NCBI gene;Acc:102188732]
3	28731281	28752227	ENSCHIG00000026877	CYB5RL	NADH-cytochrome b5 reductase-like [Source:NCBI gene;Acc:102175455]
3	28754611	28771724	ENSCHIG00000017117	ENSCHIG00000017117	mitochondrial ribosomal protein L37 [Source:NCBI gene;Acc:102175178]
3	28781829	28945801	ENSCHIG00000024076	SSBP3	single stranded DNA binding protein 3 [Source:NCBI gene;Acc:102174354]
3	28994197	29000407	ENSCHIG00000008266		None
3	29068105	29090401	ENSCHIG00000022927	ACOT11	acyl-CoA thioesterase 11 [Source:NCBI gene;Acc:102188462]
3	29090542	29105717	ENSCHIG00000013959	ENSCHIG00000013959	family with sequence similarity 151 member A [Source:NCBI gene;Acc:102188187]
3	29118047	29147261	ENSCHIG00000025118	ENSCHIG00000025118	protein FAM151A [Source:NCBI gene;Acc:102188768]
3	29172519	29174602	ENSCHIG00000018280		None
3	29183173	29212438	ENSCHIG00000025272	ENSCHIG00000025272	maestro heat like repeat family member 7 [Source:NCBI gene;Acc:102173906]
3	29217119	29240281	ENSCHIG00000020395	TTC4	tetratricopeptide repeat domain 4 [Source:NCBI gene;Acc:102173148]
3	29250508	29251935	ENSCHIG00000004850	PARS2	prolyl-tRNA synthetase 2, mitochondrial [Source:NCBI gene;Acc:102173437]
3	29269255	29291577	ENSCHIG00000018641	TTC22	tetratricopeptide repeat domain 22 [Source:NCBI gene;Acc:102187367]
3	29298724	29330369	ENSCHIG00000012506	LEXM	lymphocyte expansion molecule [Source:NCBI gene;Acc:102187098]
3	29341182	29371705	ENSCHIG00000025577	DHCR24	24-dehydrocholesterol reductase [Source:NCBI gene;Acc:102172859]
3	29359689	29359827	ENSCHIG00000008659		None
3	29421688	29432686	ENSCHIG00000020700	TMEM61	transmembrane protein 61 [Source:HGNC Symbol;Acc:HGNC:27296]
3	29440504	29450354	ENSCHIG00000027205	BSND	barttin CLCNK type accessory beta subunit [Source:NCBI gene;Acc:102172317]
3	29478754	29643696	ENSCHIG00000021161	USP24	ubiquitin specific peptidase 24 [Source:NCBI gene;Acc:102172025]
3	34718413	34750755	ENSCHIG00000022554	ENSCHIG00000022554	cytochrome P450 2J2 [Source:NCBI gene;Acc:102191099]
3	34766806	34793796	ENSCHIG00000009032	ENSCHIG00000009032	cytochrome P450 2J2 [Source:NCBI gene;Acc:102184867]
3	36924285	37287711	ENSCHIG00000023685	PATJ	PATJ crumbs cell polarity complex component [Source:NCBI gene;Acc:102188460]
3	40200830	40344804	ENSCHIG00000005514	RAVER2	ribonucleoprotein, PTB binding 2 [Source:NCBI gene;Acc:102182560]
3	40331713	40332349	ENSCHIG00000022704		None
3	40348157	40481038	ENSCHIG00000012708	JAK1	Janus kinase 1 [Source:NCBI gene;Acc:102182846]
3	40585654	40585728	ENSCHIG00000000840	chi-mir-101	chi-mir-101 [Source:miRBase;Acc:MI0030589]
3	40608671	40608865	ENSCHIG00000003262	ENSCHIG00000003262	cytochrome b-c1 complex subunit 9 [Source:NCBI gene;Acc:108635646]
3	40679629	40769207	ENSCHIG00000007647	AK4	adenylate kinase 4 [Source:NCBI gene;Acc:102182275]
3	51334144	51711812	ENSCHIG00000026769	SLC44A5	solute carrier family 44 member 5 [Source:NCBI gene;Acc:106501957]
3	51716297	51716399	ENSCHIG00000005484	U6	U6 spliceosomal RNA [Source:RFAM;Acc:RF00026]
3	51814512	51854345	ENSCHIG00000013780	ENSCHIG00000013780	medium-chain specific acyl-CoA dehydrogenase, mitochondrial [Source:NCBI gene;Acc:102179380]
3	51896406	52010019	ENSCHIG00000008319		None
3	51898383	51898856	ENSCHIG00000001515		None
3	51929700	51929806	ENSCHIG00000006143	U6	U6 spliceosomal RNA [Source:RFAM;Acc:RF00026]
3	53604027	53763776	ENSCHIG00000002739	PIGK	phosphatidylinositol glycan anchor biosynthesis class K [Source:NCBI gene;Acc:102182090]
3	54739667	54741199	ENSCHIG00000008387		None
3	63522601	63552638	ENSCHIG00000025854	ODF2L	outer dense fiber of sperm tails 2 like [Source:NCBI gene;Acc:102187015]
3	63578257	63633286	ENSCHIG00000027130	CLCA2	chloride channel accessory 2 [Source:NCBI gene;Acc:102186735]
3	63650509	63690258	ENSCHIG00000011719	CLCA1	chloride channel accessory 1 [Source:NCBI gene;Acc:102186450]
3	63711217	63742674	ENSCHIG00000021877	CLCA4	chloride channel accessory 4 [Source:NCBI gene;Acc:102186175]
3	63802283	63826782	ENSCHIG00000002248	ENSCHIG00000002248	epithelial chloride channel protein-like [Source:NCBI gene;Acc:102185525]
3	63853928	63883881	ENSCHIG00000007867	ENSCHIG00000007867	epithelial chloride channel protein-like [Source:NCBI gene;Acc:102185237]
3	63924551	63963392	ENSCHIG00000026662	SH3GLB1	SH3 domain containing GRB2 like, endophilin B1 [Source:NCBI gene;Acc:102185138]
3	63990421	63990633	ENSCHIG00000018965		None
3	64043492	64077919	ENSCHIG00000010920	SELENOF	selenoprotein F [Source:HGNC Symbol;Acc:HGNC:17705]
3	64078874	64264923	ENSCHIG00000026325	ENSCHIG00000026325	heparan sulfate 2-O-sulfotransferase 1 [Source:NCBI gene;Acc:102183844]
3	64362338	64362486	ENSCHIG00000006370	SNORA62	Small nucleolar RNA SNORA62/SNORA6 family [Source:RFAM;Acc:RF00091]
3	64432413	64455236	ENSCHIG00000006872		None
3	64513198	64526304	ENSCHIG00000027226	ENSCHIG00000027226	LIM domain only 4 [Source:NCBI gene;Acc:102183562]
3	64544867	64550956	ENSCHIG00000006878		None
3	64714611	64734974	ENSCHIG00000006881		None
3	66296654	66445178	ENSCHIG00000020926	ENSCHIG00000020926	guanylate-binding protein 1 [Source:NCBI gene;Acc:102170144]
3	66332836	66349270	ENSCHIG00000012142	ENSCHIG00000012142	guanylate-binding protein 4 [Source:NCBI gene;Acc:102181554]
3	66378135	66393019	ENSCHIG00000023910	GBP2	guanylate binding protein 2 [Source:HGNC Symbol;Acc:HGNC:4183]
3	66403363	66413586	ENSCHIG00000017953		None
3	66427415	66548365	ENSCHIG00000011241	GBP5	guanylate-binding protein 5 [Source:NCBI gene;Acc:102174264]
3	66484089	66505251	ENSCHIG00000026023	ENSCHIG00000026023	guanylate-binding protein 6-like [Source:NCBI gene;Acc:102180934]
3	66536984	66548346	ENSCHIG00000016414	ENSCHIG00000016414	guanylate-binding protein 1 [Source:NCBI gene;Acc:102186299]
3	66609263	66630084	ENSCHIG00000023692	ENSCHIG00000023692	guanylate-binding protein 6-like [Source:NCBI gene;Acc:102174832]
3	66707674	66716760	ENSCHIG00000006887	ENSCHIG00000006887	golgin subfamily A member 6-like protein 6 [Source:NCBI gene;Acc:106501943]
3	66730642	66822970	ENSCHIG00000010163	ENSCHIG00000010163	guanylate-binding protein 6-like [Source:NCBI gene;Acc:108633177]
3	71816385	71899538	ENSCHIG00000025875	SLC44A3	solute carrier family 44 member 3 [Source:NCBI gene;Acc:102184577]
3	71902260	71950767	ENSCHIG00000022213	CNN3	calponin 3 [Source:NCBI gene;Acc:102184300]
3	71995430	72098107	ENSCHIG00000011527	ALG14	ALG14 UDP-N-acetylglucosaminyltransferase subunit [Source:NCBI gene;Acc:102177857]
3	72167775	72209099	ENSCHIG00000024345	TLCD4	transmembrane protein 56 [Source:NCBI gene;Acc:102182748]
3	72255736	72266848	ENSCHIG00000012406	RWDD3	RWD domain containing 3 [Source:NCBI gene;Acc:102182088]
3	72487637	72529349	ENSCHIG00000006904		None
3	72729540	72729822	ENSCHIG00000002516	7SK	7SK RNA [Source:RFAM;Acc:RF00100]
3	79015149	79240961	ENSCHIG00000008401	OLFM3	olfactomedin 3 [Source:NCBI gene;Acc:102172229]
3	79548075	79548673	ENSCHIG00000017064		None
3	80782014	80795161	ENSCHIG00000025530	ENSCHIG00000025530	alpha-amylase 2B [Source:NCBI gene;Acc:102169350]
3	81175333	81175677	ENSCHIG00000009354		None
3	81583953	81584849	ENSCHIG00000013913		None
3	81683890	81889441	ENSCHIG00000006909		None
3	81702152	81705990	ENSCHIG00000025322		None
3	82574619	82575616	ENSCHIG00000021505	ENSCHIG00000021505	glyceraldehyde-3-phosphate dehydrogenase pseudogene [Source:NCBI gene;Acc:102190753]
3	86826233	86839163	ENSCHIG00000023592	ENSCHIG00000023592	glutathione S-transferase Mu 1 [Source:NCBI gene;Acc:102189813]
3	86846458	86878863	ENSCHIG00000024688	ENSCHIG00000024688	glutathione S-transferase Mu 1-like [Source:NCBI gene;Acc:108633298]
3	87947364	87951781	ENSCHIG00000006940		None
3	88540473	88564880	ENSCHIG00000024796	ENSCHIG00000024796	acidic mammalian chitinase-like [Source:NCBI gene;Acc:102183118]
3	97479020	97724382	ENSCHIG00000010241	PDE4DIP	phosphodiesterase 4D interacting protein [Source:NCBI gene;Acc:102171475]
3	98633359	98641737	ENSCHIG00000018629		None
3	98654547	98655626	ENSCHIG00000010714	GJA5	gap junction protein alpha 5 [Source:NCBI gene;Acc:102189449]
3	98792858	98794192	ENSCHIG00000023061	ENSCHIG00000023061	gap junction protein alpha 8 [Source:NCBI gene;Acc:102188996]
3	98805880	98850165	ENSCHIG00000017806	ENSCHIG00000017806	Golgi pH regulator [Source:NCBI gene;Acc:102188370]
3	98847138	98864983	ENSCHIG00000011722	PDZK1	PDZ domain containing 1 [Source:NCBI gene;Acc:102187363]
3	98935144	99006397	ENSCHIG00000025502	RNF115	ring finger protein 115 [Source:NCBI gene;Acc:102168788]
3	101458235	101458398	ENSCHIG00000003673	U1	U1 spliceosomal RNA [Source:RFAM;Acc:RF00003]
3	101484596	101484759	ENSCHIG00000019048	U1	U1 spliceosomal RNA [Source:RFAM;Acc:RF00003]
3	101522649	101522755	ENSCHIG00000006102	U6	U6 spliceosomal RNA [Source:RFAM;Acc:RF00026]
3	101635138	101635698	ENSCHIG00000024791		None
3	101666512	101666675	ENSCHIG00000006376	U1	U1 spliceosomal RNA [Source:RFAM;Acc:RF00003]
3	101691271	101694264	ENSCHIG00000006959		None
3	102010515	102024827	ENSCHIG00000006960		None
3	102053021	102057602	ENSCHIG00000026233		None
3	102111321	102215967	ENSCHIG00000020535		None
3	108024660	108027242	ENSCHIG00000009426		None
3	108101526	108104819	ENSCHIG00000024747	ENSCHIG00000024747	T-cell surface glycoprotein CD1b-2 [Source:NCBI gene;Acc:102179433]
3	108150261	108153528	ENSCHIG00000021427	ENSCHIG00000021427	T-cell surface glycoprotein CD1b-2 [Source:NCBI gene;Acc:108635602]
3	111002714	111026806	ENSCHIG00000018067		None
3	111036079	111043060	ENSCHIG00000019395		None
3	111061718	111064978	ENSCHIG00000011600	ENSCHIG00000011600	T-cell surface glycoprotein CD1b-2 [Source:NCBI gene;Acc:102183142]
3	111078231	111081490	ENSCHIG00000025292		None
3	111164967	111192538	ENSCHIG00000022290		None
3	111216026	111243671	ENSCHIG00000015987	ENSCHIG00000015987	lymphocyte antigen 9 [Source:NCBI gene;Acc:102178585]
3	111264792	111274826	ENSCHIG00000007433	ENSCHIG00000007433	SLAM family member 9 [Source:NCBI gene;Acc:102178869]
3	111314962	111318291	ENSCHIG00000003401		None
3	111319875	111328760	ENSCHIG00000021635	SLAMF7	SLAM family member 7 [Source:NCBI gene;Acc:102179150]
3	111386255	111392333	ENSCHIG00000014904	ENSCHIG00000014904	CD48 antigen-like [Source:NCBI gene;Acc:108635630]
3	111521395	111575956	ENSCHIG00000001352	ENSCHIG00000001352	intelectin-2-like [Source:NCBI gene;Acc:102179092]
3	111544674	111546286	ENSCHIG00000006986		None
3	112692099	113052160	ENSCHIG00000014253	ENSCHIG00000014253	chromosome 3 C1orf226 homolog [Source:NCBI gene;Acc:102181452]
3	117837238	117865713	ENSCHIG00000006658	ENSCHIG00000006658	dimethylaniline monooxygenase [N-oxide-forming] 5-like [Source:NCBI gene;Acc:102174448]
4	6213071	6217251	ENSCHIG00000013495		None
4	6254870	6263681	ENSCHIG00000019058	ENSCHIG00000019058	GTPase IMAP family member 6-like [Source:NCBI gene;Acc:108635825]
4	6277395	6281931	ENSCHIG00000025935	CDK5	cyclin dependent kinase 5 [Source:NCBI gene;Acc:102178040]
4	6282533	6286570	ENSCHIG00000015676	ASIC3	acid sensing ion channel subunit 3 [Source:NCBI gene;Acc:102186183]
4	6290399	6305325	ENSCHIG00000023427	ABCB8	ATP binding cassette subfamily B member 8 [Source:NCBI gene;Acc:102185895]
4	6307879	6314709	ENSCHIG00000024543	ATG9B	autophagy related 9B [Source:NCBI gene;Acc:102185629]
4	6316080	6334032	ENSCHIG00000013266	NOS3	nitric oxide synthase 3 [Source:NCBI gene;Acc:102185338]
4	6349667	6385687	ENSCHIG00000019111	KCNH2	potassium voltage-gated channel subfamily H member 2 [Source:NCBI gene;Acc:102185061]
4	6449750	6454750	ENSCHIG00000019018	AOC1	amine oxidase copper containing 1 [Source:NCBI gene;Acc:102177774]
4	6503681	6506750	ENSCHIG00000009158	TMEM176A	transmembrane protein 176A [Source:NCBI gene;Acc:102191043]
4	6508958	6515910	ENSCHIG00000011978	TMEM176B	transmembrane protein 176B [Source:NCBI gene;Acc:102177498]
4	6513170	6513300	ENSCHIG00000004916	5S_rRNA	5S ribosomal RNA [Source:RFAM;Acc:RF00001]
4	6611113	6612009	ENSCHIG00000000607		None
4	6629312	6632465	ENSCHIG00000024288	ENSCHIG00000024288	GTPase, IMAP family member 1 [Source:NCBI gene;Acc:102184332]
4	6674423	6675315	ENSCHIG00000015895		None
4	6687928	6692220	ENSCHIG00000026449	ENSCHIG00000026449	GTPase IMAP family member 6-like [Source:NCBI gene;Acc:108635866]
4	6710618	6716676	ENSCHIG00000020146	ENSCHIG00000020146	GTPase IMAP family member 4-like [Source:NCBI gene;Acc:108635821]
4	6756341	6757270	ENSCHIG00000023569		None
4	6757882	6758811	ENSCHIG00000012731		None
4	6789284	6793134	ENSCHIG00000017911	ENSCHIG00000017911	GTPase IMAP family member 1 [Source:NCBI gene;Acc:106503900]
4	6822915	6823796	ENSCHIG00000024546		None
4	6864615	6871973	ENSCHIG00000013558	ENSCHIG00000013558	GTPase IMAP family member 4 [Source:NCBI gene;Acc:102170866]
4	6897646	6905453	ENSCHIG00000019898		None
4	6908362	6914627	ENSCHIG00000026223		None
4	6959043	6969140	ENSCHIG00000013015	ENSCHIG00000013015	GTPase IMAP family member 8 [Source:NCBI gene;Acc:106503979]
4	7001000	7003783	ENSCHIG00000024423		None
4	7015208	7016970	ENSCHIG00000013093	ENSCHIG00000013093	GTPase IMAP family member 5-like [Source:NCBI gene;Acc:108635823]
4	7042819	7078615	ENSCHIG00000007974		None
4	7131719	7134874	ENSCHIG00000016388		None
4	7131850	7151033	ENSCHIG00000007225		None
4	7197221	7200394	ENSCHIG00000024828		None
4	7228211	7229095	ENSCHIG00000014351		None
4	7255306	7274363	ENSCHIG00000021733	ENSCHIG00000021733	GTPase IMAP family member 8 [Source:NCBI gene;Acc:102187124]
4	7352842	7354485	ENSCHIG00000021065	ENSCHIG00000021065	GTPase IMAP family member 5-like [Source:NCBI gene;Acc:102178618]
4	7384316	7390434	ENSCHIG00000005581		None
4	7418237	7428231	ENSCHIG00000017485	ENSCHIG00000017485	GTPase IMAP family member 1 [Source:NCBI gene;Acc:102178162]
4	7472504	7477577	ENSCHIG00000023846	ENSCHIG00000023846	GTPase IMAP family member 4 [Source:NCBI gene;Acc:102179185]
4	7566441	7567349	ENSCHIG00000014676	ENSCHIG00000014676	GTPase IMAP family member 7 [Source:NCBI gene;Acc:102179465]
4	7628129	7632353	ENSCHIG00000023365	ENSCHIG00000023365	GTPase IMAP family member 4-like [Source:NCBI gene;Acc:102186105]
4	7656535	7661843	ENSCHIG00000012346	ENSCHIG00000012346	GTPase IMAP family member 6 [Source:NCBI gene;Acc:102186385]
4	7695465	7698528	ENSCHIG00000020434		None
4	7714756	7716121	ENSCHIG00000009670		None
4	7732775	7736329	ENSCHIG00000019645	ENSCHIG00000019645	GTPase IMAP family member 4 [Source:NCBI gene;Acc:102168236]
4	7758025	7758652	ENSCHIG00000026920		None
4	7813897	7830222	ENSCHIG00000016726	ENSCHIG00000016726	GTPase, IMAP family member 8 [Source:NCBI gene;Acc:102191585]
4	13070332	13071260	ENSCHIG00000014478		None
4	13088523	13089461	ENSCHIG00000007573	ENSCHIG00000007573	olfactory receptor 13-like [Source:NCBI gene;Acc:108635872]
4	13142502	13142873	ENSCHIG00000009826		None
4	13145497	13146435	ENSCHIG00000012182	ENSCHIG00000012182	olfactory receptor 13-like [Source:NCBI gene;Acc:102188468]
4	14754334	14768909	ENSCHIG00000023799		None
4	14789261	14793932	ENSCHIG00000018434		None
4	14799824	14800318	ENSCHIG00000025148		None
4	14864733	14867880	ENSCHIG00000014383		None
4	14872142	14880431	ENSCHIG00000020566		None
4	14927506	14931123	ENSCHIG00000019528	ENSCHIG00000019528	cationic trypsin [Source:NCBI gene;Acc:102179184]
4	14951833	14955674	ENSCHIG00000014805	ENSCHIG00000014805	cationic trypsin [Source:NCBI gene;Acc:102178719]
4	25754012	25896792	ENSCHIG00000010306	COPG2	coatomer protein complex subunit gamma 2 [Source:NCBI gene;Acc:102172690]
4	37446467	37452982	ENSCHIG00000014201	LSM8	LSM8 homolog, U6 small nuclear RNA associated [Source:NCBI gene;Acc:102168690]
4	37490865	37491008	ENSCHIG00000007301		None
4	37498457	37498633	ENSCHIG00000008325		None
4	37524473	37569655	ENSCHIG00000018076		None
4	37599983	37619771	ENSCHIG00000013794		None
4	37659376	37872365	ENSCHIG00000020495	AMPH	amphiphysin [Source:NCBI gene;Acc:102179542]
4	37737208	37746629	ENSCHIG00000007272		None
4	37803771	37804163	ENSCHIG00000011903	ENSCHIG00000011903	40S ribosomal protein S15a pseudogene [Source:NCBI gene;Acc:102190931]
4	38011430	38210912	ENSCHIG00000005959	VPS41	VPS41 subunit of HOPS complex [Source:NCBI gene;Acc:102190489]
4	38117948	38118054	ENSCHIG00000003646	U6	U6 spliceosomal RNA [Source:RFAM;Acc:RF00026]
4	38237220	38237350	ENSCHIG00000001676		None
4	38408951	38672515	ENSCHIG00000020600		None
4	38725493	38767195	ENSCHIG00000007276		None
4	38747502	38786477	ENSCHIG00000016882		None
4	38796465	38826480	ENSCHIG00000007277		None
4	38875725	38879941	ENSCHIG00000016002	YAE1	YAE1 maturation factor of ABCE1 [Source:NCBI gene;Acc:102190197]
4	38936861	38982862	ENSCHIG00000013549	RALA	RAS like proto-oncogene A [Source:NCBI gene;Acc:102189928]
4	39090107	39215970	ENSCHIG00000022113	CDK13	cyclin dependent kinase 13 [Source:NCBI gene;Acc:102178697]
4	39097070	39098178	ENSCHIG00000022322		None
4	39240526	39242015	ENSCHIG00000021871	MPLKIP	M-phase specific PLK1 interacting protein [Source:NCBI gene;Acc:102178424]
4	39253620	39396498	ENSCHIG00000017599		None
4	49196091	49386686	ENSCHIG00000017106	OSBPL3	oxysterol binding protein like 3 [Source:NCBI gene;Acc:102174273]
4	54644059	54648145	ENSCHIG00000012777		None
4	54660428	54664681	ENSCHIG00000021246	ENSCHIG00000021246	indolethylamine N-methyltransferase [Source:NCBI gene;Acc:102186084]
4	61308800	61383636	ENSCHIG00000007410		None
4	62679178	62751668	ENSCHIG00000007413		None
4	62927722	63051351	ENSCHIG00000007417		None
4	63013801	63015927	ENSCHIG00000012067	LRRN3	leucine rich repeat neuronal 3 [Source:NCBI gene;Acc:102186928]
4	63384112	63423463	ENSCHIG00000009535		None
4	63502869	63502973	ENSCHIG00000004187	U6	U6 spliceosomal RNA [Source:RFAM;Acc:RF00026]
4	63613398	64087493	ENSCHIG00000020044	DOCK4	dedicator of cytokinesis 4 [Source:NCBI gene;Acc:102186655]
4	64086447	64218243	ENSCHIG00000009269	ZNF277	zinc finger protein 277 [Source:NCBI gene;Acc:102177953]
4	64315495	64340906	ENSCHIG00000017336	IFRD1	interferon related developmental regulator 1 [Source:NCBI gene;Acc:102186180]
4	64348355	64354200	ENSCHIG00000025752	LSMEM1	leucine rich single-pass membrane protein 1 [Source:NCBI gene;Acc:102185529]
4	64583652	64635687	ENSCHIG00000016804	TMEM168	transmembrane protein 168 [Source:NCBI gene;Acc:102185241]
4	64649309	64732759	ENSCHIG00000025584	BMT2	base methyltransferase of 25S rRNA 2 homolog [Source:NCBI gene;Acc:102177403]
4	64731676	64785570	ENSCHIG00000007421		None
4	64862792	64863904	ENSCHIG00000007525	GPR85	G protein-coupled receptor 85 [Source:NCBI gene;Acc:102184780]
4	70114175	70133540	ENSCHIG00000012425		None
4	70170049	70191716	ENSCHIG00000019241		None
4	71448280	71497175	ENSCHIG00000027159	SLC26A3	solute carrier family 26 member 3 [Source:NCBI gene;Acc:102176093]
4	71504636	71517719	ENSCHIG00000017501	ENSCHIG00000017501	Cbl proto-oncogene like 1 [Source:NCBI gene;Acc:102175647]
4	71536661	71598634	ENSCHIG00000025998	SLC26A4	solute carrier family 26 member 4 [Source:NCBI gene;Acc:102174623]
4	71625921	71677402	ENSCHIG00000013567	BCAP29	B cell receptor associated protein 29 [Source:NCBI gene;Acc:102175360]
4	71653637	71653764	ENSCHIG00000002123		None
4	71677861	71690575	ENSCHIG00000010888	DUS4L	dihydrouridine synthase 4 like [Source:NCBI gene;Acc:102174088]
4	71696009	71983690	ENSCHIG00000025416	COG5	component of oligomeric golgi complex 5 [Source:NCBI gene;Acc:102174622]
4	71760093	71761394	ENSCHIG00000010247	GPR22	G protein-coupled receptor 22 [Source:NCBI gene;Acc:102174358]
4	71979555	72010103	ENSCHIG00000024405	HBP1	HMG-box transcription factor 1 [Source:NCBI gene;Acc:102174901]
4	72021168	72129234	ENSCHIG00000025667	PRKAR2B	protein kinase cAMP-dependent type II regulatory subunit beta [Source:NCBI gene;Acc:102174359]
4	72255542	72291690	ENSCHIG00000010589	PIK3CG	phosphatidylinositol-4,5-bisphosphate 3-kinase catalytic subunit gamma [Source:NCBI gene;Acc:102173256]
4	72482045	72482746	ENSCHIG00000008047	CCDC71L	coiled-coil domain containing 71 like [Source:NCBI gene;Acc:106502030]
4	72629068	72787210	ENSCHIG00000007442		None
4	72928783	72968670	ENSCHIG00000013574	NAMPT	nicotinamide phosphoribosyltransferase [Source:NCBI gene;Acc:102173810]
4	72987620	73098475	ENSCHIG00000007445		None
4	73064327	73064753	ENSCHIG00000011071		None
4	73091466	73091572	ENSCHIG00000005400	U6	U6 spliceosomal RNA [Source:RFAM;Acc:RF00026]
4	73117391	73146780	ENSCHIG00000006812	SYPL1	synaptophysin like 1 [Source:NCBI gene;Acc:102172409]
4	73165572	73186007	ENSCHIG00000007448		None
4	73198276	73250073	ENSCHIG00000018239	CDHR3	cadherin related family member 3 [Source:NCBI gene;Acc:102173527]
4	75828673	75944390	ENSCHIG00000019474	ARMC10	armadillo repeat containing 10 [Source:NCBI gene;Acc:102189823]
4	78715957	78820200	ENSCHIG00000007456		None
4	79038281	79167785	ENSCHIG00000007463		None
4	79231247	79335525	ENSCHIG00000023476	GNAI1	G protein subunit alpha i1 [Source:NCBI gene;Acc:102185804]
4	80171953	80379690	ENSCHIG00000017078	SEMA3C	semaphorin 3C [Source:NCBI gene;Acc:102183759]
4	80343901	80344051	ENSCHIG00000004027	U4	U4 spliceosomal RNA [Source:RFAM;Acc:RF00015]
4	80774889	80774985	ENSCHIG00000001287	U6	U6 spliceosomal RNA [Source:RFAM;Acc:RF00026]
4	81179605	81268438	ENSCHIG00000007465		None
4	81310142	81398200	ENSCHIG00000009322	HGF	hepatocyte growth factor [Source:NCBI gene;Acc:102183288]
4	81499462	81538973	ENSCHIG00000007468		None
4	81667402	82200896	ENSCHIG00000023258	CACNA2D1	calcium voltage-gated channel auxiliary subunit alpha2delta 1 [Source:NCBI gene;Acc:102183035]
4	81971695	81971801	ENSCHIG00000002192	U6	U6 spliceosomal RNA [Source:RFAM;Acc:RF00026]
4	82043869	82044192	ENSCHIG00000006647	7SK	7SK RNA [Source:RFAM;Acc:RF00100]
4	82498278	82498619	ENSCHIG00000002859		None
4	84751459	84988003	ENSCHIG00000018377	SEMA3D	semaphorin 3D [Source:NCBI gene;Acc:102181923]
4	101258908	101496760	ENSCHIG00000027088	PHF14	PHD finger protein 14 [Source:NCBI gene;Acc:102173711]
4	103398988	103401571	ENSCHIG00000008770		None
4	110737125	110811282	ENSCHIG00000027266	PEX1	peroxisomal biogenesis factor 1 [Source:NCBI gene;Acc:102184310]
4	110832634	110839527	ENSCHIG00000006633	GATAD1	GATA zinc finger domain containing 1 [Source:NCBI gene;Acc:102184028]
4	110850284	110868971	ENSCHIG00000021464	ENSCHIG00000021464	transmembrane BAX inhibitor motif containing 7, pseudogene [Source:NCBI gene;Acc:102178878]
4	110880792	110971794	ENSCHIG00000026782	ANKIB1	ankyrin repeat and IBR domain containing 1 [Source:NCBI gene;Acc:102178594]
4	111039813	111072379	ENSCHIG00000023971	ENSCHIG00000023971	KRIT1 ankyrin repeat containing [Source:NCBI gene;Acc:102177682]
4	111085238	111085525	ENSCHIG00000010640		None
4	111094712	111112942	ENSCHIG00000018885	LRRD1	leucine rich repeats and death domain containing 1 [Source:NCBI gene;Acc:102178325]
4	111131142	111146014	ENSCHIG00000009890	CYP51A1	lanosterol 14-alpha demethylase [Source:NCBI gene;Acc:102177400]
4	111149944	111296665	ENSCHIG00000015192	AKAP9	A-kinase anchoring protein 9 [Source:NCBI gene;Acc:102177124]
4	111357378	111363423	ENSCHIG00000013172	MTERF1	mitochondrial transcription termination factor 1 [Source:NCBI gene;Acc:102176294]
4	111799150	111809729	ENSCHIG00000007572		None
4	111902894	111905506	ENSCHIG00000012408	FZD1	frizzled class receptor 1 [Source:NCBI gene;Acc:102183205]
4	112052909	112467301	ENSCHIG00000004524	CDK14	cyclin dependent kinase 14 [Source:NCBI gene;Acc:102176014]
5	9537946	9710831	ENSCHIG00000001357	OTOGL	otogelin like [Source:NCBI gene;Acc:102187192]
5	20648246	20649457	ENSCHIG00000003024	CCER1	coiled-coil glutamate rich protein 1 [Source:NCBI gene;Acc:102174366]
5	20660497	20697721	ENSCHIG00000000730	EPYC	epiphycan [Source:NCBI gene;Acc:102175465]
5	20744205	20751211	ENSCHIG00000003728	KERA	keratocan [Source:NCBI gene;Acc:102175745]
5	20782450	20792765	ENSCHIG00000023831	LUM	lumican [Source:NCBI gene;Acc:102176393]
5	20823209	20858485	ENSCHIG00000018030	DCN	decorin [Source:NCBI gene;Acc:100860944]
5	21093271	21125399	ENSCHIG00000001423		None
5	24176344	24364362	ENSCHIG00000001450		None
5	55787810	55792439	ENSCHIG00000024299	ENSCHIG00000024299	retinol dehydrogenase 16 [Source:NCBI gene;Acc:102183297]
5	55984836	55988854	ENSCHIG00000027068		None
5	57543036	57543971	ENSCHIG00000011029	ENSCHIG00000011029	olfactory receptor 6C65-like [Source:NCBI gene;Acc:102176500]
5	57580009	57580947	ENSCHIG00000005744	ENSCHIG00000005744	olfactory receptor 6C1-like [Source:NCBI gene;Acc:102177036]
5	57602598	57603471	ENSCHIG00000016635		None
5	57619313	57620251	ENSCHIG00000004292		None
5	57665504	57666484	ENSCHIG00000003607	OR6C76	olfactory receptor 6C76 [Source:NCBI gene;Acc:102178706]
5	57719754	57720692	ENSCHIG00000005914	OR6C75	olfactory receptor 6C75 [Source:NCBI gene;Acc:102180195]
5	57734640	57745676	ENSCHIG00000001653	OR6C3	olfactory receptor family 6 subfamily C member 3 [Source:HGNC Symbol;Acc:HGNC:15437]
5	57823992	57824933	ENSCHIG00000007816	ENSCHIG00000007816	olfactory receptor 6C1 [Source:NCBI gene;Acc:108636104]
5	57905066	57906004	ENSCHIG00000008039	ENSCHIG00000008039	olfactory receptor 6C1-like [Source:NCBI gene;Acc:102177219]
5	57958919	57959860	ENSCHIG00000008116	ENSCHIG00000008116	olfactory receptor 6C1-like [Source:NCBI gene;Acc:102178046]
5	57969544	57984938	ENSCHIG00000016606		None
5	58076401	58077339	ENSCHIG00000007872	ENSCHIG00000007872	olfactory receptor 6C1-like [Source:NCBI gene;Acc:102181570]
5	72197875	72224622	ENSCHIG00000025039	HMGXB4	HMG-box containing 4 [Source:NCBI gene;Acc:102168237]
5	73032835	73050434	ENSCHIG00000001541	ENSCHIG00000001541	apolipoprotein L3-like [Source:NCBI gene;Acc:102170968]
5	73064223	73095599	ENSCHIG00000016644	ENSCHIG00000016644	apolipoprotein L3-like [Source:NCBI gene;Acc:108636023]
5	73083483	73095599	ENSCHIG00000017105	ENSCHIG00000017105	apolipoprotein L3 [Source:NCBI gene;Acc:102171143]
5	73105977	73111403	ENSCHIG00000001587		None
5	73146001	73151452	ENSCHIG00000009820	ENSCHIG00000009820	apolipoprotein L3 [Source:NCBI gene;Acc:106503978]
5	73239043	73262503	ENSCHIG00000024880	ENSCHIG00000024880	apolipoprotein L3 [Source:NCBI gene;Acc:102172428]
5	73272527	73277355	ENSCHIG00000019750	ENSCHIG00000019750	apolipoprotein L3 [Source:NCBI gene;Acc:102171493]
5	73308061	73345374	ENSCHIG00000010282	ENSCHIG00000010282	apolipoprotein L3-like [Source:NCBI gene;Acc:102172041]
5	73374404	73407215	ENSCHIG00000025589	ENSCHIG00000025589	apolipoprotein L3 [Source:NCBI gene;Acc:102172606]
5	78337815	78654563	ENSCHIG00000022481	TMTC1	transmembrane O-mannosyltransferase targeting cadherins 1 [Source:NCBI gene;Acc:102185637]
5	87721195	87862652	ENSCHIG00000025590	PDE3A	phosphodiesterase 3A [Source:NCBI gene;Acc:102168704]
5	87770877	87770985	ENSCHIG00000006122	5S_rRNA	5S ribosomal RNA [Source:RFAM;Acc:RF00001]
5	87832183	87832289	ENSCHIG00000005347	U6	U6 spliceosomal RNA [Source:RFAM;Acc:RF00026]
5	89572992	89573734	ENSCHIG00000011310		None
5	97685819	97751787	ENSCHIG00000019231	ENSCHIG00000019231	C-type lectin domain family 7 member A-like [Source:NCBI gene;Acc:108636137]
5	97778984	97786719	ENSCHIG00000001120	ENSCHIG00000001120	NKG2-A/NKG2-B type II integral membrane protein [Source:NCBI gene;Acc:102182286]
5	97811053	97820188	ENSCHIG00000009906	ENSCHIG00000009906	NKG2-A/NKG2-B type II integral membrane protein [Source:NCBI gene;Acc:102182573]
5	98723332	98732370	ENSCHIG00000027184	CD69	CD69 molecule [Source:NCBI gene;Acc:102190494]
5	98748462	98769176	ENSCHIG00000023989	ENSCHIG00000023989	killer cell lectin-like receptor subfamily B member 1B allele A [Source:NCBI gene;Acc:102190765]
5	98818251	98838536	ENSCHIG00000017095		None
5	98930256	98945077	ENSCHIG00000011461	ENSCHIG00000011461	C-type lectin domain family 2 member D11-like [Source:NCBI gene;Acc:108636060]
5	98955453	98971414	ENSCHIG00000001661		None
5	99086306	99102319	ENSCHIG00000025467	ENSCHIG00000025467	killer cell lectin-like receptor subfamily B member 1B allele A [Source:NCBI gene;Acc:108636138]
5	99181542	99240651	ENSCHIG00000021895	ENSCHIG00000021895	antigen WC1.1-like [Source:NCBI gene;Acc:102181491]
5	99253298	99304179	ENSCHIG00000012690	ENSCHIG00000012690	antigen WC1.1-like [Source:NCBI gene;Acc:108633342]
5	99317027	99370056	ENSCHIG00000015796	ENSCHIG00000015796	antigen WC1.1-like [Source:NCBI gene;Acc:102184701]
5	99382322	99423805	ENSCHIG00000013145		None
5	100810329	100855327	ENSCHIG00000009896	ENSCHIG00000009896	killer cell lectin-like receptor subfamily B member 1 [Source:NCBI gene;Acc:102186205]
5	100885552	100910320	ENSCHIG00000025997		None
5	101027815	101042701	ENSCHIG00000012411		None
5	101058154	101110958	ENSCHIG00000011119		None
5	101218003	101274720	ENSCHIG00000014236	ENSCHIG00000014236	antigen WC1.1-like [Source:NCBI gene;Acc:102185542]
5	101296821	101305445	ENSCHIG00000001662		None
5	101320496	101352238	ENSCHIG00000018915		None
5	101353944	101384778	ENSCHIG00000013886		None
5	101466444	101521409	ENSCHIG00000023668	ENSCHIG00000023668	antigen WC1.1-like [Source:NCBI gene;Acc:102186669]
5	101535037	101591886	ENSCHIG00000013916		None
5	101601742	101619898	ENSCHIG00000013285		None
5	101633565	101700084	ENSCHIG00000012612		None
5	101753699	101797381	ENSCHIG00000015136		None
5	101810652	101878495	ENSCHIG00000012795	ENSCHIG00000012795	antigen WC1.1 [Source:NCBI gene;Acc:102168248]
5	101890935	101921303	ENSCHIG00000008296		None
5	101994526	102059080	ENSCHIG00000012940		None
5	105971291	106057761	ENSCHIG00000016545	IQSEC3	IQ motif and Sec7 domain ArfGEF 3 [Source:NCBI gene;Acc:102171957]
5	112037746	112044633	ENSCHIG00000016163	ENSCHIG00000016163	uncharacterized LOC102169285 [Source:NCBI gene;Acc:102169285]
5	112046164	112050348	ENSCHIG00000017340	ENSCHIG00000017340	cytochrome P450 2D14 [Source:NCBI gene;Acc:102177333]
5	112064786	112068934	ENSCHIG00000012914	ENSCHIG00000012914	cytochrome P450 2D14 [Source:NCBI gene;Acc:102169002]
5	114611051	114621574	ENSCHIG00000017680	UPK3A	uroplakin 3A [Source:NCBI gene;Acc:102177602]
5	117333865	117377208	ENSCHIG00000025679	TAFA5	TAFA chemokine like family member 5 [Source:HGNC Symbol;Acc:HGNC:21592]
5	117541172	117545138	ENSCHIG00000001710		None
5	117560159	117561976	ENSCHIG00000001712		None
5	117605915	117613070	ENSCHIG00000001715		None
5	117749127	117750232	ENSCHIG00000003792		None
5	117750716	117752030	ENSCHIG00000001718		None
5	117765206	117769629	ENSCHIG00000001723		None
5	117840146	117842476	ENSCHIG00000001725		None
5	117957047	117965621	ENSCHIG00000001729		None
5	118135219	118166623	ENSCHIG00000014495	BRD1	bromodomain containing 1 [Source:NCBI gene;Acc:102181197]
5	118181435	118206042	ENSCHIG00000017804	ENSCHIG00000017804	C-type lectin domain family 2 member E [Source:NCBI gene;Acc:102184901]
5	118260384	118263797	ENSCHIG00000004793	ZBED4	zinc finger BED-type containing 4 [Source:NCBI gene;Acc:102180738]
5	118272418	118279632	ENSCHIG00000018512	ALG12	ALG12 alpha-1,6-mannosyltransferase [Source:NCBI gene;Acc:102181760]
5	118306960	118310629	ENSCHIG00000018282	PIM3	Pim-3 proto-oncogene, serine/threonine kinase [Source:NCBI gene;Acc:108636079]
5	118324713	118346753	ENSCHIG00000013720	ENSCHIG00000013720	interleukin 17 receptor E like [Source:NCBI gene;Acc:102182289]
5	118349092	118409285	ENSCHIG00000014342	TTLL8	tubulin tyrosine ligase like 8 [Source:NCBI gene;Acc:106502162]
6	1528487	1860185	ENSCHIG00000007217		None
6	1689848	1690500	ENSCHIG00000013370		None
6	2104822	2357305	ENSCHIG00000023590	MARCHF1	membrane associated ring-CH-type finger 1 [Source:NCBI gene;Acc:102185254]
6	2923310	2982613	ENSCHIG00000018430	NAF1	nuclear assembly factor 1 ribonucleoprotein [Source:NCBI gene;Acc:102187384]
6	5806983	5892706	ENSCHIG00000013097		None
6	7205616	7291902	ENSCHIG00000010763	PRSS12	serine protease 12 [Source:NCBI gene;Acc:102172610]
6	18779958	18795591	ENSCHIG00000007278		None
6	19037849	19038478	ENSCHIG00000012873	LIN28A	lin-28 homolog A [Source:NCBI gene;Acc:102180639]
6	19180002	19190261	ENSCHIG00000021709	ENSCHIG00000021709	GIMAP family P-loop NTPase domain containing 1 [Source:NCBI gene;Acc:102188930]
6	19200502	19226971	ENSCHIG00000019094	ENSCHIG00000019094	aminoacyl tRNA synthetase complex interacting multifunctional protein 1 [Source:NCBI gene;Acc:102189197]
6	19235466	19434883	ENSCHIG00000014456	TBCK	TBC1 domain containing kinase [Source:NCBI gene;Acc:102189468]
6	19517032	19595606	ENSCHIG00000019044	NPNT	nephronectin [Source:NCBI gene;Acc:102172699]
6	19613955	19614013	ENSCHIG00000004567		None
6	19614096	19614210	ENSCHIG00000008432		None
6	19643089	19767353	ENSCHIG00000018039	GSTCD	glutathione S-transferase C-terminal domain containing [Source:NCBI gene;Acc:102190113]
6	25652726	25672421	ENSCHIG00000020284	ENSCHIG00000020284	alcohol dehydrogenase 6 [Source:NCBI gene;Acc:102183581]
6	25713553	25718291	ENSCHIG00000025566		None
6	25719591	25760045	ENSCHIG00000012239	ENSCHIG00000012239	alcohol dehydrogenase 4 [Source:NCBI gene;Acc:102173738]
6	25862102	25890184	ENSCHIG00000024279	ENSCHIG00000024279	alcohol dehydrogenase 6 [Source:NCBI gene;Acc:102177153]
6	25939070	25943852	ENSCHIG00000025086		None
6	25945280	25987902	ENSCHIG00000025317	ENSCHIG00000025317	alcohol dehydrogenase 4 [Source:NCBI gene;Acc:102176872]
6	25969755	25969861	ENSCHIG00000003486	U6	U6 spliceosomal RNA [Source:RFAM;Acc:RF00026]
6	26872147	27225828	ENSCHIG00000014643	STPG2	sperm tail PG-rich repeat containing 2 [Source:NCBI gene;Acc:102187037]
6	29894143	30259719	ENSCHIG00000017761	BMPR1B	bone morphogenetic protein receptor type 1B [Source:NCBI gene;Acc:100861211]
6	30439921	30680349	ENSCHIG00000008891	PDLIM5	PDZ and LIM domain 5 [Source:NCBI gene;Acc:102189198]
6	31264405	32061227	ENSCHIG00000020528	GRID2	glutamate ionotropic receptor delta type subunit 2 [Source:NCBI gene;Acc:102191781]
6	32938528	32938634	ENSCHIG00000002145	U6	U6 spliceosomal RNA [Source:RFAM;Acc:RF00026]
6	33914901	35024825	ENSCHIG00000019553	CCSER1	coiled-coil serine rich protein 1 [Source:NCBI gene;Acc:102168616]
6	37375570	37462434	ENSCHIG00000007314		None
6	37397003	37414860	ENSCHIG00000021568	IBSP	integrin binding sialoprotein [Source:NCBI gene;Acc:102175843]
6	45366171	45667451	ENSCHIG00000007355		None
6	72478665	72525549	ENSCHIG00000024675	THEGL	theg spermatid protein like [Source:NCBI gene;Acc:102183052]
6	72763205	72922668	ENSCHIG00000015747		None
6	72912639	72916719	ENSCHIG00000026873		None
6	72937561	72948134	ENSCHIG00000017563	NOA1	nitric oxide associated 1 [Source:NCBI gene;Acc:102183860]
6	84457131	84551616	ENSCHIG00000015181	TMPRSS11F	transmembrane protease serine 11F [Source:NCBI gene;Acc:102185449]
6	84886957	85052160	ENSCHIG00000015853		None
6	84991733	85005523	ENSCHIG00000026158		None
6	85182251	85207588	ENSCHIG00000022893	ENSCHIG00000022893	UDP-glucuronosyltransferase 2B4-like [Source:NCBI gene;Acc:102173083]
6	85248135	85270440	ENSCHIG00000019447	ENSCHIG00000019447	UDP-glucuronosyltransferase 2B4 [Source:NCBI gene;Acc:102173552]
6	85373524	85511445	ENSCHIG00000022594	ENSCHIG00000022594	UDP-glucuronosyltransferase 2C1-like [Source:NCBI gene;Acc:108633190]
6	85392478	85415710	ENSCHIG00000015323		None
6	87961219	88255530	ENSCHIG00000008470	ADAMTS3	ADAM metallopeptidase with thrombospondin type 1 motif 3 [Source:NCBI gene;Acc:102180478]
6	89001829	89138714	ENSCHIG00000018952	ALB	albumin [Source:NCBI gene;Acc:100860821]
6	89104825	89128260	ENSCHIG00000011053		None
6	91079794	91159221	ENSCHIG00000013930	USO1	USO1 vesicle transport factor [Source:NCBI gene;Acc:102184046]
6	97607836	97623629	ENSCHIG00000022317	HNRNPD	heterogeneous nuclear ribonucleoprotein D [Source:NCBI gene;Acc:102173278]
6	97672701	97676298	ENSCHIG00000010260	ENSCHIG00000010260	heterogeneous nuclear ribonucleoprotein D like [Source:NCBI gene;Acc:102173828]
6	97677458	97712820	ENSCHIG00000023652	ENOPH1	enolase-phosphatase 1 [Source:NCBI gene;Acc:102174551]
6	97735725	97754568	ENSCHIG00000012607	TMEM150C	transmembrane protein 150C [Source:NCBI gene;Acc:102174821]
6	97760204	97760344	ENSCHIG00000004482	U4	U4 spliceosomal RNA [Source:RFAM;Acc:RF00015]
6	97923938	98097910	ENSCHIG00000018012	SCD5	stearoyl-CoA desaturase 5 [Source:NCBI gene;Acc:102175106]
6	98102949	98103054	ENSCHIG00000004612	U6	U6 spliceosomal RNA [Source:RFAM;Acc:RF00026]
6	98113659	98163625	ENSCHIG00000004790	SEC31A	SEC31 homolog A, COPII coat complex component [Source:NCBI gene;Acc:102175381]
6	98183750	98204533	ENSCHIG00000016593	THAP9	THAP domain containing 9 [Source:NCBI gene;Acc:102177703]
6	98212603	98260831	ENSCHIG00000024928	LIN54	lin-54 DREAM MuvB core complex component [Source:NCBI gene;Acc:102178159]
6	101305715	101674779	ENSCHIG00000012374	MAPK10	mitogen-activated protein kinase 10 [Source:NCBI gene;Acc:102182774]
6	107243273	107265319	ENSCHIG00000007527		None
7	82979	352204	ENSCHIG00000011930	CAMK4	calcium/calmodulin dependent protein kinase IV [Source:NCBI gene;Acc:102187484]
7	2406728	2924322	ENSCHIG00000016417	FER	FER tyrosine kinase [Source:NCBI gene;Acc:102181680]
7	32519866	32520012	ENSCHIG00000005301		None
7	32694242	33006192	ENSCHIG00000006994		None
7	41962001	41963321	ENSCHIG00000026349	ENSCHIG00000026349	ornithine aminotransferase, mitochondrial-like [Source:NCBI gene;Acc:108636344]
7	42418863	42852263	ENSCHIG00000019457	SGCD	sarcoglycan delta [Source:NCBI gene;Acc:102174655]
7	68234614	68237940	ENSCHIG00000018731		None
7	68261631	68262633	ENSCHIG00000008431		None
7	68297371	68320456	ENSCHIG00000007095		None
7	68299725	68300663	ENSCHIG00000002099	OR2G6	olfactory receptor 2G6 [Source:NCBI gene;Acc:102177619]
7	68338270	68352582	ENSCHIG00000022429	OR2T11	olfactory receptor family 2 subfamily T member 11 (gene/pseudogene) [Source:HGNC Symbol;Acc:HGNC:19574]
7	68384639	68385613	ENSCHIG00000006401	ENSCHIG00000006401	olfactory receptor 2T2 [Source:NCBI gene;Acc:102176788]
7	68421040	68423164	ENSCHIG00000001420	OR2T1	olfactory receptor family 2 subfamily T member 1 [Source:HGNC Symbol;Acc:HGNC:8277]
7	68489929	68493773	ENSCHIG00000026910		None
7	68513860	68514822	ENSCHIG00000012542		None
7	68577794	68578732	ENSCHIG00000012055	ENSCHIG00000012055	olfactory receptor 2M3-like [Source:NCBI gene;Acc:102173555]
7	68591802	68592764	ENSCHIG00000001481	OR2M4	olfactory receptor 2M4-like [Source:NCBI gene;Acc:102174652]
7	68648405	68653375	ENSCHIG00000022739		None
7	68671264	68672199	ENSCHIG00000006487	ENSCHIG00000006487	olfactory receptor 2L13 [Source:NCBI gene;Acc:102174112]
7	68689448	68690386	ENSCHIG00000012107	ENSCHIG00000012107	olfactory receptor 2L2 [Source:NCBI gene;Acc:102173288]
7	68704895	68705833	ENSCHIG00000001411	ENSCHIG00000001411	olfactory receptor 2L2-like [Source:NCBI gene;Acc:102172990]
7	68744154	68745110	ENSCHIG00000003088	ENSCHIG00000003088	olfactory receptor 2L2-like [Source:NCBI gene;Acc:102173838]
7	68762720	68763652	ENSCHIG00000009146		None
7	68861404	68862342	ENSCHIG00000003560	ENSCHIG00000003560	olfactory receptor 2L2-like [Source:NCBI gene;Acc:102191036]
7	68919551	68920378	ENSCHIG00000007625	ENSCHIG00000007625	olfactory receptor 2T12-like [Source:NCBI gene;Acc:102171865]
7	68947778	68991659	ENSCHIG00000019878		None
7	69078965	69079903	ENSCHIG00000009749	ENSCHIG00000009749	olfactory receptor 2T8-like [Source:NCBI gene;Acc:102170776]
7	69096792	69097724	ENSCHIG00000007494	ENSCHIG00000007494	olfactory receptor 2T33-like [Source:NCBI gene;Acc:102170509]
7	69145012	69145959	ENSCHIG00000009466		None
7	69171329	69172300	ENSCHIG00000001505	ENSCHIG00000001505	olfactory receptor 2W3 [Source:NCBI gene;Acc:102169666]
7	70110306	70111562	ENSCHIG00000006767	ENSCHIG00000006767	interferon-inducible GTPase 1 [Source:NCBI gene;Acc:102184244]
7	74485127	74696617	ENSCHIG00000007121		None
7	74650243	74651799	ENSCHIG00000008184		None
7	77275420	77556044	ENSCHIG00000003497	PRR16	proline rich 16 [Source:NCBI gene;Acc:102171144]
7	92980228	92982066	ENSCHIG00000010228		None
7	99114932	99170852	ENSCHIG00000017771	ENSCHIG00000017771	adhesion G protein-coupled receptor E2 [Source:NCBI gene;Acc:102180663]
7	99196288	99294078	ENSCHIG00000011082		None
7	99965013	99971771	ENSCHIG00000014489		None
7	100382539	100396469	ENSCHIG00000016401		None
7	100411049	100412017	ENSCHIG00000011586	ENSCHIG00000011586	olfactory receptor 7A17-like [Source:NCBI gene;Acc:102169174]
7	103044513	103046375	ENSCHIG00000015462	ENSCHIG00000015462	bone marrow stromal antigen 2-like [Source:NCBI gene;Acc:108636404]
7	104616812	104627183	ENSCHIG00000017224	SLC25A42	solute carrier family 25 member 42 [Source:NCBI gene;Acc:102190501]
7	105919342	106148949	ENSCHIG00000026141	OBSCN	obscurin, cytoskeletal calmodulin and titin-interacting RhoGEF [Source:NCBI gene;Acc:106502252]
7	106531946	106789840	ENSCHIG00000027055	ADAMTS2	ADAM metallopeptidase with thrombospondin type 1 motif 2 [Source:NCBI gene;Acc:102182397]
7	107283393	107286438	ENSCHIG00000026999	LTC4S	leukotriene C4 synthase [Source:NCBI gene;Acc:106502247]
7	107288266	107299603	ENSCHIG00000010088	MGAT4B	alpha-1,3-mannosyl-glycoprotein 4-beta-N-acetylglucosaminyltransferase B [Source:NCBI gene;Acc:102173548]
7	107328614	107328838	ENSCHIG00000000618	ENSCHIG00000000618	small integral membrane protein 15-like [Source:NCBI gene;Acc:102172985]
7	107369707	107380176	ENSCHIG00000022932	SQSTM1	sequestosome 1 [Source:NCBI gene;Acc:102172251]
7	107380767	107397619	ENSCHIG00000017185	MRNIP	MRN complex interacting protein [Source:NCBI gene;Acc:102171963]
7	107401741	107440817	ENSCHIG00000009249	TBC1D9B	TBC1 domain family member 9B [Source:NCBI gene;Acc:102181289]
7	107452493	107628947	ENSCHIG00000026077	RNF130	ring finger protein 130 [Source:NCBI gene;Acc:102171700]
8	366516	454678	ENSCHIG00000014729	ANXA10	annexin A10 [Source:NCBI gene;Acc:102188853]
8	454745	496497	ENSCHIG00000007772		None
8	476287	477585	ENSCHIG00000007776		None
8	496992	503400	ENSCHIG00000007779		None
8	513816	579672	ENSCHIG00000007784		None
8	571741	952615	ENSCHIG00000026232	PALLD	palladin, cytoskeletal associated protein [Source:NCBI gene;Acc:102191795]
8	928515	928631	ENSCHIG00000004655	5S_rRNA	5S ribosomal RNA [Source:RFAM;Acc:RF00001]
8	969254	986935	ENSCHIG00000026304	CBR4	carbonyl reductase 4 [Source:NCBI gene;Acc:102168724]
8	1043864	1205174	ENSCHIG00000023360	SH3RF1	SH3 domain containing ring finger 1 [Source:NCBI gene;Acc:102169005]
8	2477475	2492136	ENSCHIG00000007785		None
8	2497812	2497937	ENSCHIG00000003421		None
8	3412083	3413156	ENSCHIG00000010341		None
8	5197881	5433906	ENSCHIG00000010541	GALNTL6	polypeptide N-acetylgalactosaminyltransferase like 6 [Source:NCBI gene;Acc:102170783]
8	5539607	5673363	ENSCHIG00000010238	GALNT7	polypeptide N-acetylgalactosaminyltransferase 7 [Source:NCBI gene;Acc:102185180]
8	5681858	5683392	ENSCHIG00000011113	ENSCHIG00000011113	high mobility group box 2 [Source:NCBI gene;Acc:102171064]
8	5708033	5716846	ENSCHIG00000016394	SAP30	Sin3A associated protein 30 [Source:NCBI gene;Acc:102185464]
8	5730238	5735634	ENSCHIG00000020578	SCRG1	stimulator of chondrogenesis 1 [Source:NCBI gene;Acc:102171514]
8	5849782	5851773	ENSCHIG00000012433	HAND2	heart and neural crest derivatives expressed 2 [Source:NCBI gene;Acc:102171973]
8	22639086	22639673	ENSCHIG00000011025	ENSCHIG00000011025	interferon-tau 2a [Source:NCBI gene;Acc:100861164]
8	22753817	22754404	ENSCHIG00000005142	ENSCHIG00000005142	interferon omega-1-like [Source:NCBI gene;Acc:108636616]
8	22765382	22765969	ENSCHIG00000001968	ENSCHIG00000001968	interferon omega-1-like [Source:NCBI gene;Acc:108636617]
8	22775839	22776426	ENSCHIG00000009514	ENSCHIG00000009514	interferon omega-1-like [Source:NCBI gene;Acc:108636618]
8	22784257	22784365	ENSCHIG00000005924	U6	U6 spliceosomal RNA [Source:RFAM;Acc:RF00026]
8	22789970	22790155	ENSCHIG00000008596		None
8	22791650	22792210	ENSCHIG00000008290	ENSCHIG00000008290	interferon beta-2-like [Source:NCBI gene;Acc:108636544]
8	22808119	22808706	ENSCHIG00000012674	ENSCHIG00000012674	interferon omega-1-like [Source:NCBI gene;Acc:108636620]
8	22813132	22813701	ENSCHIG00000002176	ENSCHIG00000002176	interferon alpha-H-like [Source:NCBI gene;Acc:108636621]
8	22820378	22830297	ENSCHIG00000018233		None
8	22835895	22836464	ENSCHIG00000010973	ENSCHIG00000010973	interferon alpha-H [Source:NCBI gene;Acc:102180761]
8	22898859	22900831	ENSCHIG00000021211	KLHL9	kelch like family member 9 [Source:NCBI gene;Acc:102179100]
8	22936450	22937019	ENSCHIG00000009171	IFNA	interferon-alpha [Source:NCBI gene;Acc:100860850]
8	22947793	22950045	ENSCHIG00000024234	ENSCHIG00000024234	interferon omega-1-like [Source:NCBI gene;Acc:102179668]
8	22956562	22957131	ENSCHIG00000005532	ENSCHIG00000005532	interferon alpha-H-like [Source:NCBI gene;Acc:102179943]
8	22968997	22985638	ENSCHIG00000026434		None
8	22989993	22990580	ENSCHIG00000008835	ENSCHIG00000008835	interferon omega-1-like [Source:NCBI gene;Acc:108636623]
8	23017856	23018415	ENSCHIG00000011862	ENSCHIG00000011862	interferon beta-2 [Source:NCBI gene;Acc:102189208]
8	23035248	23044732	ENSCHIG00000013395		None
8	23059037	23059624	ENSCHIG00000010378	ENSCHIG00000010378	interferon omega-1-like [Source:NCBI gene;Acc:108636626]
8	23066578	23067147	ENSCHIG00000009971	ENSCHIG00000009971	interferon alpha-H-like [Source:NCBI gene;Acc:108636627]
8	23071466	23072053	ENSCHIG00000009705	ENSCHIG00000009705	interferon omega-1-like [Source:NCBI gene;Acc:108636628]
8	23088300	23088860	ENSCHIG00000010154	ENSCHIG00000010154	interferon beta-2-like [Source:NCBI gene;Acc:108636629]
8	23090343	23090528	ENSCHIG00000011735		None
8	23119534	23120094	ENSCHIG00000010419	ENSCHIG00000010419	interferon beta-2 [Source:NCBI gene;Acc:102181867]
8	23121602	23121787	ENSCHIG00000010736		None
8	23138971	23139526	ENSCHIG00000015822		None
8	23145861	23146421	ENSCHIG00000012305	ENSCHIG00000012305	interferon beta-2-like [Source:NCBI gene;Acc:108636632]
8	23147911	23148096	ENSCHIG00000012994		None
8	23156600	23157156	ENSCHIG00000025562		None
8	23164007	23164567	ENSCHIG00000002399	ENSCHIG00000002399	interferon beta-2 [Source:NCBI gene;Acc:108636634]
8	23191649	23192209	ENSCHIG00000013134	ENSCHIG00000013134	interferon beta-2-like [Source:NCBI gene;Acc:102181595]
8	35836790	36433380	ENSCHIG00000017325	PTPRD	protein tyrosine phosphatase receptor type D [Source:NCBI gene;Acc:102174567]
8	53876132	53876430	ENSCHIG00000006269	Metazoa_SRP	Metazoan signal recognition particle RNA [Source:RFAM;Acc:RF00017]
8	58917653	58969472	ENSCHIG00000018064		None
8	58965179	58970574	ENSCHIG00000005785	ENSCHIG00000005785	family with sequence similarity 205 member C [Source:NCBI gene;Acc:108636567]
8	65163613	65184176	ENSCHIG00000026606		None
8	65201969	65309153	ENSCHIG00000020956	ENSCHIG00000020956	testis-expressed sequence 10 protein [Source:NCBI gene;Acc:102189209]
8	69980589	69991857	ENSCHIG00000007993		None
8	70009508	70028078	ENSCHIG00000015870		None
8	70015580	70018615	ENSCHIG00000026442		None
8	71942512	71947861	ENSCHIG00000019945	NEFM	neurofilament medium [Source:NCBI gene;Acc:102182504]
8	71975361	72101402	ENSCHIG00000011951	NEFL	neurofilament light [Source:NCBI gene;Acc:102179945]
8	72026923	72199598	ENSCHIG00000008008		None
8	72157888	72157986	ENSCHIG00000000952	U6	U6 spliceosomal RNA [Source:RFAM;Acc:RF00026]
8	72201697	72479513	ENSCHIG00000001085	DOCK5	dedicator of cytokinesis 5 [Source:NCBI gene;Acc:102180222]
8	72491277	72494026	ENSCHIG00000016406	GNRH1	gonadotropin releasing hormone 1 [Source:NCBI gene;Acc:102180494]
8	72500987	72582532	ENSCHIG00000015791	KCTD9	potassium channel tetramerization domain containing 9 [Source:NCBI gene;Acc:102180763]
8	72584596	72628905	ENSCHIG00000018580	CDCA2	cell division cycle associated 2 [Source:NCBI gene;Acc:102181035]
8	72668628	72686073	ENSCHIG00000008010		None
8	72811720	72893580	ENSCHIG00000008015		None
8	72926863	73147215	ENSCHIG00000023729	EBF2	EBF transcription factor 2 [Source:NCBI gene;Acc:102181300]
8	73160588	73160694	ENSCHIG00000003635	U6	U6 spliceosomal RNA [Source:RFAM;Acc:RF00026]
8	73327973	73413364	ENSCHIG00000007473	PPP2R2A	protein phosphatase 2 regulatory subunit Balpha [Source:NCBI gene;Acc:102181952]
8	73424098	73450154	ENSCHIG00000024818	ENSCHIG00000024818	BCL2 interacting protein 3 like [Source:NCBI gene;Acc:102182224]
8	73542264	73543358	ENSCHIG00000002000	PNMA2	PNMA family member 2 [Source:NCBI gene;Acc:102183066]
8	73547085	73663527	ENSCHIG00000026845	DPYSL2	dihydropyrimidinase like 2 [Source:NCBI gene;Acc:102183325]
8	73606359	73606477	ENSCHIG00000006028	5S_rRNA	5S ribosomal RNA [Source:RFAM;Acc:RF00001]
8	73678809	73683262	ENSCHIG00000008017		None
8	73755105	73863056	ENSCHIG00000021001	ADRA1A	adrenoceptor alpha 1A [Source:NCBI gene;Acc:102182788]
8	75696093	75782536	ENSCHIG00000010514	CNTFR	ciliary neurotrophic factor receptor [Source:NCBI gene;Acc:102171152]
8	80389452	80397327	ENSCHIG00000008058		None
8	80466119	80674960	ENSCHIG00000013443	DAPK1	death associated protein kinase 1 [Source:NCBI gene;Acc:102185182]
8	80747999	80754146	ENSCHIG00000020875	CTSL	cathepsin L [Source:NCBI gene;Acc:102185465]
8	80776340	80884361	ENSCHIG00000017472	FBP2	fructose-bisphosphatase 2 [Source:NCBI gene;Acc:102185744]
8	80900482	80928714	ENSCHIG00000008061		None
8	80939801	80971665	ENSCHIG00000008064		None
8	80969614	80977237	ENSCHIG00000008070		None
8	81062055	81411166	ENSCHIG00000011940	AOPEP	aminopeptidase O (putative) [Source:NCBI gene;Acc:102186309]
8	81422478	81746845	ENSCHIG00000021780	FANCC	FA complementation group C [Source:NCBI gene;Acc:102186595]
8	93189557	93252681	ENSCHIG00000008101		None
8	93440972	93455477	ENSCHIG00000008102		None
8	94089694	94145765	ENSCHIG00000007960	OR13C4	olfactory receptor family 13 subfamily C member 4 [Source:HGNC Symbol;Acc:HGNC:14722]
9	9302494	9389990	ENSCHIG00000013319	IBTK	inhibitor of Bruton tyrosine kinase [Source:NCBI gene;Acc:102173301]
9	10702879	10717813	ENSCHIG00000002459		None
9	25922991	26110286	ENSCHIG00000009044	FYN	FYN proto-oncogene, Src family tyrosine kinase [Source:NCBI gene;Acc:102179673]
9	54464420	54983186	ENSCHIG00000011086	LAMA2	laminin subunit alpha 2 [Source:NCBI gene;Acc:102187050]
9	58426589	58428424	ENSCHIG00000002017		None
9	74016266	74022213	ENSCHIG00000018256		None
9	74029311	74040596	ENSCHIG00000004128	ENSCHIG00000004128	NKG2D ligand 1-like [Source:NCBI gene;Acc:108636739]
9	74075115	74275847	ENSCHIG00000023938	ENSCHIG00000023938	NKG2D ligand 4-like [Source:NCBI gene;Acc:108636742]
9	74108855	74124137	ENSCHIG00000012517		None
9	74124480	74143823	ENSCHIG00000002860		None
9	74168412	74171792	ENSCHIG00000006873		None
9	74204106	74208171	ENSCHIG00000018340		None
9	74217698	74259973	ENSCHIG00000014062	ENSCHIG00000014062	NKG2D ligand 3-like [Source:NCBI gene;Acc:108636773]
9	74227564	74230581	ENSCHIG00000001983	ENSCHIG00000001983	NKG2D ligand 4-like [Source:NCBI gene;Acc:108636744]
9	74266429	74268999	ENSCHIG00000006005		None
9	74333196	74343114	ENSCHIG00000018826	ENSCHIG00000018826	NKG2D ligand 1 [Source:NCBI gene;Acc:102177708]
9	74366367	74368237	ENSCHIG00000009129	ENSCHIG00000009129	retinoic acid early transcript 1E [Source:NCBI gene;Acc:108636743]
9	74377109	74460718	ENSCHIG00000008160		None
9	74397097	74407356	ENSCHIG00000019400		None
9	74459170	74469252	ENSCHIG00000009062	ENSCHIG00000009062	low-density lipoprotein receptor-related protein 11-like [Source:NCBI gene;Acc:108636740]
9	74511585	74518791	ENSCHIG00000025529		None
9	74565174	74571028	ENSCHIG00000023203	ENSCHIG00000023203	UL16 binding protein 3 [Source:NCBI gene;Acc:102171153]
9	87739761	87892016	ENSCHIG00000022822	PDE10A	phosphodiesterase 10A [Source:NCBI gene;Acc:102173660]
9	87960716	87961269	ENSCHIG00000021845		None
9	87963781	87972327	ENSCHIG00000003565		None
9	87989865	87992369	ENSCHIG00000003568		None
9	88049283	88056432	ENSCHIG00000005334	ENSCHIG00000005334	NKG2D ligand 1-like [Source:NCBI gene;Acc:108636750]
9	88094380	88102443	ENSCHIG00000021177	ENSCHIG00000021177	NKG2D ligand 1-like [Source:NCBI gene;Acc:108636749]
9	88419404	88511147	ENSCHIG00000003577		None
10	824476	1098015	ENSCHIG00000015203	TTC7B	tetratricopeptide repeat domain 7B [Source:NCBI gene;Acc:102190793]
10	3125411	3284162	ENSCHIG00000016823	KCNK10	potassium two pore domain channel subfamily K member 10 [Source:NCBI gene;Acc:102188322]
10	3439588	3440613	ENSCHIG00000022136	GPR65	G protein-coupled receptor 65 [Source:NCBI gene;Acc:102182316]
10	3467287	3526764	ENSCHIG00000018791	GALC	galactosylceramidase [Source:NCBI gene;Acc:102188052]
10	3826679	3885290	ENSCHIG00000000827		None
10	4081813	4103866	ENSCHIG00000000828		None
10	4164419	4164744	ENSCHIG00000026410		None
10	4247856	4298446	ENSCHIG00000000831		None
10	26269015	26282118	ENSCHIG00000000895		None
10	26407454	26430431	ENSCHIG00000013318	PPP1R36	protein phosphatase 1 regulatory subunit 36 [Source:NCBI gene;Acc:102187229]
10	26436107	26438017	ENSCHIG00000010529	HSPA2	heat shock protein family A (Hsp70) member 2 [Source:NCBI gene;Acc:102186695]
10	26442649	26442717	ENSCHIG00000003549		None
10	26444947	26453936	ENSCHIG00000020242	ZBTB1	zinc finger and BTB domain containing 1 [Source:NCBI gene;Acc:102186967]
10	26479937	26484261	ENSCHIG00000023459	ENSCHIG00000023459	zinc finger and BTB domain containing 25 [Source:NCBI gene;Acc:102185658]
10	26501018	26502304	ENSCHIG00000011249	AKAP5	A-kinase anchoring protein 5 [Source:NCBI gene;Acc:102185924]
10	26505923	26572043	ENSCHIG00000001482	MTHFD1	methylenetetrahydrofolate dehydrogenase, cyclohydrolase and formyltetrahydrofolate synthetase 1 [Source:NCBI gene;Acc:102186214]
10	26594197	26612155	ENSCHIG00000026739	ENSCHIG00000026739	coiled-coil domain-containing protein 170 [Source:NCBI gene;Acc:102175585]
10	26667156	26667259	ENSCHIG00000003001	U6	U6 spliceosomal RNA [Source:RFAM;Acc:RF00026]
10	26668485	26714343	ENSCHIG00000011683	ESR2	estrogen receptor 2 [Source:NCBI gene;Acc:100860823]
10	26723543	26971923	ENSCHIG00000017393	SYNE2	spectrin repeat containing nuclear envelope protein 2 [Source:NCBI gene;Acc:102184156]
10	27060688	27061558	ENSCHIG00000022808	ENSCHIG00000022808	60S ribosome subunit biogenesis protein NIP7 homolog [Source:NCBI gene;Acc:102175030]
10	27135029	27175958	ENSCHIG00000020626	SGPP1	sphingosine-1-phosphate phosphatase 1 [Source:NCBI gene;Acc:102174749]
10	37450523	37518989	ENSCHIG00000025888	DDHD1	DDHD domain containing 1 [Source:NCBI gene;Acc:102187228]
10	38605700	38860803	ENSCHIG00000000918		None
10	51975434	52190557	ENSCHIG00000013110	MYO1E	myosin IE [Source:NCBI gene;Acc:102179568]
10	52277510	52336191	ENSCHIG00000015814	FAM81A	family with sequence similarity 81 member A [Source:NCBI gene;Acc:102178453]
10	68872596	68947433	ENSCHIG00000010166	RASGRP1	RAS guanyl releasing protein 1 [Source:NCBI gene;Acc:102173007]
10	76341123	76347120	ENSCHIG00000011975	ENSCHIG00000011975	purine nucleoside phosphorylase [Source:NCBI gene;Acc:102176963]
10	77531190	77531498	ENSCHIG00000008076		None
10	77575873	77576875	ENSCHIG00000019245	TRAV16	T cell receptor alpha variable 16 [Source:HGNC Symbol;Acc:HGNC:12112]
10	77677061	77679389	ENSCHIG00000012749		None
10	77740570	77741182	ENSCHIG00000025195		None
10	77771299	77771451	ENSCHIG00000002798	5_8S_rRNA	5.8S ribosomal RNA [Source:RFAM;Acc:RF00002]
10	77964169	77964803	ENSCHIG00000025281		None
10	78122356	78123246	ENSCHIG00000017339		None
10	78158873	78162462	ENSCHIG00000013389		None
10	78226496	78226786	ENSCHIG00000007939		None
10	78322398	78323174	ENSCHIG00000012600		None
10	78350356	78350987	ENSCHIG00000014547		None
10	78398297	78398908	ENSCHIG00000017647		None
10	78480206	78480880	ENSCHIG00000013268		None
10	78608536	78608826	ENSCHIG00000006374		None
10	78679159	78680195	ENSCHIG00000012575		None
10	78752043	78780890	ENSCHIG00000014189	TRAV29DV5	T cell receptor alpha variable 29/delta variable 5 (gene/pseudogene) [Source:HGNC Symbol;Acc:HGNC:12127]
10	78769810	78771057	ENSCHIG00000014121	TRAV26-2	T cell receptor alpha variable 26-2 [Source:HGNC Symbol;Acc:HGNC:12124]
10	78819436	78820936	ENSCHIG00000015670	TRAV36DV7	T cell receptor alpha variable 36/delta variable 7 [Source:HGNC Symbol;Acc:HGNC:12135]
10	86628874	86894414	ENSCHIG00000022039	MAP2K5	mitogen-activated protein kinase kinase 5 [Source:NCBI gene;Acc:102170427]
10	90502294	90602201	ENSCHIG00000026691	CMYA5	cardiomyopathy associated 5 [Source:NCBI gene;Acc:102190232]
10	90565278	90565407	ENSCHIG00000006233	SNORA72	Small nucleolar RNA SNORA72 [Source:RFAM;Acc:RF00139]
10	90606148	90668034	ENSCHIG00000019701	TENT2	terminal nucleotidyltransferase 2 [Source:NCBI gene;Acc:102176885]
10	90738507	90871479	ENSCHIG00000025789	HOMER1	homer scaffold protein 1 [Source:NCBI gene;Acc:102176420]
10	90889314	90894690	ENSCHIG00000001107		None
10	90907300	90971560	ENSCHIG00000010675	JMY	junction mediating and regulatory protein, p53 cofactor [Source:NCBI gene;Acc:102189959]
10	91057429	91081986	ENSCHIG00000009078	BHMT	betaine--homocysteine S-methyltransferase 1 [Source:NCBI gene;Acc:102175297]
10	91117628	91134343	ENSCHIG00000027021	BHMT2	betaine--homocysteine S-methyltransferase 2 [Source:HGNC Symbol;Acc:HGNC:1048]
10	91135272	91209403	ENSCHIG00000021924	DMGDH	dimethylglycine dehydrogenase [Source:NCBI gene;Acc:102189681]
10	91217733	91385714	ENSCHIG00000001349	ARSB	arylsulfatase B [Source:NCBI gene;Acc:102189402]
10	91390876	91398643	ENSCHIG00000001117		None
10	91493948	91662032	ENSCHIG00000014180	LHFPL2	LHFPL tetraspan subfamily member 2 [Source:NCBI gene;Acc:102189127]
10	91647629	91796956	ENSCHIG00000025008	SCAMP1	secretory carrier membrane protein 1 [Source:NCBI gene;Acc:102174396]
10	91808559	91809056	ENSCHIG00000026947		None
10	91863559	92108785	ENSCHIG00000018755	AP3B1	adaptor related protein complex 3 subunit beta 1 [Source:NCBI gene;Acc:102173571]
10	92127039	92132367	ENSCHIG00000001121		None
10	92316672	92401287	ENSCHIG00000021233	TBCA	tubulin folding cofactor A [Source:NCBI gene;Acc:102188860]
10	92370565	92370671	ENSCHIG00000006124	U6	U6 spliceosomal RNA [Source:RFAM;Acc:RF00026]
10	92440868	92448799	ENSCHIG00000018904	OTP	orthopedia homeobox [Source:NCBI gene;Acc:102188596]
10	92450692	92457545	ENSCHIG00000001127		None
10	92573712	92621717	ENSCHIG00000023139	WDR41	WD repeat domain 41 [Source:NCBI gene;Acc:102173303]
10	92625430	92882228	ENSCHIG00000023152	ENSCHIG00000023152	phosphodiesterase 8B [Source:NCBI gene;Acc:102173005]
10	92969342	92969479	ENSCHIG00000003764	SNORA47	small nucleolar RNA, H/ACA box 47 [Source:HGNC Symbol;Acc:HGNC:32640]
10	92980736	92981374	ENSCHIG00000004171	ZBED3	zinc finger BED-type containing 3 [Source:NCBI gene;Acc:106502509]
10	92995906	93036885	ENSCHIG00000012662	ENSCHIG00000012662	angiogenic factor with G-patch and FHA domains 1 [Source:NCBI gene;Acc:102188320]
10	93102752	93115048	ENSCHIG00000024251	CRHBP	corticotropin releasing hormone binding protein [Source:NCBI gene;Acc:102172544]
10	93155724	93157851	ENSCHIG00000018486	S100Z	S100 calcium binding protein Z [Source:HGNC Symbol;Acc:HGNC:30367]
10	93185793	93195217	ENSCHIG00000026366	F2RL1	F2R like trypsin receptor 1 [Source:NCBI gene;Acc:102187771]
10	93263394	93283790	ENSCHIG00000022474	F2R	coagulation factor II thrombin receptor [Source:NCBI gene;Acc:102187491]
10	93295263	93604369	ENSCHIG00000020854	IQGAP2	IQ motif containing GTPase activating protein 2 [Source:NCBI gene;Acc:102171711]
10	93375137	93381300	ENSCHIG00000002096	F2RL2	coagulation factor II thrombin receptor like 2 [Source:NCBI gene;Acc:102171427]
10	93655339	93866109	ENSCHIG00000016655	SV2C	synaptic vesicle glycoprotein 2C [Source:NCBI gene;Acc:102171155]
10	93866820	93878024	ENSCHIG00000001131		None
10	94123817	94159947	ENSCHIG00000009080	POC5	POC5 centriolar protein [Source:NCBI gene;Acc:102170876]
[truncated: 1,500 more rows]

## Sheet: Table S3-5
Table S3-5 List of CNVRs identified in Bezoar Ibexes
[truncated: 823 more rows]

## Sheet: Table S3-6
Table S3-6 List of genes overlapped with CNVRs identified in Bezoar Ibexes
[truncated: 1,911 more rows]

[truncated: 2 more sheets: Table S3-7, Table S3-8]
