# Supplementary material for: Identification and population genetic analyses of copy number variations in six domestic goat breeds and Bezoar ibexes using next-generation sequencing
Source: BMC Genomics. 2020 Nov 27;21:840. doi: 10.1186/s12864-020-07267-6 (PMC7694352; doi:10.1186/s12864-020-07267-6)
Supplement: Supplementary file 6 — Additional file 6: Table S4. Significantly enriched terms for the genes overlapped with 2394 CNVRs identified in seven goat populations. [file 12864_2020_7267_MOESM6_ESM.xlsx]

## Sheet: Table S4
Table S4 Significantly enriched terms for the genes overlapped with 2394 CNVRs identified in seven goat populations
Source	Term id	Term name	Adjusted P value	-Log10(adjusted P value)	Term size	Gene number	Genes
GO:BP	GO:0009593	detection of chemical stimulus	2.07e-06	5.68445	766	159	ENSCHIG00000026972,ENSCHIG00000020160,ENSCHIG00000025801,ENSCHIG00000026856,ENSCHIG00000016935,ENSCHIG00000006733,ENSCHIG00000021888,ENSCHIG00000014668,ENSCHIG00000010598,ENSCHIG00000008479,ENSCHIG00000015676,ENSCHIG00000014478,ENSCHIG00000007573,ENSCHIG00000012182,ENSCHIG00000011029,ENSCHIG00000005744,ENSCHIG00000004292,ENSCHIG00000003607,ENSCHIG00000005914,ENSCHIG00000001653,ENSCHIG00000007816,…
GO:BP	GO:0050911	detection of chemical stimulus involved in sensory perception of smell	3.22e-06	5.49257	728	152	ENSCHIG00000020160,ENSCHIG00000025801,ENSCHIG00000026856,ENSCHIG00000016935,ENSCHIG00000006733,ENSCHIG00000021888,ENSCHIG00000014668,ENSCHIG00000010598,ENSCHIG00000008479,ENSCHIG00000014478,ENSCHIG00000007573,ENSCHIG00000012182,ENSCHIG00000011029,ENSCHIG00000005744,ENSCHIG00000004292,ENSCHIG00000003607,ENSCHIG00000005914,ENSCHIG00000001653,ENSCHIG00000007816,ENSCHIG00000008039,ENSCHIG00000008116,…
GO:BP	GO:0007608	sensory perception of smell	4.27e-06	5.36932	743	154	ENSCHIG00000020160,ENSCHIG00000025801,ENSCHIG00000026856,ENSCHIG00000016935,ENSCHIG00000006733,ENSCHIG00000021888,ENSCHIG00000014668,ENSCHIG00000010598,ENSCHIG00000008479,ENSCHIG00000014478,ENSCHIG00000007573,ENSCHIG00000012182,ENSCHIG00000017746,ENSCHIG00000011029,ENSCHIG00000005744,ENSCHIG00000004292,ENSCHIG00000003607,ENSCHIG00000005914,ENSCHIG00000001653,ENSCHIG00000007816,ENSCHIG00000008039,…
GO:BP	GO:0050907	detection of chemical stimulus involved in sensory perception	6.3e-06	5.20033	747	154	ENSCHIG00000020160,ENSCHIG00000025801,ENSCHIG00000026856,ENSCHIG00000016935,ENSCHIG00000006733,ENSCHIG00000021888,ENSCHIG00000014668,ENSCHIG00000010598,ENSCHIG00000008479,ENSCHIG00000015676,ENSCHIG00000014478,ENSCHIG00000007573,ENSCHIG00000012182,ENSCHIG00000011029,ENSCHIG00000005744,ENSCHIG00000004292,ENSCHIG00000003607,ENSCHIG00000005914,ENSCHIG00000001653,ENSCHIG00000007816,ENSCHIG00000008039,…
GO:BP	GO:0007156	homophilic cell adhesion via plasma membrane adhesion molecules	2.61e-05	4.58258	99	35	ENSCHIG00000022240,ENSCHIG00000018239,ENSCHIG00000024645,ENSCHIG00000013193,ENSCHIG00000018689,ENSCHIG00000023838,ENSCHIG00000025750,ENSCHIG00000008955,ENSCHIG00000024001,ENSCHIG00000018182,ENSCHIG00000025256,ENSCHIG00000013382,ENSCHIG00000006627,ENSCHIG00000011612,ENSCHIG00000011949,ENSCHIG00000025739,ENSCHIG00000023375,ENSCHIG00000023866,ENSCHIG00000013834,ENSCHIG00000009935,ENSCHIG00000001103,…
GO:BP	GO:0007606	sensory perception of chemical stimulus	3.23e-05	4.49093	783	157	ENSCHIG00000020160,ENSCHIG00000025801,ENSCHIG00000026856,ENSCHIG00000016935,ENSCHIG00000006733,ENSCHIG00000021888,ENSCHIG00000014668,ENSCHIG00000010598,ENSCHIG00000008479,ENSCHIG00000015676,ENSCHIG00000014478,ENSCHIG00000007573,ENSCHIG00000012182,ENSCHIG00000017746,ENSCHIG00000011029,ENSCHIG00000005744,ENSCHIG00000004292,ENSCHIG00000003607,ENSCHIG00000005914,ENSCHIG00000001653,ENSCHIG00000007816,…
GO:BP	GO:0051606	detection of stimulus	4.39e-05	4.35773	855	168	ENSCHIG00000026972,ENSCHIG00000021175,ENSCHIG00000004276,ENSCHIG00000020160,ENSCHIG00000025801,ENSCHIG00000026856,ENSCHIG00000016935,ENSCHIG00000006733,ENSCHIG00000021888,ENSCHIG00000014668,ENSCHIG00000010598,ENSCHIG00000008479,ENSCHIG00000015676,ENSCHIG00000014478,ENSCHIG00000007573,ENSCHIG00000012182,ENSCHIG00000011029,ENSCHIG00000005744,ENSCHIG00000004292,ENSCHIG00000003607,ENSCHIG00000005914,…
GO:BP	GO:0050906	detection of stimulus involved in sensory perception	5.03e-05	4.29849	788	157	ENSCHIG00000021175,ENSCHIG00000020160,ENSCHIG00000025801,ENSCHIG00000026856,ENSCHIG00000016935,ENSCHIG00000006733,ENSCHIG00000021888,ENSCHIG00000014668,ENSCHIG00000010598,ENSCHIG00000008479,ENSCHIG00000015676,ENSCHIG00000014478,ENSCHIG00000007573,ENSCHIG00000012182,ENSCHIG00000011029,ENSCHIG00000005744,ENSCHIG00000004292,ENSCHIG00000003607,ENSCHIG00000005914,ENSCHIG00000001653,ENSCHIG00000007816,…
GO:BP	GO:0098742	cell-cell adhesion via plasma-membrane adhesion molecules	0.000439917	3.35663	158	45	ENSCHIG00000024020,ENSCHIG00000017471,ENSCHIG00000022240,ENSCHIG00000018239,ENSCHIG00000020528,ENSCHIG00000020632,ENSCHIG00000012820,ENSCHIG00000024645,ENSCHIG00000013193,ENSCHIG00000018689,ENSCHIG00000023838,ENSCHIG00000025750,ENSCHIG00000008955,ENSCHIG00000024001,ENSCHIG00000018182,ENSCHIG00000025256,ENSCHIG00000013382,ENSCHIG00000006627,ENSCHIG00000011612,ENSCHIG00000011949,ENSCHIG00000025739,…
GO:BP	GO:0003008	system process	0.00269316	2.56974	1769	297	ENSCHIG00000026432,ENSCHIG00000015291,ENSCHIG00000021175,ENSCHIG00000022874,ENSCHIG00000010169,ENSCHIG00000021301,ENSCHIG00000017708,ENSCHIG00000021487,ENSCHIG00000014635,ENSCHIG00000016096,ENSCHIG00000011769,ENSCHIG00000027183,ENSCHIG00000020160,ENSCHIG00000025801,ENSCHIG00000026856,ENSCHIG00000016935,ENSCHIG00000006733,ENSCHIG00000021888,ENSCHIG00000014668,ENSCHIG00000010598,ENSCHIG00000018437,…
GO:BP	GO:0007186	G protein-coupled receptor signaling pathway	0.00289562	2.53826	1324	231	ENSCHIG00000026972,ENSCHIG00000022874,ENSCHIG00000010039,ENSCHIG00000013331,ENSCHIG00000019661,ENSCHIG00000021277,ENSCHIG00000009894,ENSCHIG00000020160,ENSCHIG00000025801,ENSCHIG00000026856,ENSCHIG00000016935,ENSCHIG00000006733,ENSCHIG00000021888,ENSCHIG00000014668,ENSCHIG00000010598,ENSCHIG00000008479,ENSCHIG00000020032,ENSCHIG00000003315,ENSCHIG00000014478,ENSCHIG00000007573,ENSCHIG00000012182,…
GO:BP	GO:0007600	sensory perception	0.00362327	2.4409	1043	188	ENSCHIG00000021175,ENSCHIG00000017708,ENSCHIG00000027183,ENSCHIG00000020160,ENSCHIG00000025801,ENSCHIG00000026856,ENSCHIG00000016935,ENSCHIG00000006733,ENSCHIG00000021888,ENSCHIG00000014668,ENSCHIG00000010598,ENSCHIG00000008479,ENSCHIG00000014573,ENSCHIG00000026871,ENSCHIG00000025935,ENSCHIG00000015676,ENSCHIG00000014478,ENSCHIG00000007573,ENSCHIG00000012182,ENSCHIG00000017746,ENSCHIG00000001357,…
GO:BP	GO:0050877	nervous system process	0.00422271	2.37441	1344	233	ENSCHIG00000026432,ENSCHIG00000015291,ENSCHIG00000021175,ENSCHIG00000022874,ENSCHIG00000021301,ENSCHIG00000017708,ENSCHIG00000021487,ENSCHIG00000014635,ENSCHIG00000011769,ENSCHIG00000027183,ENSCHIG00000020160,ENSCHIG00000025801,ENSCHIG00000026856,ENSCHIG00000016935,ENSCHIG00000006733,ENSCHIG00000021888,ENSCHIG00000014668,ENSCHIG00000010598,ENSCHIG00000008479,ENSCHIG00000014573,ENSCHIG00000003315,…
GO:BP	GO:0051607	defense response to virus	0.0351425	1.45417	178	44	ENSCHIG00000019848,ENSCHIG00000020395,ENSCHIG00000015462,ENSCHIG00000011025,ENSCHIG00000005142,ENSCHIG00000001968,ENSCHIG00000009514,ENSCHIG00000008290,ENSCHIG00000012674,ENSCHIG00000002176,ENSCHIG00000018233,ENSCHIG00000010973,ENSCHIG00000009171,ENSCHIG00000024234,ENSCHIG00000005532,ENSCHIG00000026434,ENSCHIG00000008835,ENSCHIG00000011862,ENSCHIG00000013395,ENSCHIG00000010378,ENSCHIG00000009971,…
GO:CC	GO:0031224	intrinsic component of membrane	1.89e-16	15.7224	5553	896	ENSCHIG00000012751,ENSCHIG00000026432,ENSCHIG00000015291,ENSCHIG00000016827,ENSCHIG00000012944,ENSCHIG00000024133,ENSCHIG00000015544,ENSCHIG00000024569,ENSCHIG00000024020,ENSCHIG00000026972,ENSCHIG00000021175,ENSCHIG00000027169,ENSCHIG00000014542,ENSCHIG00000022874,ENSCHIG00000023596,ENSCHIG00000025135,ENSCHIG00000016526,ENSCHIG00000002626,ENSCHIG00000015139,ENSCHIG00000022664,ENSCHIG00000024175,…
GO:CC	GO:0016021	integral component of membrane	2.39e-16	15.6224	5505	889	ENSCHIG00000012751,ENSCHIG00000026432,ENSCHIG00000015291,ENSCHIG00000016827,ENSCHIG00000012944,ENSCHIG00000024133,ENSCHIG00000015544,ENSCHIG00000024569,ENSCHIG00000024020,ENSCHIG00000026972,ENSCHIG00000021175,ENSCHIG00000027169,ENSCHIG00000014542,ENSCHIG00000022874,ENSCHIG00000023596,ENSCHIG00000025135,ENSCHIG00000016526,ENSCHIG00000002626,ENSCHIG00000015139,ENSCHIG00000022664,ENSCHIG00000017471,…
GO:CC	GO:0016020	membrane	7.99e-11	10.0973	7428	1110	ENSCHIG00000012751,ENSCHIG00000026432,ENSCHIG00000022046,ENSCHIG00000015291,ENSCHIG00000016827,ENSCHIG00000012944,ENSCHIG00000024133,ENSCHIG00000015544,ENSCHIG00000024569,ENSCHIG00000024020,ENSCHIG00000026972,ENSCHIG00000021175,ENSCHIG00000027169,ENSCHIG00000014542,ENSCHIG00000022874,ENSCHIG00000023596,ENSCHIG00000015809,ENSCHIG00000025135,ENSCHIG00000016526,ENSCHIG00000002626,ENSCHIG00000015139,…
GO:CC	GO:0005576	extracellular region	0.00904867	2.04342	1306	217	ENSCHIG00000017088,ENSCHIG00000018986,ENSCHIG00000006622,ENSCHIG00000026432,ENSCHIG00000026704,ENSCHIG00000024175,ENSCHIG00000010169,ENSCHIG00000026557,ENSCHIG00000018004,ENSCHIG00000019559,ENSCHIG00000019640,ENSCHIG00000021277,ENSCHIG00000004276,ENSCHIG00000021563,ENSCHIG00000018775,ENSCHIG00000025197,ENSCHIG00000015891,ENSCHIG00000008401,ENSCHIG00000021761,ENSCHIG00000024796,ENSCHIG00000018385,…
GO:CC	GO:0071944	cell periphery	0.0186701	1.72885	3468	516	ENSCHIG00000026432,ENSCHIG00000015291,ENSCHIG00000016827,ENSCHIG00000015544,ENSCHIG00000024020,ENSCHIG00000026972,ENSCHIG00000022874,ENSCHIG00000015809,ENSCHIG00000016526,ENSCHIG00000024175,ENSCHIG00000010169,ENSCHIG00000026557,ENSCHIG00000020690,ENSCHIG00000027094,ENSCHIG00000022240,ENSCHIG00000017585,ENSCHIG00000017708,ENSCHIG00000018004,ENSCHIG00000010407,ENSCHIG00000010039,ENSCHIG00000015531,…
GO:MF	GO:0070001	aspartic-type peptidase activity	1.88e-11	10.7265	58	32	ENSCHIG00000025036,ENSCHIG00000013627,ENSCHIG00000007991,ENSCHIG00000015702,ENSCHIG00000024474,ENSCHIG00000026380,ENSCHIG00000019885,ENSCHIG00000014528,ENSCHIG00000020064,ENSCHIG00000019217,ENSCHIG00000017419,ENSCHIG00000001781,ENSCHIG00000017344,ENSCHIG00000026230,ENSCHIG00000016147,ENSCHIG00000023953,ENSCHIG00000012573,ENSCHIG00000024534,ENSCHIG00000026711,ENSCHIG00000021195,ENSCHIG00000021106,…
GO:MF	GO:0004190	aspartic-type endopeptidase activity	7.92e-11	10.1011	57	31	ENSCHIG00000013627,ENSCHIG00000007991,ENSCHIG00000015702,ENSCHIG00000024474,ENSCHIG00000026380,ENSCHIG00000019885,ENSCHIG00000014528,ENSCHIG00000020064,ENSCHIG00000019217,ENSCHIG00000017419,ENSCHIG00000001781,ENSCHIG00000017344,ENSCHIG00000026230,ENSCHIG00000016147,ENSCHIG00000023953,ENSCHIG00000012573,ENSCHIG00000024534,ENSCHIG00000026711,ENSCHIG00000021195,ENSCHIG00000021106,ENSCHIG00000015114,…
GO:MF	GO:0004175	endopeptidase activity	1.02e-06	5.99135	410	98	ENSCHIG00000018986,ENSCHIG00000006622,ENSCHIG00000012944,ENSCHIG00000008074,ENSCHIG00000019146,ENSCHIG00000016459,ENSCHIG00000021048,ENSCHIG00000004276,ENSCHIG00000019254,ENSCHIG00000018775,ENSCHIG00000010483,ENSCHIG00000019528,ENSCHIG00000014805,ENSCHIG00000009322,ENSCHIG00000027074,ENSCHIG00000010763,ENSCHIG00000015181,ENSCHIG00000008470,ENSCHIG00000027055,ENSCHIG00000020875,ENSCHIG00000025036,…
GO:MF	GO:0004984	olfactory receptor activity	1.63e-06	5.78659	728	152	ENSCHIG00000020160,ENSCHIG00000025801,ENSCHIG00000026856,ENSCHIG00000016935,ENSCHIG00000006733,ENSCHIG00000021888,ENSCHIG00000014668,ENSCHIG00000010598,ENSCHIG00000008479,ENSCHIG00000014478,ENSCHIG00000007573,ENSCHIG00000012182,ENSCHIG00000011029,ENSCHIG00000005744,ENSCHIG00000004292,ENSCHIG00000003607,ENSCHIG00000005914,ENSCHIG00000001653,ENSCHIG00000007816,ENSCHIG00000008039,ENSCHIG00000008116,…
GO:MF	GO:0005044	scavenger receptor activity	6.39e-06	5.19484	65	27	ENSCHIG00000012944,ENSCHIG00000014091,ENSCHIG00000015324,ENSCHIG00000021895,ENSCHIG00000012690,ENSCHIG00000015796,ENSCHIG00000013145,ENSCHIG00000015726,ENSCHIG00000025997,ENSCHIG00000012411,ENSCHIG00000011119,ENSCHIG00000014236,ENSCHIG00000018915,ENSCHIG00000013886,ENSCHIG00000023668,ENSCHIG00000013916,ENSCHIG00000013285,ENSCHIG00000012612,ENSCHIG00000015136,ENSCHIG00000012795,ENSCHIG00000008296,…
GO:MF	GO:0005125	cytokine activity	5e-05	4.30112	173	49	ENSCHIG00000013574,ENSCHIG00000012291,ENSCHIG00000025211,ENSCHIG00000011025,ENSCHIG00000005142,ENSCHIG00000001968,ENSCHIG00000009514,ENSCHIG00000008290,ENSCHIG00000012674,ENSCHIG00000002176,ENSCHIG00000018233,ENSCHIG00000010973,ENSCHIG00000009171,ENSCHIG00000024234,ENSCHIG00000005532,ENSCHIG00000026434,ENSCHIG00000008835,ENSCHIG00000011862,ENSCHIG00000013395,ENSCHIG00000010378,ENSCHIG00000009971,…
GO:MF	GO:0004497	monooxygenase activity	0.000376014	3.4248	109	34	ENSCHIG00000022529,ENSCHIG00000010220,ENSCHIG00000013010,ENSCHIG00000017193,ENSCHIG00000022081,ENSCHIG00000025289,ENSCHIG00000017002,ENSCHIG00000022554,ENSCHIG00000009032,ENSCHIG00000006658,ENSCHIG00000013266,ENSCHIG00000009890,ENSCHIG00000017340,ENSCHIG00000012914,ENSCHIG00000026269,ENSCHIG00000017070,ENSCHIG00000020223,ENSCHIG00000021920,ENSCHIG00000012278,ENSCHIG00000018905,ENSCHIG00000026532,…
GO:MF	GO:0030546	signaling receptor activator activity	0.0004485	3.34824	385	85	ENSCHIG00000026432,ENSCHIG00000021048,ENSCHIG00000021277,ENSCHIG00000007731,ENSCHIG00000025935,ENSCHIG00000013574,ENSCHIG00000009322,ENSCHIG00000015571,ENSCHIG00000022609,ENSCHIG00000012291,ENSCHIG00000025211,ENSCHIG00000012820,ENSCHIG00000026836,ENSCHIG00000011025,ENSCHIG00000005142,ENSCHIG00000001968,ENSCHIG00000009514,ENSCHIG00000008290,ENSCHIG00000012674,ENSCHIG00000002176,ENSCHIG00000018233,…
GO:MF	GO:0004930	G protein-coupled receptor activity	0.000469303	3.32855	1068	195	ENSCHIG00000026972,ENSCHIG00000010039,ENSCHIG00000019661,ENSCHIG00000009894,ENSCHIG00000020160,ENSCHIG00000025801,ENSCHIG00000026856,ENSCHIG00000016935,ENSCHIG00000006733,ENSCHIG00000021888,ENSCHIG00000014668,ENSCHIG00000010598,ENSCHIG00000008479,ENSCHIG00000020032,ENSCHIG00000003315,ENSCHIG00000014478,ENSCHIG00000007573,ENSCHIG00000012182,ENSCHIG00000007525,ENSCHIG00000010247,ENSCHIG00000011029,…
GO:MF	GO:0038024	cargo receptor activity	0.000782535	3.1065	84	28	ENSCHIG00000012944,ENSCHIG00000023113,ENSCHIG00000014091,ENSCHIG00000015324,ENSCHIG00000021895,ENSCHIG00000012690,ENSCHIG00000015796,ENSCHIG00000013145,ENSCHIG00000015726,ENSCHIG00000025997,ENSCHIG00000012411,ENSCHIG00000011119,ENSCHIG00000014236,ENSCHIG00000018915,ENSCHIG00000013886,ENSCHIG00000023668,ENSCHIG00000013916,ENSCHIG00000013285,ENSCHIG00000012612,ENSCHIG00000015136,ENSCHIG00000012795,…
GO:MF	GO:0048018	receptor ligand activity	0.000841867	3.07476	379	83	ENSCHIG00000021048,ENSCHIG00000021277,ENSCHIG00000007731,ENSCHIG00000013574,ENSCHIG00000009322,ENSCHIG00000015571,ENSCHIG00000022609,ENSCHIG00000012291,ENSCHIG00000025211,ENSCHIG00000012820,ENSCHIG00000026836,ENSCHIG00000011025,ENSCHIG00000005142,ENSCHIG00000001968,ENSCHIG00000009514,ENSCHIG00000008290,ENSCHIG00000012674,ENSCHIG00000002176,ENSCHIG00000018233,ENSCHIG00000010973,ENSCHIG00000009171,…
GO:MF	GO:0030545	receptor regulator activity	0.00135027	2.86958	401	86	ENSCHIG00000026432,ENSCHIG00000021048,ENSCHIG00000021277,ENSCHIG00000007731,ENSCHIG00000025935,ENSCHIG00000013574,ENSCHIG00000009322,ENSCHIG00000015571,ENSCHIG00000022609,ENSCHIG00000012291,ENSCHIG00000025211,ENSCHIG00000012820,ENSCHIG00000026836,ENSCHIG00000011025,ENSCHIG00000005142,ENSCHIG00000001968,ENSCHIG00000009514,ENSCHIG00000008290,ENSCHIG00000012674,ENSCHIG00000002176,ENSCHIG00000018233,…
GO:MF	GO:0005518	collagen binding	0.00290105	2.53745	49	19	ENSCHIG00000026704,ENSCHIG00000018004,ENSCHIG00000015891,ENSCHIG00000023831,ENSCHIG00000018030,ENSCHIG00000020972,ENSCHIG00000026988,ENSCHIG00000020875,ENSCHIG00000013774,ENSCHIG00000023428,ENSCHIG00000011795,ENSCHIG00000026649,ENSCHIG00000021039,ENSCHIG00000020052,ENSCHIG00000021216,ENSCHIG00000021657,ENSCHIG00000000465,ENSCHIG00000019633,ENSCHIG00000020764
GO:MF	GO:0016705	oxidoreductase activity, acting on paired donors, with incorporation or reduction of molecular oxygen	0.00369014	2.43296	166	43	ENSCHIG00000017324,ENSCHIG00000022529,ENSCHIG00000010220,ENSCHIG00000013010,ENSCHIG00000017193,ENSCHIG00000022081,ENSCHIG00000025289,ENSCHIG00000017002,ENSCHIG00000022554,ENSCHIG00000009032,ENSCHIG00000006658,ENSCHIG00000013266,ENSCHIG00000009890,ENSCHIG00000017340,ENSCHIG00000012914,ENSCHIG00000019979,ENSCHIG00000018012,ENSCHIG00000026269,ENSCHIG00000026551,ENSCHIG00000017070,ENSCHIG00000021920,…
GO:MF	GO:0043167	ion binding	0.00915985	2.03811	4563	686	ENSCHIG00000019159,ENSCHIG00000017088,ENSCHIG00000018986,ENSCHIG00000006622,ENSCHIG00000026432,ENSCHIG00000015544,ENSCHIG00000026704,ENSCHIG00000019503,ENSCHIG00000026972,ENSCHIG00000022874,ENSCHIG00000015809,ENSCHIG00000008445,ENSCHIG00000021179,ENSCHIG00000004756,ENSCHIG00000024175,ENSCHIG00000015662,ENSCHIG00000026557,ENSCHIG00000020690,ENSCHIG00000012094,ENSCHIG00000013336,ENSCHIG00000002573,…
GO:MF	GO:0070011	peptidase activity, acting on L-amino acid peptides	0.0104434	1.98116	595	114	ENSCHIG00000018986,ENSCHIG00000006622,ENSCHIG00000012944,ENSCHIG00000008074,ENSCHIG00000019146,ENSCHIG00000016459,ENSCHIG00000026247,ENSCHIG00000021048,ENSCHIG00000004276,ENSCHIG00000019254,ENSCHIG00000018775,ENSCHIG00000010483,ENSCHIG00000021161,ENSCHIG00000002739,ENSCHIG00000020643,ENSCHIG00000019528,ENSCHIG00000014805,ENSCHIG00000009535,ENSCHIG00000009322,ENSCHIG00000027074,ENSCHIG00000016070,…
GO:MF	GO:0005509	calcium ion binding	0.0241073	1.61785	581	110	ENSCHIG00000019503,ENSCHIG00000026972,ENSCHIG00000004756,ENSCHIG00000022240,ENSCHIG00000021487,ENSCHIG00000019559,ENSCHIG00000019640,ENSCHIG00000016096,ENSCHIG00000010331,ENSCHIG00000012788,ENSCHIG00000025003,ENSCHIG00000018775,ENSCHIG00000021345,ENSCHIG00000023113,ENSCHIG00000020032,ENSCHIG00000014376,ENSCHIG00000020535,ENSCHIG00000019018,ENSCHIG00000024322,ENSCHIG00000018239,ENSCHIG00000020976,…
GO:MF	GO:0005132	type I interferon receptor binding	0.0245007	1.61082	10	7	ENSCHIG00000008290,ENSCHIG00000011862,ENSCHIG00000010154,ENSCHIG00000010419,ENSCHIG00000012305,ENSCHIG00000002399,ENSCHIG00000013134
GO:MF	GO:0008233	peptidase activity	0.0246662	1.6079	613	115	ENSCHIG00000018986,ENSCHIG00000006622,ENSCHIG00000012944,ENSCHIG00000008074,ENSCHIG00000019146,ENSCHIG00000016459,ENSCHIG00000026247,ENSCHIG00000021048,ENSCHIG00000004276,ENSCHIG00000019254,ENSCHIG00000018775,ENSCHIG00000010483,ENSCHIG00000021161,ENSCHIG00000002739,ENSCHIG00000020643,ENSCHIG00000019528,ENSCHIG00000014805,ENSCHIG00000009535,ENSCHIG00000009322,ENSCHIG00000027074,ENSCHIG00000016070,…
GO:MF	GO:0005506	iron ion binding	0.0394633	1.40381	182	43	ENSCHIG00000024175,ENSCHIG00000020570,ENSCHIG00000013677,ENSCHIG00000013439,ENSCHIG00000022529,ENSCHIG00000010220,ENSCHIG00000013010,ENSCHIG00000017193,ENSCHIG00000022081,ENSCHIG00000025289,ENSCHIG00000017002,ENSCHIG00000022554,ENSCHIG00000009032,ENSCHIG00000009890,ENSCHIG00000017340,ENSCHIG00000012914,ENSCHIG00000019979,ENSCHIG00000017070,ENSCHIG00000020963,ENSCHIG00000021920,ENSCHIG00000012278,…
KEGG	KEGG:00830	Retinol metabolism	2.68e-09	8.57117	68	32	ENSCHIG00000020570,ENSCHIG00000013677,ENSCHIG00000013439,ENSCHIG00000022529,ENSCHIG00000022816,ENSCHIG00000013010,ENSCHIG00000022081,ENSCHIG00000025289,ENSCHIG00000024299,ENSCHIG00000022462,ENSCHIG00000020284,ENSCHIG00000012239,ENSCHIG00000024279,ENSCHIG00000025317,ENSCHIG00000022893,ENSCHIG00000019447,ENSCHIG00000022594,ENSCHIG00000017070,ENSCHIG00000022990,ENSCHIG00000017020,ENSCHIG00000026532,…
KEGG	KEGG:04650	Natural killer cell mediated cytotoxicity	1.54e-06	5.81343	118	40	ENSCHIG00000023175,ENSCHIG00000014904,ENSCHIG00000008290,ENSCHIG00000002176,ENSCHIG00000010973,ENSCHIG00000009171,ENSCHIG00000005532,ENSCHIG00000011862,ENSCHIG00000009971,ENSCHIG00000010154,ENSCHIG00000010419,ENSCHIG00000012305,ENSCHIG00000002399,ENSCHIG00000013134,ENSCHIG00000009044,ENSCHIG00000004128,ENSCHIG00000023938,ENSCHIG00000014062,ENSCHIG00000001983,ENSCHIG00000018826,ENSCHIG00000009129,…
KEGG	KEGG:04622	RIG-I-like receptor signaling pathway	6.73e-05	4.17195	87	30	ENSCHIG00000019146,ENSCHIG00000009480,ENSCHIG00000019848,ENSCHIG00000012374,ENSCHIG00000011025,ENSCHIG00000005142,ENSCHIG00000001968,ENSCHIG00000009514,ENSCHIG00000008290,ENSCHIG00000012674,ENSCHIG00000002176,ENSCHIG00000010973,ENSCHIG00000009171,ENSCHIG00000024234,ENSCHIG00000005532,ENSCHIG00000008835,ENSCHIG00000011862,ENSCHIG00000010378,ENSCHIG00000009971,ENSCHIG00000009705,ENSCHIG00000010154,…
KEGG	KEGG:05204	Chemical carcinogenesis	8.46e-05	4.07276	79	28	ENSCHIG00000004827,ENSCHIG00000011667,ENSCHIG00000022816,ENSCHIG00000012768,ENSCHIG00000023592,ENSCHIG00000024688,ENSCHIG00000020284,ENSCHIG00000012239,ENSCHIG00000024279,ENSCHIG00000025317,ENSCHIG00000022893,ENSCHIG00000019447,ENSCHIG00000022594,ENSCHIG00000023277,ENSCHIG00000026532,ENSCHIG00000021270,ENSCHIG00000026143,ENSCHIG00000009100,ENSCHIG00000022924,ENSCHIG00000012426,ENSCHIG00000016316,…
KEGG	KEGG:00140	Steroid hormone biosynthesis	9.35e-05	4.02901	75	27	ENSCHIG00000022816,ENSCHIG00000017340,ENSCHIG00000012914,ENSCHIG00000022893,ENSCHIG00000019447,ENSCHIG00000022594,ENSCHIG00000015607,ENSCHIG00000012276,ENSCHIG00000015228,ENSCHIG00000026316,ENSCHIG00000021985,ENSCHIG00000012227,ENSCHIG00000021527,ENSCHIG00000011701,ENSCHIG00000016878,ENSCHIG00000021920,ENSCHIG00000012278,ENSCHIG00000011795,ENSCHIG00000026532,ENSCHIG00000021270,ENSCHIG00000023093,…
KEGG	KEGG:04974	Protein digestion and absorption	0.00054397	3.26442	95	30	ENSCHIG00000027094,ENSCHIG00000018004,ENSCHIG00000021048,ENSCHIG00000020640,ENSCHIG00000017191,ENSCHIG00000019528,ENSCHIG00000014805,ENSCHIG00000022643,ENSCHIG00000020539,ENSCHIG00000009247,ENSCHIG00000025083,ENSCHIG00000026380,ENSCHIG00000019885,ENSCHIG00000014528,ENSCHIG00000020064,ENSCHIG00000019217,ENSCHIG00000001781,ENSCHIG00000017344,ENSCHIG00000026230,ENSCHIG00000016147,ENSCHIG00000023953,…
KEGG	KEGG:05320	Autoimmune thyroid disease	0.00154996	2.80968	54	20	ENSCHIG00000002176,ENSCHIG00000010973,ENSCHIG00000009171,ENSCHIG00000005532,ENSCHIG00000009971,ENSCHIG00000026405,ENSCHIG00000016245,ENSCHIG00000020332,ENSCHIG00000022005,ENSCHIG00000022354,ENSCHIG00000008016,ENSCHIG00000019467,ENSCHIG00000009614,ENSCHIG00000010779,ENSCHIG00000024673,ENSCHIG00000019468,ENSCHIG00000024364,ENSCHIG00000012657,ENSCHIG00000024246,ENSCHIG00000010572
KEGG	KEGG:00790	Folate biosynthesis	0.00177209	2.75151	42	17	ENSCHIG00000004827,ENSCHIG00000011667,ENSCHIG00000009791,ENSCHIG00000020345,ENSCHIG00000024942,ENSCHIG00000025753,ENSCHIG00000025249,ENSCHIG00000012063,ENSCHIG00000015607,ENSCHIG00000012276,ENSCHIG00000015228,ENSCHIG00000026316,ENSCHIG00000021985,ENSCHIG00000012227,ENSCHIG00000021527,ENSCHIG00000011701,ENSCHIG00000016878
KEGG	KEGG:04621	NOD-like receptor signaling pathway	0.00183162	2.73716	161	42	ENSCHIG00000026972,ENSCHIG00000017585,ENSCHIG00000019146,ENSCHIG00000009480,ENSCHIG00000012708,ENSCHIG00000020926,ENSCHIG00000012142,ENSCHIG00000016414,ENSCHIG00000013574,ENSCHIG00000012291,ENSCHIG00000012966,ENSCHIG00000012374,ENSCHIG00000008290,ENSCHIG00000002176,ENSCHIG00000010973,ENSCHIG00000009171,ENSCHIG00000005532,ENSCHIG00000011862,ENSCHIG00000009971,ENSCHIG00000010154,ENSCHIG00000010419,…
KEGG	KEGG:05163	Human cytomegalovirus infection	0.0020546	2.68727	221	53	ENSCHIG00000022874,ENSCHIG00000019146,ENSCHIG00000009619,ENSCHIG00000012708,ENSCHIG00000023175,ENSCHIG00000023476,ENSCHIG00000012291,ENSCHIG00000008290,ENSCHIG00000002176,ENSCHIG00000010973,ENSCHIG00000009171,ENSCHIG00000005532,ENSCHIG00000011862,ENSCHIG00000009971,ENSCHIG00000010154,ENSCHIG00000010419,ENSCHIG00000012305,ENSCHIG00000002399,ENSCHIG00000013134,ENSCHIG00000011392,ENSCHIG00000021423,…
KEGG	KEGG:05167	Kaposi sarcoma-associated herpesvirus infection	0.0121841	1.91421	179	43	ENSCHIG00000019146,ENSCHIG00000012708,ENSCHIG00000023175,ENSCHIG00000010589,ENSCHIG00000012291,ENSCHIG00000012374,ENSCHIG00000008290,ENSCHIG00000002176,ENSCHIG00000010973,ENSCHIG00000009171,ENSCHIG00000005532,ENSCHIG00000011862,ENSCHIG00000009971,ENSCHIG00000010154,ENSCHIG00000010419,ENSCHIG00000012305,ENSCHIG00000002399,ENSCHIG00000013134,ENSCHIG00000021423,ENSCHIG00000004688,ENSCHIG00000014845,…
KEGG	KEGG:05168	Herpes simplex virus 1 infection	0.0130513	1.88435	323	68	ENSCHIG00000019146,ENSCHIG00000019848,ENSCHIG00000012708,ENSCHIG00000012291,ENSCHIG00000015462,ENSCHIG00000008290,ENSCHIG00000002176,ENSCHIG00000010973,ENSCHIG00000009171,ENSCHIG00000005532,ENSCHIG00000011862,ENSCHIG00000009971,ENSCHIG00000010154,ENSCHIG00000010419,ENSCHIG00000012305,ENSCHIG00000002399,ENSCHIG00000013134,ENSCHIG00000016152,ENSCHIG00000023386,ENSCHIG00000015086,ENSCHIG00000009581,…
KEGG	KEGG:04630	JAK-STAT signaling pathway	0.0139606	1.85509	180	43	ENSCHIG00000020570,ENSCHIG00000013677,ENSCHIG00000013439,ENSCHIG00000020943,ENSCHIG00000024976,ENSCHIG00000012708,ENSCHIG00000012291,ENSCHIG00000011025,ENSCHIG00000005142,ENSCHIG00000001968,ENSCHIG00000009514,ENSCHIG00000008290,ENSCHIG00000012674,ENSCHIG00000002176,ENSCHIG00000010973,ENSCHIG00000009171,ENSCHIG00000024234,ENSCHIG00000005532,ENSCHIG00000008835,ENSCHIG00000011862,ENSCHIG00000010378,…
KEGG	KEGG:00982	Drug metabolism - cytochrome P450	0.0151402	1.81987	62	20	ENSCHIG00000020570,ENSCHIG00000013677,ENSCHIG00000013439,ENSCHIG00000022816,ENSCHIG00000012768,ENSCHIG00000023592,ENSCHIG00000024688,ENSCHIG00000006658,ENSCHIG00000020284,ENSCHIG00000012239,ENSCHIG00000024279,ENSCHIG00000025317,ENSCHIG00000022893,ENSCHIG00000019447,ENSCHIG00000022594,ENSCHIG00000026143,ENSCHIG00000015669,ENSCHIG00000014133,ENSCHIG00000016769,ENSCHIG00000026059
KEGG	KEGG:05332	Graft-versus-host disease	0.0220547	1.6565	41	15	ENSCHIG00000012291,ENSCHIG00000016245,ENSCHIG00000020332,ENSCHIG00000022005,ENSCHIG00000022354,ENSCHIG00000008016,ENSCHIG00000019467,ENSCHIG00000009614,ENSCHIG00000010779,ENSCHIG00000024673,ENSCHIG00000019468,ENSCHIG00000024364,ENSCHIG00000012657,ENSCHIG00000024246,ENSCHIG00000010572
KEGG	KEGG:05169	Epstein-Barr virus infection	0.0294831	1.53043	197	45	ENSCHIG00000019146,ENSCHIG00000026247,ENSCHIG00000012708,ENSCHIG00000022779,ENSCHIG00000012291,ENSCHIG00000012374,ENSCHIG00000016394,ENSCHIG00000008290,ENSCHIG00000002176,ENSCHIG00000010973,ENSCHIG00000009171,ENSCHIG00000005532,ENSCHIG00000011862,ENSCHIG00000009971,ENSCHIG00000010154,ENSCHIG00000010419,ENSCHIG00000012305,ENSCHIG00000002399,ENSCHIG00000013134,ENSCHIG00000016963,ENSCHIG00000008105,…
KEGG	KEGG:00980	Metabolism of xenobiotics by cytochrome P450	0.0487605	1.31193	67	20	ENSCHIG00000004827,ENSCHIG00000011667,ENSCHIG00000022816,ENSCHIG00000012768,ENSCHIG00000023592,ENSCHIG00000024688,ENSCHIG00000020284,ENSCHIG00000012239,ENSCHIG00000024279,ENSCHIG00000025317,ENSCHIG00000022893,ENSCHIG00000019447,ENSCHIG00000022594,ENSCHIG00000022245,ENSCHIG00000018103,ENSCHIG00000026143,ENSCHIG00000015669,ENSCHIG00000014133,ENSCHIG00000016769,ENSCHIG00000026059
KEGG	KEGG:00590	Arachidonic acid metabolism	0.0499676	1.30131	87	24	ENSCHIG00000004827,ENSCHIG00000011667,ENSCHIG00000019559,ENSCHIG00000019640,ENSCHIG00000013010,ENSCHIG00000022081,ENSCHIG00000025289,ENSCHIG00000022554,ENSCHIG00000015607,ENSCHIG00000012276,ENSCHIG00000015228,ENSCHIG00000026316,ENSCHIG00000021985,ENSCHIG00000012227,ENSCHIG00000021527,ENSCHIG00000011701,ENSCHIG00000016878,ENSCHIG00000023277,ENSCHIG00000026532,ENSCHIG00000021270,ENSCHIG00000016316,…
