# Supplementary material for: Identification and population genetic analyses of copy number variations in six domestic goat breeds and Bezoar ibexes using next-generation sequencing
Source: BMC Genomics. 2020 Nov 27;21:840. doi: 10.1186/s12864-020-07267-6 (PMC7694352; doi:10.1186/s12864-020-07267-6)
Supplement: Supplementary file 7 — Additional file 7: Table S5. List of highly differentiated CNVs between BI and domestic goats and between TC and lowland goats. [file 12864_2020_7267_MOESM7_ESM.xlsx]

## Sheet: Table S5-1
Table S5-1 The 445 differentiated CNVs between BI and domestic goats
Chromosome	CNV start	CNV end	FST	CNV type
5	73049912	73076032	0.902555	duplication
5	73050358	73076467	0.878056	deletion
5	73066355	73085749	0.876765	deletion
21	19348164	19349052	0.843922	deletion
10	96077575	96078001	0.840672	deletion
8	68492285	68499982	0.803074	deletion
26	24861837	24861897	0.768116	deletion
21	24427314	24427385	0.765627	deletion
16	6607038	6614961	0.748004	deletion
8	93548559	93549151	0.746377	deletion
28	23919328	23927113	0.742004	deletion
7	6061698	6061767	0.739113	deletion
5	73074884	73202477	0.731272	deletion
4	7622181	7624166	0.730161	deletion
11	68134461	68134516	0.7263	deletion
2	21315541	21318423	0.710658	deletion
29	39629647	39630921	0.701748	deletion
3	19760042	19760125	0.689054	deletion
20	2124813	2124884	0.687075	deletion
4	7708028	7712142	0.686536	deletion
19	18882596	18961474	0.67513	duplication
19	974750	976426	0.67285	deletion
27	24389860	24390189	0.668847	deletion
4	7686641	7686750	0.664585	deletion
17	60092615	60092917	0.662215	deletion
16	48197356	48197447	0.652196	deletion
21	45613942	45614631	0.644003	deletion
20	29059035	29059196	0.63406	deletion
11	1406365	1414113	0.630601	deletion
24	1649398	1657136	0.621249	deletion
18	23298383	23299075	0.619294	deletion
21	19359918	19360184	0.616856	deletion
29	46285298	46285725	0.61528	deletion
11	63044236	63044387	0.614491	deletion
20	39639228	39645842	0.613452	deletion
6	3151728	3152633	0.611488	deletion
1	69145036	69145119	0.610106	deletion
3	28705010	28706180	0.597982	deletion
22	20140284	20140540	0.594225	deletion
2	66146342	66146545	0.590096	deletion
6	3884163	3891229	0.5849	deletion
1	7756895	7757091	0.584885	deletion
21	5794508	5794750	0.583315	deletion
2	3242357	3246438	0.579817	deletion
4	7441180	7441421	0.575221	deletion
17	56882651	56927489	0.57377	duplication
5	73226867	73260480	0.57377	deletion
1	17689934	17690168	0.572006	deletion
11	83497064	83497407	0.567528	deletion
29	5492355	5498166	0.567163	deletion
29	38752806	38753750	0.563215	deletion
22	25681971	25682045	0.56118	deletion
17	48081329	48091918	0.557117	deletion
27	10834294	10944467	0.552703	deletion
10	9752883	9755598	0.551574	deletion
15	79576947	79577147	0.551256	deletion
6	19102586	19102656	0.548679	deletion
5	37745733	37747020	0.548603	deletion
14	70411768	70411903	0.546101	deletion
15	36182029	36194246	0.544226	deletion
29	47497130	47497208	0.537386	deletion
17	61544942	61552734	0.536502	deletion
18	55987465	55990977	0.53544	deletion
29	46285314	46285986	0.530318	deletion
10	1692792	1692938	0.529626	deletion
27	12214657	12214728	0.529626	deletion
6	83623221	83623381	0.528608	deletion
1	26110401	26110516	0.526494	deletion
10	92946813	92947157	0.525048	deletion
16	74054561	74056544	0.524634	deletion
6	107070412	107071727	0.524274	deletion
10	62867362	62869147	0.522833	deletion
7	56540600	56540695	0.521956	deletion
13	1264807	1264892	0.520128	deletion
4	7161248	7615264	0.520128	duplication
14	49801796	49802114	0.519212	deletion
16	6561173	6568925	0.51846	deletion
26	35874367	35874863	0.518203	deletion
26	43456302	43457647	0.51786	deletion
11	83496906	83497408	0.516272	deletion
21	67038799	67099019	0.514094	duplication
5	73254500	73273354	0.514094	deletion
5	73273510	73341492	0.514094	deletion
18	64578494	64578614	0.512674	deletion
1	15950666	15954536	0.512446	deletion
3	92440147	92440316	0.510973	deletion
29	46087751	46088304	0.510035	deletion
18	63915675	63915732	0.508666	deletion
15	36125842	36209305	0.50592	duplication
4	111149047	111149257	0.504985	deletion
17	36494821	36494877	0.503278	deletion
3	94352188	94352265	0.501909	deletion
9	24989306	24989370	0.501909	deletion
13	11418416	11424370	0.500716	deletion
18	49652664	49652721	0.500373	deletion
29	46248901	46249971	0.498942	deletion
8	8433	8497	0.497843	deletion
15	37978988	37979226	0.495222	deletion
15	36141675	36141827	0.494766	deletion
5	73042575	73195756	0.492562	duplication
20	7324551	7325846	0.490663	deletion
3	81669859	81670511	0.488821	deletion
3	111279907	111287196	0.487775	deletion
7	22843094	22845853	0.48653	deletion
1	16976344	16979220	0.486497	deletion
1	47294144	47294202	0.484049	deletion
11	66660075	66660260	0.484049	deletion
1	4377738	4385547	0.483551	deletion
10	96077572	96078135	0.483551	deletion
16	6913342	6916032	0.483424	deletion
5	49801966	49802025	0.480427	deletion
26	35100043	35101211	0.480321	deletion
5	57849822	57850266	0.479968	deletion
15	63472495	63472836	0.477607	deletion
19	2279060	2279617	0.477607	deletion
23	735320	735395	0.477607	deletion
5	111054340	111054412	0.477607	deletion
18	64440591	64448394	0.473899	deletion
21	19029372	19105931	0.473899	deletion
2	132563923	132564696	0.472615	deletion
21	67074885	67134285	0.471173	duplication
24	33360102	33360176	0.471173	deletion
10	98779395	98781286	0.470961	deletion
15	36141272	36221230	0.470701	duplication
26	35874539	35874955	0.469374	deletion
3	111052879	111053118	0.467883	deletion
16	1847080	1847219	0.46762	deletion
4	98355747	98355818	0.46762	deletion
4	6882701	6911370	0.465051	deletion
6	3091890	3092016	0.465051	deletion
17	49397593	49398731	0.46504	deletion
26	43484509	43485551	0.462873	deletion
27	13522870	13523118	0.462296	deletion
16	9005037	9009629	0.461316	deletion
16	9020059	9027833	0.461316	deletion
27	1689111	1689225	0.459542	deletion
5	73149281	73194264	0.458694	duplication
5	73197739	73267538	0.458694	deletion
5	73259936	73342814	0.458694	duplication
5	73275144	73343125	0.458694	deletion
29	37422176	37778378	0.45547	duplication
10	93749346	93753487	0.455371	deletion
25	37537171	37544908	0.454629	deletion
3	93619410	93619496	0.453408	deletion
9	74250881	74250974	0.453408	deletion
13	9375070	9375218	0.452652	deletion
17	35659977	35660075	0.452652	deletion
1	69220106	69220223	0.451864	deletion
11	18365071	18390700	0.451864	deletion
10	96026551	96078705	0.450508	duplication
5	73263039	73345919	0.450508	duplication
18	22391942	22392042	0.449931	deletion
2	1540566	1540632	0.44896	deletion
22	33055971	33056042	0.448796	deletion
29	38175733	38178516	0.448796	deletion
23	1263852	1263914	0.448076	deletion
13	49730668	49730860	0.445126	deletion
18	50177375	50184921	0.445126	deletion
17	37469844	37469924	0.444946	deletion
25	40908837	40909955	0.444946	deletion
29	46249137	46250175	0.44449	deletion
1	128185558	128185634	0.441904	deletion
5	73221181	73221237	0.441152	deletion
29	46260931	46261071	0.440985	deletion
29	46250350	46251252	0.439848	duplication
12	75704633	75704818	0.439381	deletion
29	37512714	37518212	0.439381	deletion
29	49544720	49545316	0.439381	deletion
15	4666013	4666091	0.43833	deletion
2	130937784	130937846	0.438318	deletion
16	66370410	66373509	0.437761	deletion
3	93475913	93476691	0.437761	deletion
5	57849797	57850517	0.437761	deletion
23	15087354	15087449	0.437739	deletion
12	80860405	80863043	0.437432	deletion
12	80872045	80873191	0.437432	deletion
17	49923063	49925885	0.436821	deletion
14	91152385	91153921	0.43523	deletion
4	81990091	81990375	0.433811	deletion
21	19515569	19515714	0.431788	deletion
21	19535347	19536066	0.431788	deletion
21	19540036	19540972	0.431788	deletion
13	35486904	35486970	0.431454	deletion
29	46210331	46210401	0.430268	deletion
4	7143744	7553997	0.427298	duplication
12	29071152	29071647	0.427072	deletion
19	14480177	14480235	0.427072	deletion
28	41102492	41102776	0.426071	deletion
7	29010266	29010564	0.426071	deletion
12	4153970	4154036	0.424717	deletion
10	62826974	62827125	0.423875	deletion
6	34699356	34703945	0.423875	deletion
3	66626673	66626743	0.423676	deletion
19	61740699	61740851	0.423564	deletion
6	3064533	3064587	0.422418	deletion
5	117997514	117997801	0.419556	duplication
5	73044555	73197742	0.419132	duplication
5	73051378	73096541	0.419132	duplication
19	5767747	5767822	0.417675	deletion
6	32920474	32920659	0.414887	deletion
4	7491046	7652043	0.413921	duplication
5	73270361	73352621	0.413921	deletion
8	37822668	37827754	0.412648	deletion
12	28690974	28693822	0.411858	deletion
16	8473229	8484293	0.410238	deletion
29	46249818	46249942	0.409543	deletion
15	36169749	36170482	0.408465	deletion
22	57066893	57074683	0.407759	deletion
28	42454511	42458584	0.407441	deletion
3	6656509	6656664	0.407441	deletion
5	73258658	73273553	0.407441	duplication
9	74401559	74463544	0.407441	deletion
4	84803021	84810827	0.407407	deletion
21	67056154	67123118	0.40732	duplication
21	67073194	67135923	0.40732	deletion
21	67134283	67135923	0.40732	deletion
3	79260701	79261099	0.406428	deletion
17	56928205	56937189	0.403326	duplication
29	46249987	46257294	0.403326	duplication
15	36394199	36394645	0.40332	deletion
25	37416222	37416816	0.40332	deletion
10	100883968	100887697	0.402463	deletion
5	24344587	24354358	0.402463	deletion
8	81570415	81576136	0.402463	deletion
19	8731184	8745691	0.401168	deletion
7	72178271	72178327	0.401168	deletion
12	27799798	27799859	0.400781	deletion
19	19030578	19030764	0.400781	deletion
24	14683463	14685628	0.400781	deletion
6	45528852	45536781	0.400781	deletion
10	39425583	39429310	0.400542	deletion
15	32714235	32721978	0.399413	deletion
29	38189152	38190166	0.399124	deletion
1	18778776	18778934	0.397715	deletion
29	37213112	37213344	0.395332	deletion
6	3893745	3893807	0.395332	deletion
8	93552887	93553759	0.395332	deletion
15	79300325	79300436	0.394891	deletion
20	47893145	47898876	0.394891	deletion
21	68557417	68557944	0.394891	deletion
24	38522587	38522642	0.394891	deletion
3	94467332	94467419	0.394891	deletion
29	49435509	49435566	0.394008	deletion
28	32956046	32958197	0.392823	deletion
8	23141738	23205424	0.392555	deletion
12	76636086	76636153	0.391332	deletion
12	3307615	3307720	0.390935	deletion
11	83497073	83497549	0.388771	deletion
8	92832518	92832613	0.387235	deletion
14	62541881	62544654	0.387086	deletion
18	51600503	51631816	0.383976	deletion
3	209250	212944	0.383532	deletion
15	36076207	36158924	0.38343	deletion
23	48861185	48861381	0.382467	deletion
10	30678658	30685306	0.382466	deletion
11	12358699	12358864	0.382466	deletion
5	73259704	73274571	0.382466	deletion
19	928242	929055	0.38232	deletion
9	66056539	66060053	0.38232	deletion
21	19562815	19563633	0.382118	deletion
8	92745653	93037299	0.382118	duplication
1	16735136	16735222	0.381514	deletion
7	99108753	99180460	0.380098	deletion
4	14775678	14869889	0.379208	deletion
14	87449978	87456362	0.379114	deletion
1	16413852	16415607	0.378022	deletion
1	81517077	81525860	0.378022	deletion
15	68819984	68827778	0.378022	deletion
29	46250351	46251625	0.377278	duplication
8	30098052	30098195	0.377062	deletion
21	67042074	67042827	0.375162	deletion
25	40419339	40419457	0.374528	deletion
24	55194416	55194475	0.372686	deletion
29	48491537	48491901	0.372036	deletion
5	73046305	73154576	0.372036	duplication
3	66528744	66626673	0.371749	duplication
4	6779199	7581925	0.371653	duplication
3	66485827	66600079	0.370484	deletion
3	66512582	66608091	0.370484	deletion
3	72233171	72237239	0.369423	deletion
23	46720090	46723062	0.368665	deletion
12	25753652	25753923	0.368394	deletion
15	34764720	34798750	0.368394	duplication
3	6656196	6656600	0.368394	duplication
19	18894012	18961487	0.367385	deletion
3	66488701	66603337	0.367385	deletion
12	27328314	27328381	0.36624	deletion
19	2816529	2816779	0.36624	deletion
29	38338191	38339077	0.36624	deletion
29	30944817	30950914	0.366159	deletion
15	36042225	36122095	0.365438	duplication
19	1949356	1951916	0.365342	deletion
1	143867946	143876462	0.363324	deletion
10	30675850	30682817	0.363324	deletion
18	60706796	60884390	0.363324	duplication
4	117108032	117108932	0.363324	deletion
5	73269181	73351364	0.363324	deletion
7	2059462	2059523	0.363324	deletion
9	74140793	74260913	0.363324	duplication
2	132871945	132872034	0.362893	deletion
6	24287684	24289385	0.361708	deletion
5	52666634	52666778	0.361299	deletion
29	1498441	1499321	0.361062	deletion
4	71945476	71945543	0.361062	deletion
5	71838475	71846249	0.361062	deletion
8	2113933	2114500	0.361062	deletion
8	2114059	2114500	0.361062	deletion
16	52353782	52353833	0.36068	deletion
29	37469385	37477201	0.360408	deletion
15	36090159	36171271	0.35975	duplication
2	66161222	66161434	0.35975	deletion
21	67076350	67137396	0.35975	deletion
29	46260427	46260548	0.35975	deletion
29	46260465	46260548	0.35975	deletion
24	4248923	4249072	0.358411	deletion
29	42561642	42562008	0.358223	deletion
19	29146652	29146704	0.3574	deletion
3	63654009	63654271	0.3574	deletion
6	30214560	30238902	0.3574	deletion
16	6233459	6234959	0.357187	deletion
19	886080	886295	0.357187	deletion
21	67047634	67114664	0.357187	duplication
14	49801584	49802125	0.35704	deletion
5	98990587	98990701	0.357029	deletion
7	96372668	96377388	0.357029	deletion
10	75016201	75038639	0.35616	deletion
13	16758198	16758329	0.35616	deletion
21	19002579	19003925	0.35616	deletion
3	81882557	81882935	0.35616	deletion
7	4254529	4260878	0.35616	deletion
11	56966938	57005533	0.356103	deletion
11	84303569	84307478	0.355593	deletion
5	81476174	81476453	0.355523	deletion
16	78630281	78631066	0.355302	deletion
6	51197488	51197631	0.355302	deletion
18	2630859	2630930	0.354538	deletion
10	93719610	93720164	0.354032	deletion
12	27776706	27777396	0.354032	deletion
11	102907611	102911012	0.353736	deletion
28	43653017	43654800	0.353736	deletion
4	59587297	59588224	0.353392	deletion
23	46738303	46739338	0.353169	deletion
20	21426866	21427024	0.352941	deletion
12	15654508	15654696	0.351869	deletion
7	24791790	24791923	0.351869	deletion
6	41807212	41807345	0.349927	deletion
10	90802234	90802525	0.349238	deletion
15	73351353	73356146	0.349238	deletion
18	62148578	62149777	0.348989	deletion
19	2206027	2206259	0.348989	deletion
2	61388136	61393080	0.348989	deletion
2	62265725	62270378	0.348989	deletion
29	36476677	36479708	0.348989	deletion
29	47556563	47556967	0.348989	deletion
3	77409607	77411443	0.348989	deletion
8	92741676	92741741	0.348989	deletion
23	21394880	21427723	0.34884	duplication
4	14771107	14862525	0.34884	duplication
4	35908675	35916523	0.348538	deletion
15	79071017	79071068	0.347852	deletion
11	683741	683798	0.347462	deletion
3	99468952	99469127	0.344209	deletion
19	14489861	14490441	0.344048	deletion
16	75858580	75858631	0.343881	deletion
9	17972786	17972869	0.343473	deletion
5	73054091	73080230	0.342233	deletion
3	66521259	66619517	0.341865	duplication
10	93764774	93765730	0.341811	deletion
17	40280741	40280826	0.341811	deletion
18	52317335	52338095	0.341811	deletion
22	3395273	3395441	0.341811	deletion
24	1790688	1791049	0.341811	deletion
6	104076408	104078731	0.341811	deletion
23	18004707	18010017	0.341145	deletion
7	83483531	83483597	0.341145	deletion
20	1587253	1587317	0.340648	deletion
1	136358000	136365778	0.339909	deletion
1	9109072	9109205	0.339781	deletion
10	94095619	94095698	0.337294	deletion
2	94370155	94370282	0.337294	deletion
12	27397438	27400753	0.337246	deletion
15	36164245	36259742	0.336692	deletion
18	64299670	64360361	0.336692	duplication
3	6656133	6656684	0.336692	duplication
3	6656508	6656577	0.336692	deletion
4	6784030	6784809	0.336692	deletion
4	6868336	7198051	0.336692	duplication
5	73254561	73258621	0.336692	deletion
5	73259723	73342648	0.336692	deletion
17	68974410	68978366	0.334597	deletion
23	23543222	23544596	0.333819	deletion
14	726776	728056	0.333469	deletion
17	67678721	67682234	0.333469	deletion
16	9735035	9742799	0.333442	deletion
3	111544158	111574626	0.333442	duplication
3	66514235	66609750	0.333442	duplication
3	66588455	66591108	0.333095	deletion
3	66745095	66745205	0.333095	deletion
9	74042667	74125388	0.333095	duplication
18	50176570	50188549	0.331958	duplication
6	34541282	34542495	0.331384	deletion
8	92911709	92913242	0.330655	deletion
22	6570187	6570323	0.330519	deletion
10	78019574	78509171	0.329901	duplication
19	1835034	1835114	0.329863	deletion
3	93037630	93037701	0.329119	deletion
1	76724775	76732572	0.328848	deletion
4	37009210	37014857	0.32817	deletion
15	78910073	78911294	0.328066	deletion
19	14490119	14490441	0.328066	deletion
2	66145327	66146359	0.325872	duplication
2	66145406	66146424	0.325872	deletion
5	112043319	112043415	0.325872	deletion
12	15175350	15413032	0.325342	deletion
6	3298127	3298310	0.324983	deletion
19	1226803	1228832	0.324613	deletion
2	130952820	130952876	0.324613	deletion
29	38338416	38339077	0.324613	deletion
6	18921059	18921137	0.324613	deletion
6	27829064	27831371	0.324613	deletion
7	976941	977716	0.324613	deletion
2	119453033	119453760	0.324595	deletion
3	66487042	66601681	0.323668	deletion
21	12579166	12579280	0.322793	deletion
10	30678655	30682817	0.322196	deletion
3	101436864	101725685	0.322196	duplication
3	6656522	6656611	0.322196	deletion
8	8423	9500	0.322196	deletion
9	90361350	90362212	0.322196	deletion
21	25908562	25908745	0.322173	deletion
14	87449989	87450399	0.321899	deletion
26	42886471	42886530	0.321737	deletion
20	54127186	54134984	0.321593	deletion
11	17462380	17462801	0.320108	deletion
19	18993451	19036585	0.319005	deletion
18	56361473	56362295	0.318813	deletion
9	43874924	43875007	0.318566	deletion
1	27576079	27578902	0.318118	deletion
12	80735004	80735301	0.318118	duplication
16	74538779	74538848	0.318118	deletion
18	58608705	58621487	0.318118	duplication
18	61154397	61453780	0.318118	duplication
2	4679232	4681457	0.318118	deletion
2	46935967	46936242	0.318118	duplication
4	14752815	14789913	0.318118	deletion

## Sheet: Table S5-2
Table S5-2 The 194 genes overlapping with differentiation CNVs between BI and domestic goats
Chromosome	Gene start	Gene end	Ensembl ID	Gene name	Gene type	Chromosome	CNV start	CNV end	CNV length(bp)
1	9106620	9110320	ENSCHIG00000022046	ATP synthase peripheral stalk subunit F6	protein_coding	1	9109072	9109205	133
1	81373000	81530675	ENSCHIG00000015662	MAP3K13	protein_coding	1	81517077	81525860	8783
2	1511601	1787584	ENSCHIG00000021661	IGSF21	protein_coding	2	1540566	1540632	66
2	46912011	47076553	ENSCHIG00000026377	SPATS2L	protein_coding	2	46935967	46936242	275
2	94115348	94483699	ENSCHIG00000022466	GALNT13	protein_coding	2	94370155	94370282	127
2	119439448	119484640	ENSCHIG00000017150	CWC22	protein_coding	2	119453033	119453760	727
3	19741403	19801142	ENSCHIG00000026563	ZSWIM5	protein_coding	3	19760042	19760125	83
3	28695588	28718014	ENSCHIG00000015000	CDCP2	protein_coding	3	28705010	28706180	1170
3	63650509	63690258	ENSCHIG00000011719	CLCA1	protein_coding	3	63654009	63654271	262
3	66484089	66505251	ENSCHIG00000026023	GBP6-like	protein_coding	3	66485827	66505251	19424
3	66427415	66548365	ENSCHIG00000011241	GBP5	protein_coding	3	66485827	66548365	62538
3	66536984	66548346	ENSCHIG00000016414	GBP1	protein_coding	3	66536983	66548346	11363
3	66609263	66630084	ENSCHIG00000023692	GBP6-like	protein_coding	3	66626673	66626743	70
3	66730642	66822970	ENSCHIG00000010163	GBP6-like	protein_coding	3	66745095	66745205	110
3	81683890	81889441	ENSCHIG00000006909		lincRNA	3	81882557	81882935	378
3	93611650	93645306	ENSCHIG00000017191	ATP1A1	protein_coding	3	93619410	93619496	86
3	101458235	101458398	ENSCHIG00000003673	RF00003	snRNA	3	101458234	101458398	164
3	101484596	101484759	ENSCHIG00000019048	RF00003	snRNA	3	101484595	101484759	164
3	101522649	101522755	ENSCHIG00000006102	RF00026	snRNA	3	101522648	101522755	107
3	101635138	101635698	ENSCHIG00000024791		protein_coding	3	101635137	101635698	561
3	101666512	101666675	ENSCHIG00000006376	RF00003	snRNA	3	101666511	101666675	164
3	101691271	101694264	ENSCHIG00000006959		lincRNA	3	101691270	101694264	2994
3	111521395	111575956	ENSCHIG00000001352		protein_coding	3	111544158	111574626	30468
3	111544674	111546286	ENSCHIG00000006986		lincRNA	3	111544673	111546286	1613
4	6789284	6793134	ENSCHIG00000017911		protein_coding	4	6789283	6793134	3851
4	6822915	6823796	ENSCHIG00000024546		protein_coding	4	6822914	6823796	882
4	6864615	6871973	ENSCHIG00000013558		protein_coding	4	6864614	6871973	7359
4	6897646	6905453	ENSCHIG00000019898		protein_coding	4	6897645	6905453	7808
4	6908362	6914627	ENSCHIG00000026223		protein_coding	4	6908361	6911370	3009
4	6959043	6969140	ENSCHIG00000013015		protein_coding	4	6959042	6969140	10098
4	7001000	7003783	ENSCHIG00000024423		protein_coding	4	7000999	7003783	2784
4	7015208	7016970	ENSCHIG00000013093		protein_coding	4	7015207	7016970	1763
4	7042819	7078615	ENSCHIG00000007974		protein_coding	4	7042818	7078615	35797
4	7131719	7134874	ENSCHIG00000016388		protein_coding	4	7131718	7134874	3156
4	7131850	7151033	ENSCHIG00000007225		lincRNA	4	7131849	7151033	19184
4	7197221	7200394	ENSCHIG00000024828		protein_coding	4	7197220	7200394	3174
4	7228211	7229095	ENSCHIG00000014351		protein_coding	4	7228210	7229095	885
4	7255306	7274363	ENSCHIG00000021733		protein_coding	4	7255305	7274363	19058
4	7352842	7354485	ENSCHIG00000021065		protein_coding	4	7352841	7354485	1644
4	7384316	7390434	ENSCHIG00000005581		protein_coding	4	7384315	7390434	6119
4	7418237	7428231	ENSCHIG00000017485		protein_coding	4	7418236	7428231	9995
4	7472504	7477577	ENSCHIG00000023846		protein_coding	4	7472503	7477577	5074
4	7566441	7567349	ENSCHIG00000014676		protein_coding	4	7566440	7567349	909
4	7628129	7632353	ENSCHIG00000023365		protein_coding	4	7628128	7632353	4225
4	14754334	14768909	ENSCHIG00000023799		protein_coding	4	14754333	14768909	14576
4	14789261	14793932	ENSCHIG00000018434		protein_coding	4	14789260	14789913	653
4	14799824	14800318	ENSCHIG00000025148		protein_coding	4	14799823	14800318	495
4	14864733	14867880	ENSCHIG00000014383		protein_coding	4	14864732	14867880	3148
4	59459250	59656903	ENSCHIG00000024322	AOAH	protein_coding	4	59587297	59588224	927
4	71696009	71983690	ENSCHIG00000025416	COG5	protein_coding	4	71945476	71945543	67
4	81667402	82200896	ENSCHIG00000023258	CACNA2D1	protein_coding	4	81990091	81990375	284
4	84751459	84988003	ENSCHIG00000018377	SEMA3D	protein_coding	4	84803021	84810827	7806
4	98342005	98436556	ENSCHIG00000012179	ETV1	protein_coding	4	98355747	98355818	71
5	24176344	24364362	ENSCHIG00000001450		lincRNA	5	24344587	24354358	9771
5	37696405	37853101	ENSCHIG00000010242	PPHLN1	protein_coding	5	37745733	37747020	1287
5	73032835	73050434	ENSCHIG00000001541	APOL3-like	protein_coding	5	73050358	73050434	76
5	73064223	73095599	ENSCHIG00000016644	APOL3-like	protein_coding	5	73064222	73076467	12245
5	73083483	73095599	ENSCHIG00000017105	APOL3	protein_coding	5	73083482	73085749	2267
5	73105977	73111403	ENSCHIG00000001587		lincRNA	5	73105976	73111403	5427
5	73146001	73151452	ENSCHIG00000009820	APOL3	protein_coding	5	73146000	73151452	5452
5	73239043	73262503	ENSCHIG00000024880	APOL3	protein_coding	5	73239042	73262503	23461
5	73272527	73277355	ENSCHIG00000019750	APOL3	protein_coding	5	73272526	73273354	828
5	73308061	73345374	ENSCHIG00000010282	APOL3-like	protein_coding	5	73308060	73342648	34588
5	81464640	81495994	ENSCHIG00000002599	INTS13	protein_coding	5	81476174	81476453	279
5	111040689	111082354	ENSCHIG00000016070	XPNPEP3	protein_coding	5	111054340	111054412	72
5	112037746	112044633	ENSCHIG00000016163	uncharacterized LOC102169285	protein_coding	5	112043319	112043415	96
6	29894143	30259719	ENSCHIG00000017761	BMPR1B	protein_coding	6	30214560	30238902	24342
6	33914901	35024825	ENSCHIG00000019553	CCSER1	protein_coding	6	34541282	34542495	1213
6	45366171	45667451	ENSCHIG00000007355		lincRNA	6	45528852	45536781	7929
6	104059828	104328855	ENSCHIG00000021477	STK32B	protein_coding	6	104076408	104078731	2323
7	952876	1229931	ENSCHIG00000026976	TMEM232	protein_coding	7	976941	977716	775
7	28868887	29174470	ENSCHIG00000020381	SSBP2	protein_coding	7	29010266	29010564	298
7	72107533	72241335	ENSCHIG00000022878	UIMC1	protein_coding	7	72178271	72178327	56
7	96345933	96388581	ENSCHIG00000020226	AGPCR E2	protein_coding	7	96372668	96377388	4720
7	99114932	99170852	ENSCHIG00000017771	AGPCR E2	protein_coding	7	99114931	99170852	55921
8	23145861	23146421	ENSCHIG00000012305	IFNB2-like	protein_coding	8	23145860	23146421	561
8	23147911	23148096	ENSCHIG00000012994		protein_coding	8	23147910	23148096	186
8	23156600	23157156	ENSCHIG00000025562		protein_coding	8	23156599	23157156	557
8	23164007	23164567	ENSCHIG00000002399	IFNB2	protein_coding	8	23164006	23164567	561
8	23191649	23192209	ENSCHIG00000013134	IFNB2-like	protein_coding	8	23191648	23192209	561
8	37581058	38002749	ENSCHIG00000026551	KDM4C	protein_coding	8	37822668	37827754	5086
8	81422478	81746845	ENSCHIG00000021780	FANCC	protein_coding	8	81570415	81576136	5721
9	24981222	25172385	ENSCHIG00000002610		lincRNA	9	24989306	24989370	64
9	74108855	74124137	ENSCHIG00000012517		protein_coding	9	74108854	74124137	15283
9	74124480	74143823	ENSCHIG00000002860		lincRNA	9	74124479	74125388	909
9	74168412	74171792	ENSCHIG00000006873		protein_coding	9	74168411	74171792	3381
9	74204106	74208171	ENSCHIG00000018340		protein_coding	9	74204105	74208171	4066
9	74227564	74230581	ENSCHIG00000001983		protein_coding	9	74227563	74230581	3018
9	74217698	74259973	ENSCHIG00000014062	NKG2D ligand 3-like	protein_coding	9	74250881	74250974	93
9	74075115	74275847	ENSCHIG00000023938	NKG2D ligand 4-like	protein_coding	9	74250881	74250974	93
9	74397097	74407356	ENSCHIG00000019400		protein_coding	9	74401559	74407356	5797
9	74377109	74460718	ENSCHIG00000008160		protein_coding	9	74401559	74460718	59159
9	74459170	74469252	ENSCHIG00000009062	LRP11-like	protein_coding	9	74459169	74463544	4375
10	1581844	1756452	ENSCHIG00000017902	EFCAB11	protein_coding	10	1692792	1692938	146
10	30675820	30686139	ENSCHIG00000022625	PPM1A	protein_coding	10	30675850	30682817	6967
10	62723856	63152843	ENSCHIG00000014808	MDGA2	protein_coding	10	62826974	62827125	151
10	78122356	78123246	ENSCHIG00000017339		protein_coding	10	78122355	78123246	891
10	78158873	78162462	ENSCHIG00000013389		protein_coding	10	78158872	78162462	3590
10	78226496	78226786	ENSCHIG00000007939		TR_V_gene	10	78226495	78226786	291
10	78322398	78323174	ENSCHIG00000012600		protein_coding	10	78322397	78323174	777
10	78350356	78350987	ENSCHIG00000014547		protein_coding	10	78350355	78350987	632
10	78398297	78398908	ENSCHIG00000017647		protein_coding	10	78398296	78398908	612
10	78480206	78480880	ENSCHIG00000013268		protein_coding	10	78480205	78480880	675
10	90738507	90871479	ENSCHIG00000025789	HOMER1	protein_coding	10	90802234	90802525	291
10	93655339	93866109	ENSCHIG00000016655	SV2C	protein_coding	10	93719610	93720164	554
10	96029744	96042011	ENSCHIG00000021665	THOC3	protein_coding	10	96029743	96042011	12268
11	66588631	66689776	ENSCHIG00000015145	APLF	protein_coding	11	66660075	66660260	185
12	15048311	15192823	ENSCHIG00000016690	MRP4-like	protein_coding	12	15175350	15192823	17473
12	15176426	15176762	ENSCHIG00000019359		protein_coding	12	15176425	15176762	337
12	15269480	15364322	ENSCHIG00000023327		protein_coding	12	15269479	15364322	94843
12	15391083	15452356	ENSCHIG00000012086		protein_coding	12	15391082	15413032	21950
12	15471786	15660700	ENSCHIG00000008083	MRP4-like	protein_coding	12	15654508	15654696	188
13	1168343	1466959	ENSCHIG00000018100	PLCB1	protein_coding	13	1264807	1264892	85
13	11408570	11432979	ENSCHIG00000001803		lincRNA	13	11418416	11424370	5954
13	35440630	35521848	ENSCHIG00000022497	WAC	protein_coding	13	35486904	35486970	66
14	62480156	62617346	ENSCHIG00000013822	PRKDC	protein_coding	14	62541881	62544654	2773
15	34764839	34772952	ENSCHIG00000000581		protein_coding	15	34764838	34772952	8114
15	36040705	36047577	ENSCHIG00000001685		protein_coding	15	36042225	36047577	5352
15	36120576	36127451	ENSCHIG00000009663	GVIN1-like	protein_coding	15	36120575	36127451	6876
15	36204022	36210990	ENSCHIG00000001740	GVIN1	protein_coding	15	36204021	36210990	6969
15	37957025	38017698	ENSCHIG00000019881	RIC3	protein_coding	15	37978988	37979226	238
15	73020289	73673681	ENSCHIG00000008692	CNTN5	protein_coding	15	73351353	73356146	4793
16	1839579	1857100	ENSCHIG00000000794		lincRNA	16	1847080	1847219	139
16	48144626	48482340	ENSCHIG00000017655	PRDM16	protein_coding	16	48197356	48197447	91
16	52260092	52375876	ENSCHIG00000023399	PRDM2	protein_coding	16	52353782	52353833	51
16	78622926	78784184	ENSCHIG00000013226	PPP1R12B	protein_coding	16	78630281	78631066	785
17	35591566	35775039	ENSCHIG00000011688	KIAA1109	protein_coding	17	35659977	35660075	98
17	36334186	36685265	ENSCHIG00000010298	SPATA5	protein_coding	17	36494821	36494877	56
17	40156118	40424383	ENSCHIG00000007104		lincRNA	17	40280741	40280826	85
17	56885244	56938918	ENSCHIG00000007177		lincRNA	17	56885243	56927489	42246
17	59972950	60110141	ENSCHIG00000007189		lincRNA	17	60092615	60092917	302
18	51608899	51641779	ENSCHIG00000004478		lincRNA	18	51608898	51631816	22918
18	52295927	52492661	ENSCHIG00000006753	CEACAM3-like	protein_coding	18	52317335	52338095	20760
18	52323594	52515601	ENSCHIG00000015831		protein_coding	18	52323593	52338095	14502
18	58605936	58623351	ENSCHIG00000023228		protein_coding	18	58608705	58621487	12782
18	60722496	60736885	ENSCHIG00000023421	ZNF665-like	protein_coding	18	60722495	60736885	14390
18	60778590	60909858	ENSCHIG00000017914		protein_coding	18	60778589	60884390	105801
18	60791450	60792718	ENSCHIG00000011248		protein_coding	18	60791449	60792718	1269
18	60837573	60977782	ENSCHIG00000025387	ZNF347-like	protein_coding	18	60837572	60884390	46818
18	60855600	60895903	ENSCHIG00000016063	ZNF665	protein_coding	18	60855599	60884390	28791
18	61112957	61441925	ENSCHIG00000027195	ZNF160-like	protein_coding	18	61154397	61441925	287528
18	61177089	61485260	ENSCHIG00000015590	zinc finger protein 2 homolog	protein_coding	18	61177088	61453780	276692
18	61313153	61506494	ENSCHIG00000025144		protein_coding	18	61313152	61453780	140628
18	61341704	61344946	ENSCHIG00000016689		protein_coding	18	61341703	61344946	3243
18	61383474	61387031	ENSCHIG00000003665		protein_coding	18	61383473	61387031	3558
18	64296581	64312157	ENSCHIG00000013560		protein_coding	18	64299670	64312157	12487
18	64331246	64339473	ENSCHIG00000017270	putative killer cell immunoglobulin-like receptor like protein KIR3DP1	protein_coding	18	64331245	64339473	8228
18	64357190	64365497	ENSCHIG00000011266		protein_coding	18	64357189	64360361	3172
18	64569572	64580369	ENSCHIG00000015449	LAIR1	protein_coding	18	64578494	64578614	120
19	312257	1041750	ENSCHIG00000024361	CA10	protein_coding	19	886080	886295	215
19	5750566	5865928	ENSCHIG00000025776	PCTP	protein_coding	19	5767747	5767822	75
19	18737246	18889167	ENSCHIG00000025221	KSR1	protein_coding	19	18882596	18889167	6571
19	18922243	18931105	ENSCHIG00000018458	galectin-9-like	protein_coding	19	18922242	18931105	8863
19	19012972	19018850	ENSCHIG00000017741	galectin-9B-like	protein_coding	19	19012971	19018850	5879
19	19024570	19033811	ENSCHIG00000019679	galectin-9-like	protein_coding	19	19024569	19033811	9242
19	29125425	29154196	ENSCHIG00000008714	MYH8	protein_coding	19	29146652	29146704	52
19	61430507	61744553	ENSCHIG00000026900	CEP112	protein_coding	19	61740699	61740851	152
21	5567192	5955054	ENSCHIG00000016863	ADAMTS17	protein_coding	21	5794508	5794750	242
21	19007662	19085881	ENSCHIG00000013563		protein_coding	21	19029372	19085881	56509
21	19065590	19066521	ENSCHIG00000015432	MYADML	protein_coding	21	19065589	19066521	932
21	19080778	19081717	ENSCHIG00000003675	MYADM	protein_coding	21	19080777	19081717	940
21	25892166	26081547	ENSCHIG00000022641	ARNT2	protein_coding	21	25908562	25908745	183
21	45595206	45644113	ENSCHIG00000005470		lincRNA	21	45613942	45614631	689
21	67031800	67040640	ENSCHIG00000012030	EXOC3L4	protein_coding	21	67038799	67040640	1841
21	67045851	67055307	ENSCHIG00000015133	TNFAIP2	protein_coding	21	67047228	67055307	8079
21	67112790	67122011	ENSCHIG00000006615	TNF alpha induced protein 2	protein_coding	21	67112789	67114257	1468
21	68548373	68583397	ENSCHIG00000024820	MTA1	protein_coding	21	68557417	68557944	527
23	21398686	21401873	ENSCHIG00000009614	BOLA class I histocompatibility antigen, alpha chain BL3-7-like	protein_coding	23	21398685	21401873	3188
24	14554569	14740079	ENSCHIG00000002569		lincRNA	24	14683463	14685628	2165
24	54824010	55203643	ENSCHIG00000019406	TCF4	protein_coding	24	55194416	55194475	59
25	37407075	37513125	ENSCHIG00000009100	CYP450 3A28	protein_coding	25	37416222	37416816	594
25	37526743	37574001	ENSCHIG00000022924	CYP450 3A24	protein_coding	25	37537171	37544908	7737
25	40309729	40592333	ENSCHIG00000019963	SDK1	protein_coding	25	40419339	40419457	118
26	35114998	35168478	ENSCHIG00000024348	CYP450 2C31	protein_coding	26	35165016	35165480	464
26	35756038	35956331	ENSCHIG00000020993	PLCE1	protein_coding	26	35874367	35874863	496
27	10761371	10845588	ENSCHIG00000017832		protein_coding	27	10834294	10845588	11294
27	10847229	10964954	ENSCHIG00000021808		protein_coding	27	10847228	10944467	97239
27	12181534	12247449	ENSCHIG00000025553	NSD3	protein_coding	27	12214657	12214728	71
27	13408399	13552104	ENSCHIG00000010549	KCNU1	protein_coding	27	13522870	13523118	248
28	42454889	42455007	ENSCHIG00000003340	RF00001	rRNA	28	42454888	42455007	119
29	1489993	1544091	ENSCHIG00000010579		protein_coding	29	1498441	1499321	880
29	37490096	37498963	ENSCHIG00000017419		protein_coding	29	37490095	37498963	8868
29	37527559	37536394	ENSCHIG00000001781		protein_coding	29	37527558	37536394	8836
29	37617400	37626219	ENSCHIG00000017344		protein_coding	29	37617399	37626219	8820
29	37703024	37711995	ENSCHIG00000026230	PAG-7	protein_coding	29	37703023	37711995	8972
29	37746687	37749494	ENSCHIG00000025719		protein_coding	29	37746686	37749494	2808
29	38334860	38346725	ENSCHIG00000014505		protein_coding	29	38338191	38339077	886
29	39622297	39672013	ENSCHIG00000009190		protein_coding	29	39629647	39630921	1274
29	42553628	42567875	ENSCHIG00000009623	SPINDOC	protein_coding	29	42561642	42562008	366
29	46174610	46243399	ENSCHIG00000025368	AP2A2	protein_coding	29	46210331	46210401	70
29	46244429	46253263	ENSCHIG00000002410		lincRNA	29	46248901	46249971	1070
29	46259097	46269613	ENSCHIG00000011158		protein_coding	29	46260427	46260548	121
29	48472940	48549338	ENSCHIG00000006687		protein_coding	29	48491537	48491901	364
29	49484233	49555022	ENSCHIG00000024291	OSBPL5	protein_coding	29	49544720	49545316	596

## Sheet: Table S5-3
Table S5-3 The 398 differentiated CNVs between TC and lowland goats
Chromosome	CNV start	CNV end	FST	CNV type
6	95454681	95455189	0.973115	deletion
14	94670823	94671399	0.884787	duplication
3	79068761	79069039	0.742105	deletion
15	75074300	75074925	0.716169	deletion
4	13020930	13021002	0.67949	deletion
18	65901194	65901256	0.631857	deletion
19	24004774	24004891	0.614054	deletion
12	28138358	28139184	0.602349	deletion
15	75074285	75074596	0.601139	deletion
19	18933717	18993477	0.587162	deletion
3	64157016	64157420	0.581895	deletion
18	21839314	21839756	0.579357	deletion
1	40829293	40830083	0.575758	deletion
1	40840355	40840776	0.575758	duplication
1	40840442	40841714	0.575758	duplication
12	85471925	85474751	0.575758	deletion
14	94671115	94671191	0.575758	deletion
19	2368	3214	0.575758	deletion
19	2825	2957	0.575758	deletion
19	2834	3284	0.575758	duplication
19	3434	3566	0.575758	deletion
19	3641	3730	0.575758	deletion
19	3932	3998	0.575758	deletion
23	48861692	48861780	0.575758	deletion
28	44647897	44649350	0.575758	deletion
22	59509808	59512797	0.56885	deletion
29	38660299	38660394	0.56533	deletion
19	1835034	1835114	0.56185	deletion
6	107242600	107242744	0.555115	deletion
10	98107183	98114918	0.54719	deletion
19	3284	3747	0.538721	deletion
27	4863	27941	0.538721	duplication
21	18989214	19017590	0.536532	duplication
25	37560924	37560977	0.536066	deletion
5	6449	6919	0.533611	duplication
8	93189583	93190278	0.529911	deletion
3	64157177	64157420	0.527336	deletion
19	5377126	5380772	0.525012	deletion
6	62639953	62640044	0.520867	deletion
1	80979360	80980927	0.520669	deletion
13	2880569	2880670	0.520669	deletion
19	3212	3500	0.520669	deletion
26	51389847	51400403	0.520669	deletion
26	51391879	51402405	0.520669	duplication
28	44661184	44672302	0.520669	duplication
3	102112354	102112791	0.520669	duplication
11	83497064	83497407	0.507848	deletion
14	620726	621337	0.502278	deletion
3	51785554	51789251	0.502138	deletion
1	80980993	80982313	0.500855	deletion
17	8877046	8877351	0.500855	deletion
26	51401322	51402348	0.500855	duplication
3	2470781	2471124	0.494456	deletion
20	67561703	67569557	0.492513	deletion
6	65666882	65670088	0.48655	deletion
25	37537171	37544908	0.485871	deletion
2	80901949	80902122	0.484676	deletion
13	2880845	2881020	0.481201	deletion
14	17508924	17512631	0.478393	deletion
2	132411862	132412163	0.475798	deletion
1	144091239	144135798	0.473709	deletion
18	64367195	64396294	0.473709	deletion
10	99149150	99149215	0.471007	deletion
10	94849072	94849313	0.469232	duplication
26	51394754	51400403	0.469232	deletion
11	56018325	56018389	0.469085	deletion
18	51256718	51256827	0.46864	deletion
29	42149897	42150016	0.467367	deletion
1	16608262	16609270	0.466209	deletion
1	48512047	48516014	0.466045	deletion
5	117337694	117338040	0.464773	deletion
1	48687028	48687107	0.46331	deletion
10	94848966	94849745	0.462133	duplication
20	6406324	6407200	0.461344	deletion
2	132538683	132538889	0.457523	deletion
10	94848633	94849320	0.455306	duplication
16	4475887	4557128	0.45291	duplication
26	35100043	35101211	0.45291	deletion
19	19565803	19568390	0.45024	deletion
21	19115400	19557427	0.45024	deletion
24	23090829	23093304	0.448295	deletion
13	1657763	1657844	0.448294	deletion
12	3357252	3357356	0.446113	deletion
5	101990692	102066460	0.445757	duplication
12	14428419	15166398	0.442817	duplication
19	788	2561	0.44186	deletion
20	60387221	60392891	0.44186	duplication
23	48858962	48859767	0.44186	deletion
26	51390120	51403895	0.44186	deletion
28	44651048	44656937	0.44186	deletion
28	44661191	44666927	0.44186	duplication
3	120030252	120031055	0.44186	duplication
6	12870	14473	0.44186	deletion
1	146627787	146632172	0.440883	deletion
20	8105457	8105926	0.440883	deletion
8	22654738	22664577	0.440883	deletion
19	1949356	1951916	0.433763	deletion
10	94021490	94021795	0.433712	deletion
9	74093229	74289365	0.432699	deletion
23	48835886	48838987	0.431098	deletion
21	69136640	69137041	0.430333	deletion
14	80475308	80519092	0.428074	deletion
23	21169738	21169906	0.428074	deletion
6	107070412	107071727	0.426586	deletion
6	62949129	62949218	0.425386	deletion
2	12051440	12053345	0.424618	deletion
4	76199577	76201651	0.424504	deletion
20	6406327	6406817	0.423726	deletion
19	770	1515	0.422523	deletion
23	48858189	48859236	0.422523	duplication
26	51389685	51392318	0.422523	duplication
27	38589771	38647336	0.422523	deletion
28	44665273	44670862	0.422523	deletion
29	45765349	45765785	0.422523	deletion
3	21594778	21627645	0.422523	deletion
11	67762804	67763236	0.421579	deletion
17	68528115	68528845	0.421246	deletion
19	3784	4659	0.421246	duplication
23	48860666	48861803	0.421246	duplication
6	34003315	34003692	0.420297	deletion
9	65588384	65596173	0.420297	deletion
26	51399742	51402190	0.420067	deletion
8	2682277	2682374	0.417381	deletion
20	61634253	61637879	0.416972	deletion
4	7016273	7043000	0.415723	deletion
12	14428462	15166433	0.413267	deletion
24	51639430	51639550	0.413267	deletion
1	68754061	68754565	0.412233	deletion
17	69426492	69428369	0.412233	deletion
21	19022363	19097389	0.411061	duplication
14	620730	621696	0.40986	deletion
15	79149577	79149642	0.40876	deletion
3	79805018	79805258	0.408407	deletion
1	145985832	145985899	0.407082	deletion
12	72359680	72363344	0.407082	deletion
4	110838258	110838329	0.405359	deletion
3	27682712	27682856	0.40227	deletion
16	52353782	52353833	0.401169	deletion
15	79722122	79722317	0.39969	deletion
25	1953799	1953856	0.399188	deletion
23	48858321	48859940	0.398478	duplication
18	64385556	64400856	0.397267	duplication
8	49494008	49494346	0.39641	deletion
9	74259391	74267323	0.39556	deletion
2	132588893	132593796	0.394634	duplication
4	297624	301746	0.394008	deletion
3	79068672	79069158	0.392641	deletion
19	29146652	29146704	0.390563	deletion
14	41640136	41640245	0.390183	deletion
12	15161050	15161387	0.387905	deletion
21	26519821	26519936	0.386698	deletion
15	78534940	78535306	0.386211	deletion
13	62000708	62065009	0.386204	deletion
26	51399177	51402426	0.385919	duplication
6	7484	10724	0.385919	duplication
23	23583704	23583875	0.385856	deletion
4	7172088	7172142	0.385228	deletion
7	105987288	105987728	0.384852	deletion
16	23967692	23970650	0.384112	deletion
9	74404847	74466830	0.382184	duplication
18	60780519	60781613	0.381996	duplication
18	60840712	61024845	0.381996	duplication
19	2472	2889	0.381996	deletion
19	3785	3896	0.381996	deletion
2	101505362	101505422	0.381996	deletion
21	24519827	24666926	0.381996	deletion
21	58165772	58183821	0.381996	deletion
6	48544645	48547140	0.381758	deletion
6	101465392	101467721	0.381705	deletion
10	90835838	90835985	0.381076	deletion
20	6942528	6942760	0.378162	deletion
4	61662869	61662972	0.377552	deletion
21	19045395	19084368	0.377485	deletion
27	38589440	38646916	0.377485	duplication
13	37123541	37310483	0.377124	deletion
1	80979724	80981779	0.377091	deletion
13	62031870	62140135	0.376198	deletion
19	18922344	19024751	0.376198	deletion
19	950586	950765	0.376198	deletion
29	4176152	4176243	0.376198	deletion
4	38876166	38876840	0.376198	deletion
4	38876296	38876778	0.376198	deletion
7	68552472	68553314	0.376198	deletion
8	31778823	31779035	0.376198	deletion
16	9423946	9424043	0.376134	deletion
4	6217725	6647128	0.375359	duplication
18	62119382	62305160	0.374752	deletion
14	620576	621381	0.37416	deletion
19	49836970	49898499	0.374044	deletion
9	90398532	90398768	0.371737	duplication
12	25713914	25714236	0.371159	deletion
2	131535720	131537094	0.370395	deletion
4	33756126	33756182	0.370395	deletion
21	11831649	11831789	0.369539	deletion
4	70158160	70183261	0.369373	duplication
12	15141124	15141388	0.368784	deletion
5	54593366	54671124	0.368568	duplication
11	83497073	83497549	0.368158	deletion
15	78039046	78039758	0.368078	deletion
1	128185558	128185634	0.367898	deletion
17	48333031	48333927	0.366669	deletion
27	34776631	34777038	0.364588	deletion
4	7143980	7144396	0.364543	deletion
19	13726854	13726921	0.364416	deletion
18	61271676	61271868	0.363691	deletion
27	33340182	33340265	0.363382	deletion
25	2365542	2389477	0.363324	duplication
19	19054142	19106793	0.363277	deletion
15	36045767	36125739	0.362381	deletion
6	74307339	74315211	0.362186	deletion
17	48841929	48843055	0.361842	deletion
7	33804787	33805387	0.361715	deletion
17	492048	581853	0.361617	deletion
21	69293020	69361266	0.361617	duplication
27	1271608	1272187	0.360753	deletion
10	2022932	2023270	0.358788	deletion
15	78712333	78712780	0.358403	deletion
26	43456302	43457647	0.357778	deletion
21	24564121	24565066	0.357681	deletion
21	68952319	68964257	0.357681	duplication
23	21502833	21503162	0.357681	deletion
6	85008397	85055091	0.357681	deletion
21	18993326	19022362	0.35751	deletion
27	1756141	1756458	0.356272	deletion
13	63287851	63287906	0.35421	deletion
28	43524771	43525387	0.351918	deletion
21	47631255	47631335	0.347749	deletion
6	85464745	85471681	0.345553	duplication
20	49620056	49622116	0.345256	deletion
17	25439587	25439761	0.343348	deletion
19	16381416	16381587	0.340528	deletion
1	68753874	68754569	0.340519	deletion
12	13461985	13462897	0.340519	deletion
15	36168968	36262733	0.340519	duplication
21	18916349	19424375	0.340519	duplication
21	67045995	67113159	0.340519	deletion
26	35165016	35165480	0.340519	deletion
4	15010163	15010290	0.340519	deletion
14	486997	487054	0.33928	deletion
4	71692820	71693056	0.33928	deletion
10	78096898	78420064	0.338388	duplication
2	100988507	100989913	0.33737	deletion
15	2662222	2677314	0.336692	deletion
13	2876915	2877113	0.336394	deletion
15	34749525	34791362	0.336394	deletion
23	48860156	48861032	0.336394	duplication
12	85475127	85476745	0.334913	deletion
14	5999210	6000770	0.334913	deletion
23	48860668	48860823	0.334913	deletion
18	21839121	21839806	0.334886	deletion
16	7498488	7501727	0.33411	deletion
18	65890372	65890487	0.33411	deletion
5	101070380	101675439	0.33411	duplication
4	71945476	71945543	0.3339	deletion
18	14987358	14987791	0.333865	duplication
21	68940008	68941256	0.333865	deletion
13	9375070	9375218	0.333782	deletion
1	40825174	40834508	0.332567	deletion
28	44650922	44651636	0.332567	deletion
11	68846756	68846993	0.331552	deletion
19	17967452	17967534	0.330962	deletion
4	14739254	14817176	0.330655	duplication
11	12992481	12992766	0.330082	deletion
23	44569395	44572540	0.330082	deletion
9	74081584	74372783	0.328486	duplication
12	15441621	15636584	0.327562	deletion
16	5025889	5124265	0.327562	deletion
14	87449978	87456362	0.327499	deletion
12	80511543	80511692	0.327345	deletion
4	111149047	111149257	0.327345	deletion
6	81959368	81959422	0.327275	deletion
8	30098052	30098195	0.327275	deletion
5	57581023	57874208	0.326968	duplication
29	37484838	37964501	0.326662	duplication
3	36993257	36993449	0.326059	deletion
3	101436192	101725425	0.324868	deletion
18	42236284	42237099	0.324806	deletion
5	97785571	97857890	0.324806	deletion
4	112051200	112051267	0.323017	deletion
7	32767663	32768691	0.321362	deletion
18	59455015	59456621	0.320643	deletion
3	106694612	106696341	0.320457	deletion
25	37547273	37606562	0.320321	duplication
1	37918100	37918365	0.32021	deletion
2	133027711	133027849	0.319397	deletion
26	50733978	50734031	0.318557	deletion
28	42990496	42991410	0.318245	deletion
21	19012440	19068492	0.317273	deletion
21	67038640	67098767	0.317176	deletion
19	18898641	18966071	0.315831	deletion
11	650429	656507	0.315775	deletion
13	42645486	42803401	0.31481	deletion
16	5016889	5104746	0.31481	deletion
18	21817097	21839756	0.31481	deletion
3	220049	330759	0.31481	duplication
9	499	3675	0.314117	deletion
7	105962405	106023517	0.313472	duplication
13	44239965	44240016	0.313223	deletion
8	14566285	14574137	0.312946	deletion
4	82281639	82281711	0.312157	deletion
29	4362973	5077073	0.311989	duplication
16	7884888	7885002	0.311452	deletion
18	1557881	1588596	0.310595	deletion
24	57249735	57249787	0.310307	deletion
10	77520225	77907805	0.309253	deletion
4	103398981	103401554	0.309253	deletion
6	25746017	25969668	0.309253	deletion
15	79882088	79882671	0.307752	deletion
8	93548559	93549151	0.307331	deletion
21	67071502	67132530	0.306308	deletion
6	106967285	106967347	0.30556	deletion
19	49836993	49898535	0.3043	duplication
12	13606796	13607143	0.30419	deletion
22	33488412	33488916	0.304143	deletion
14	69084045	69084528	0.303692	deletion
8	37363734	37363826	0.303692	deletion
11	17299393	17299522	0.303546	deletion
6	45528852	45536781	0.303546	deletion
8	80645175	80645284	0.303546	deletion
26	34937580	35037473	0.301479	duplication
8	493412	493521	0.30089	deletion
21	34298308	34325313	0.300794	duplication
1	40823625	40830562	0.300555	duplication
16	5094238	5283584	0.300555	deletion
18	64348399	64429077	0.300555	deletion
21	24551544	25461037	0.300555	deletion
4	70125787	70156557	0.299612	deletion
6	105706724	105707797	0.299612	deletion
12	34452934	34453010	0.299151	deletion
9	74252000	74252203	0.299144	duplication
10	78107770	78432357	0.298059	duplication
15	1650921	1675144	0.298059	duplication
15	63974155	63975759	0.298059	deletion
16	79243468	79266756	0.298059	duplication
17	461685	654410	0.298059	duplication
18	1542370	1856294	0.298059	deletion
18	1546495	1628216	0.298059	deletion
19	5746883	5836517	0.298059	deletion
26	34936278	35122580	0.298059	deletion
3	101427564	101695778	0.298059	deletion
4	6781678	6781770	0.298059	deletion
4	6809562	6809774	0.298059	deletion
5	101728188	101790376	0.298059	deletion
5	117776062	117776323	0.298059	deletion
14	13442954	13443132	0.29649	deletion
26	41879739	41880858	0.29649	deletion
5	114615831	114616174	0.29649	deletion
18	1511128	1921292	0.296253	deletion
23	48861381	48861796	0.296253	duplication
29	49576133	49576385	0.294454	deletion
3	36993256	36994098	0.293532	deletion
19	18928080	19066818	0.293511	deletion
10	78518516	78627496	0.293403	duplication
10	77520275	77908800	0.292286	duplication
5	101194812	101615459	0.29215	duplication
2	132802778	132803061	0.292135	deletion
12	62128426	62160943	0.291973	deletion
18	51278628	51512313	0.291973	deletion
2	135932286	135932687	0.291973	duplication
3	97747857	97861921	0.291973	duplication
4	6946945	7242555	0.291973	deletion
2	12416197	12416282	0.291737	deletion
18	25655650	25656283	0.291668	duplication
18	60252037	61058712	0.291668	duplication
20	7178959	7179621	0.29129	deletion
14	2371140	2452231	0.291077	deletion
20	13427920	13427973	0.291077	deletion
25	37561992	37562127	0.291077	deletion
5	20669980	20670136	0.291077	deletion
6	3893745	3893807	0.290902	deletion
18	58668664	58668752	0.290568	deletion
22	2079632	2079687	0.290381	deletion
23	48347124	48347424	0.290381	deletion
8	13907864	13907941	0.290381	deletion
18	1520535	1930607	0.289794	duplication
6	85481050	85481491	0.288471	deletion
12	3433064	3433143	0.288359	deletion
29	1136875	1138180	0.287173	deletion
6	79700804	79742744	0.287019	deletion
21	23896593	23896834	0.286075	deletion
15	79958417	79960717	0.28607	deletion
2	15654820	15760192	0.285765	duplication
21	67074321	67135404	0.285765	duplication
3	66488964	66603535	0.285765	duplication
3	66520586	66618449	0.285765	duplication
3	80839106	80843415	0.285133	deletion
10	93146667	93147392	0.284202	deletion
9	74009728	74272609	0.284202	deletion
25	2502662	2506791	0.284181	deletion
9	7873758	7874040	0.28405	deletion
12	4334306	4334655	0.28346	duplication
1	104288523	104291037	0.282942	deletion
1	7598327	7599082	0.282695	deletion
6	25644027	25645266	0.282695	deletion
1	40841609	40842314	0.282126	deletion
14	94669921	94670974	0.282126	deletion
19	1720	3795	0.282126	deletion
26	51397246	51398862	0.282126	duplication

## Sheet: Table S5-4
Table S5-4 The 317 genes overlapping with differentiation CNVs between TC and lowland goats
Chromosome	Gene start	Gene end	Ensembl ID	Gene_name	Gene type	Chromosome	CNV start	CNV end	CNV length (bp)
1	68273170	68903344	ENSCHIG00000008445	KALRN	protein_coding	1	68753874	68754569	695
1	80963387	80982430	ENSCHIG00000018541		protein_coding	1	80979360	80980927	1567
1	145973261	145990893	ENSCHIG00000006831		lincRNA	1	145985832	145985899	67
2	15672653	15675535	ENSCHIG00000024942	intestinal-type alkaline phosphatase-like	protein_coding	2	15672652	15675535	2883
2	15682859	15685787	ENSCHIG00000025753	intestinal-type alkaline phosphatase-like	protein_coding	2	15682858	15685787	2929
2	15694732	15697713	ENSCHIG00000025249	intestinal-type alkaline phosphatase-like	protein_coding	2	15694731	15697713	2982
2	15718148	15721033	ENSCHIG00000012063	intestinal-type alkaline phosphatase-like	protein_coding	2	15718147	15721033	2886
2	15749601	16107764	ENSCHIG00000022192	DIS3L2	protein_coding	2	15749600	15760192	10592
2	100962482	101016032	ENSCHIG00000009480	TRAF family member associated NFKB activator	protein_coding	2	100988507	100989913	1406
2	101344372	101695348	ENSCHIG00000027183	SLC4A10	protein_coding	2	101505362	101505422	60
2	135914986	136217196	ENSCHIG00000025330	OCA2	protein_coding	2	135932286	135932687	401
3	259113	259331	ENSCHIG00000001465	small proline-rich protein 2E-like	protein_coding	3	259112	259331	219
3	2202577	2496236	ENSCHIG00000018437	HDAC4	protein_coding	3	2470781	2471124	343
3	21600826	21616495	ENSCHIG00000022081	taurochenodeoxycholic 6 alpha-hydroxylase	protein_coding	3	21600825	21616495	15670
3	27655268	27705963	ENSCHIG00000019509	SLC1A7	protein_coding	3	27682712	27682856	144
3	36924285	37287711	ENSCHIG00000023685	PATJ	protein_coding	3	36993256	36994098	842
3	64078874	64264923	ENSCHIG00000026325	heparan sulfate 2-O-sulfotransferase 1	protein_coding	3	64157016	64157420	404
3	66427415	66548365	ENSCHIG00000011241	GBP5	protein_coding	3	66488964	66548365	59401
3	66484089	66505251	ENSCHIG00000026023	guanylate-binding protein 6-like	protein_coding	3	66488964	66505251	16287
3	66536984	66548346	ENSCHIG00000016414	guanylate-binding protein 1	protein_coding	3	66536983	66548346	11363
3	66609263	66630084	ENSCHIG00000023692	guanylate-binding protein 6-like	protein_coding	3	66609262	66618449	9187
3	79015149	79240961	ENSCHIG00000008401	OLFM3	protein_coding	3	79068672	79069158	486
3	101458235	101458398	ENSCHIG00000003673	RF00003	snRNA	3	101458234	101458398	164
3	101484596	101484759	ENSCHIG00000019048	RF00003	snRNA	3	101484595	101484759	164
3	101522649	101522755	ENSCHIG00000006102	RF00026	snRNA	3	101522648	101522755	107
3	101635138	101635698	ENSCHIG00000024791		protein_coding	3	101635137	101635698	561
3	101666512	101666675	ENSCHIG00000006376	RF00003	snRNA	3	101666511	101666675	164
3	101691271	101694264	ENSCHIG00000006959		lincRNA	3	101691270	101694264	2994
3	102111321	102215967	ENSCHIG00000020535		protein_coding	3	102112354	102112791	437
4	289694	346702	ENSCHIG00000018296	WD repeat domain 60	protein_coding	4	297624	301746	4122
4	6254870	6263681	ENSCHIG00000019058	GTPase IMAP family member 6-like	protein_coding	4	6254869	6263681	8812
4	6277395	6281931	ENSCHIG00000025935	CDK5	protein_coding	4	6277394	6281931	4537
4	6282533	6286570	ENSCHIG00000015676	ASIC3	protein_coding	4	6282532	6286570	4038
4	6290399	6305325	ENSCHIG00000023427	ABCB8	protein_coding	4	6290398	6305325	14927
4	6307879	6314709	ENSCHIG00000024543	ATG9B	protein_coding	4	6307878	6314709	6831
4	6316080	6334032	ENSCHIG00000013266	NOS3	protein_coding	4	6316079	6334032	17953
4	6349667	6385687	ENSCHIG00000019111	KCNH2	protein_coding	4	6349666	6385687	36021
4	6449750	6454750	ENSCHIG00000019018	AOC1	protein_coding	4	6449749	6454750	5001
4	6503681	6506750	ENSCHIG00000009158	TMEM176A	protein_coding	4	6503680	6506750	3070
4	6508958	6515910	ENSCHIG00000011978	TMEM176B	protein_coding	4	6508957	6515910	6953
4	6513170	6513300	ENSCHIG00000004916	RF00001	rRNA	4	6513169	6513300	131
4	6611113	6612009	ENSCHIG00000000607		protein_coding	4	6611112	6612009	897
4	6629312	6632465	ENSCHIG00000024288	GTPase, IMAP family member 1	protein_coding	4	6629311	6632465	3154
4	6959043	6969140	ENSCHIG00000013015	GTPase IMAP family member 8	protein_coding	4	6959042	6969140	10098
4	7001000	7003783	ENSCHIG00000024423		protein_coding	4	7000999	7003783	2784
4	7015208	7016970	ENSCHIG00000013093	GTPase IMAP family member 5-like	protein_coding	4	7015207	7016970	1763
4	7042819	7078615	ENSCHIG00000007974		protein_coding	4	7042818	7078615	35797
4	7131719	7134874	ENSCHIG00000016388		protein_coding	4	7131718	7134874	3156
4	7131850	7151033	ENSCHIG00000007225		lincRNA	4	7131849	7151033	19184
4	7197221	7200394	ENSCHIG00000024828		protein_coding	4	7197220	7200394	3174
4	7228211	7229095	ENSCHIG00000014351		protein_coding	4	7228210	7229095	885
4	13005824	13022461	ENSCHIG00000001329	Rho guanine nucleotide exchange factor 5	protein_coding	4	13020930	13021002	72
4	14754334	14768909	ENSCHIG00000023799		protein_coding	4	14754333	14768909	14576
4	14789261	14793932	ENSCHIG00000018434		protein_coding	4	14789260	14793932	4672
4	14799824	14800318	ENSCHIG00000025148		protein_coding	4	14799823	14800318	495
4	15008190	15103845	ENSCHIG00000015889	MGAM2	protein_coding	4	15010163	15010290	127
4	33680482	33881529	ENSCHIG00000017298	PTPRZ1	protein_coding	4	33756126	33756182	56
4	38875725	38879941	ENSCHIG00000016002	YAE1D1	protein_coding	4	38876166	38876840	674
4	70114175	70133540	ENSCHIG00000012425		protein_coding	4	70125787	70133540	7753
4	70170049	70191716	ENSCHIG00000019241		protein_coding	4	70170048	70183261	13213
4	71696009	71983690	ENSCHIG00000025416	COG5	protein_coding	4	71945476	71945543	67
4	76170922	76243489	ENSCHIG00000023874	family with sequence similarity 185 member A	protein_coding	4	76199577	76201651	2074
4	103398988	103401571	ENSCHIG00000008770		protein_coding	4	103398987	103401554	2567
4	110832634	110839527	ENSCHIG00000006633	GATAD1	protein_coding	4	110838258	110838329	71
5	20660497	20697721	ENSCHIG00000000730	EPYC	protein_coding	5	20669980	20670136	156
5	57602598	57603471	ENSCHIG00000016635		protein_coding	5	57602597	57603471	874
5	57619313	57620251	ENSCHIG00000004292		protein_coding	5	57619312	57620251	939
5	57665504	57666484	ENSCHIG00000003607	OR6C76	protein_coding	5	57665503	57666484	981
5	57719754	57720692	ENSCHIG00000005914	OR6C75	protein_coding	5	57719753	57720692	939
5	57734640	57745676	ENSCHIG00000001653	OR6C3 (olfactory receptor family 6 subfamily C member 3)	protein_coding	5	57734639	57745676	11037
5	57759973	57760911	ENSCHIG00000005984	OR6C1-like	protein_coding	5	57759972	57760911	939
5	57823992	57824933	ENSCHIG00000007816	OR6C1	protein_coding	5	57823991	57824933	942
5	97778984	97786719	ENSCHIG00000001120	NKG2-A/NKG2-B type II integral membrane protein	protein_coding	5	97785571	97786719	1148
5	97811053	97820188	ENSCHIG00000009906	NKG2-A/NKG2-B type II integral membrane protein	protein_coding	5	97811052	97820188	9136
5	97822273	97822503	ENSCHIG00000002594	RF00100	misc_RNA	5	97822272	97822503	231
5	97850211	97878925	ENSCHIG00000011398	NKG2-A/NKG2-B type II integral membrane protein	protein_coding	5	97850210	97857890	7680
5	101058154	101110958	ENSCHIG00000011119		protein_coding	5	101070380	101110958	40578
5	101218003	101274720	ENSCHIG00000014236	antigen WC1.1-like	protein_coding	5	101218002	101274720	56718
5	101296821	101305445	ENSCHIG00000001662		lincRNA	5	101296820	101305445	8625
5	101320496	101352238	ENSCHIG00000018915		protein_coding	5	101320495	101352238	31743
5	101353944	101384778	ENSCHIG00000013886		protein_coding	5	101353943	101384778	30835
5	101466444	101521409	ENSCHIG00000023668	antigen WC1.1-like	protein_coding	5	101466443	101521409	54966
5	101535037	101591886	ENSCHIG00000013916		protein_coding	5	101535036	101591886	56850
5	101601742	101619898	ENSCHIG00000013285		protein_coding	5	101601741	101619898	18157
5	101633565	101700084	ENSCHIG00000012612		protein_coding	5	101633564	101675439	41875
5	101753699	101797381	ENSCHIG00000015136		protein_coding	5	101753698	101790376	36678
5	101994526	102059080	ENSCHIG00000012940		protein_coding	5	101994525	102059080	64555
5	114611051	114621574	ENSCHIG00000017680	UPK3A	protein_coding	5	114615831	114616174	343
5	117333865	117377208	ENSCHIG00000025679	FAM19A5	protein_coding	5	117337694	117338040	346
6	25719591	25760045	ENSCHIG00000012239	alcohol dehydrogenase 4	protein_coding	6	25746017	25760045	14028
6	25862102	25890184	ENSCHIG00000024279	alcohol dehydrogenase 6	protein_coding	6	25862101	25890184	28083
6	25939070	25943852	ENSCHIG00000025086		protein_coding	6	25939069	25943852	4783
6	25945280	25987902	ENSCHIG00000025317	alcohol dehydrogenase 4	protein_coding	6	25945279	25969668	24389
6	33914901	35024825	ENSCHIG00000019553	CCSER1	protein_coding	6	34003315	34003692	377
6	45366171	45667451	ENSCHIG00000007355		lincRNA	6	45528852	45536781	7929
6	84886957	85052160	ENSCHIG00000015853		protein_coding	6	85008397	85052160	43763
6	85373524	85511445	ENSCHIG00000022594	UDP-glucuronosyltransferase 2C1-like	protein_coding	6	85481050	85481491	441
6	101305715	101674779	ENSCHIG00000012374	MAPK10	protein_coding	6	101465392	101467721	2329
7	32694242	33006192	ENSCHIG00000006994		lincRNA	7	32767663	32768691	1028
7	105919342	106148949	ENSCHIG00000026141	OBSCN	protein_coding	7	105987288	105987728	440
8	454745	496497	ENSCHIG00000007772		lincRNA	8	493412	493521	109
8	31598004	31789092	ENSCHIG00000007870		lincRNA	8	31778823	31779035	212
8	80466119	80674960	ENSCHIG00000013443	DAPK1	protein_coding	8	80645175	80645284	109
8	93189557	93252681	ENSCHIG00000008101		lincRNA	8	93189583	93190278	695
9	74016266	74022213	ENSCHIG00000018256		protein_coding	9	74016265	74022213	5948
9	74029311	74040596	ENSCHIG00000004128	NKG2D ligand 1-like	protein_coding	9	74029310	74040596	11286
9	74075115	74275847	ENSCHIG00000023938	NKG2D ligand 4-like	protein_coding	9	74075114	74272609	197495
9	74108855	74124137	ENSCHIG00000012517		protein_coding	9	74108854	74124137	15283
9	74124480	74143823	ENSCHIG00000002860		lincRNA	9	74124479	74143823	19344
9	74168412	74171792	ENSCHIG00000006873		protein_coding	9	74168411	74171792	3381
9	74204106	74208171	ENSCHIG00000018340		protein_coding	9	74204105	74208171	4066
9	74217698	74259973	ENSCHIG00000014062	NKG2D ligand 3-like	protein_coding	9	74217697	74259973	42276
9	74227564	74230581	ENSCHIG00000001983	NKG2D ligand 4-like	protein_coding	9	74227563	74230581	3018
9	74266429	74268999	ENSCHIG00000006005		protein_coding	9	74266428	74268999	2571
9	74333196	74343114	ENSCHIG00000018826	NKG2D ligand 1	protein_coding	9	74333195	74343114	9919
9	74366367	74368237	ENSCHIG00000009129	retinoic acid early transcript 1E	protein_coding	9	74366366	74368237	1871
9	74377109	74460718	ENSCHIG00000008160		protein_coding	9	74404847	74460718	55871
9	74397097	74407356	ENSCHIG00000019400		protein_coding	9	74404847	74407356	2509
9	74459170	74469252	ENSCHIG00000009062	low-density lipoprotein receptor-related protein 11-like	protein_coding	9	74459169	74466830	7661
10	1950694	2395438	ENSCHIG00000006901	FOXN3	protein_coding	10	2022932	2023270	338
10	77531190	77531498	ENSCHIG00000008076	TRAV14DV4	TR_V_gene	10	77531189	77531498	309
10	77575873	77576875	ENSCHIG00000019245	TRAV16	protein_coding	10	77575872	77576875	1003
10	77677061	77679389	ENSCHIG00000012749		protein_coding	10	77677060	77679389	2329
10	77740570	77741182	ENSCHIG00000025195		protein_coding	10	77740569	77741182	613
10	77771299	77771451	ENSCHIG00000002798	RF00002	rRNA	10	77771298	77771451	153
10	78122356	78123246	ENSCHIG00000017339		protein_coding	10	78122355	78123246	891
10	78158873	78162462	ENSCHIG00000013389		protein_coding	10	78158872	78162462	3590
10	78226496	78226786	ENSCHIG00000007939		TR_V_gene	10	78226495	78226786	291
10	78322398	78323174	ENSCHIG00000012600		protein_coding	10	78322397	78323174	777
10	78350356	78350987	ENSCHIG00000014547		protein_coding	10	78350355	78350987	632
10	78398297	78398908	ENSCHIG00000017647		protein_coding	10	78398296	78398908	612
10	78608536	78608826	ENSCHIG00000006374		TR_V_gene	10	78608535	78608826	291
10	90738507	90871479	ENSCHIG00000025789	HOMER1	protein_coding	10	90835838	90835985	147
11	12777405	13002585	ENSCHIG00000007595	DYSF	protein_coding	11	12992481	12992766	285
11	68839367	68887547	ENSCHIG00000023098		protein_coding	11	68846756	68846993	237
12	13444237	13639059	ENSCHIG00000016664	multidrug resistance-associated protein 4-like	protein_coding	12	13461985	13462897	912
12	14194230	14517670	ENSCHIG00000005530	multidrug resistance-associated protein 4-like	protein_coding	12	14428462	14517670	89208
12	14628668	14800265	ENSCHIG00000022427	multidrug resistance-associated protein 4-like	protein_coding	12	14628667	14800265	171598
12	14695971	14697477	ENSCHIG00000021062		protein_coding	12	14695970	14697477	1507
12	14838474	15003980	ENSCHIG00000016126	multidrug resistance-associated protein 4	protein_coding	12	14838473	15003980	165507
12	14999841	15011229	ENSCHIG00000003216		protein_coding	12	14999840	15011229	11389
12	15048311	15192823	ENSCHIG00000016690	multidrug resistance-associated protein 4-like	protein_coding	12	15048310	15166433	118123
12	15391083	15452356	ENSCHIG00000012086		protein_coding	12	15441621	15452356	10735
12	15471786	15660700	ENSCHIG00000008083	multidrug resistance-associated protein 4-like	protein_coding	12	15471785	15636584	164799
13	37188773	37208428	ENSCHIG00000012932	sodium- and chloride-dependent glycine transporter 1-like	protein_coding	13	37188772	37208428	19656
13	37222700	37263108	ENSCHIG00000021637	PCSK2	protein_coding	13	37222699	37263108	40409
13	42653430	42665109	ENSCHIG00000015607	dihydrodiol dehydrogenase 3	protein_coding	13	42653429	42665109	11680
13	42674762	42686974	ENSCHIG00000011337	dihydrodiol dehydrogenase 3	protein_coding	13	42674761	42686974	12213
13	42692735	42706363	ENSCHIG00000012276	dihydrodiol dehydrogenase 3	protein_coding	13	42692734	42706363	13629
13	42693923	42694336	ENSCHIG00000026151		protein_coding	13	42693922	42694336	414
13	42720468	42733284	ENSCHIG00000015228	dihydrodiol dehydrogenase 3	protein_coding	13	42720467	42733284	12817
13	42787476	42802634	ENSCHIG00000026316	dihydrodiol dehydrogenase 3	protein_coding	13	42787475	42802634	15159
13	61816335	62104133	ENSCHIG00000009057	short palate, lung and nasal epithelium carcinoma-associated protein 2B	protein_coding	13	62000708	62065009	64301
13	61993795	62104133	ENSCHIG00000023902		protein_coding	13	62000708	62065009	64301
14	490458	701160	ENSCHIG00000022643	COL14A1	protein_coding	14	620576	621381	805
14	5871085	6278127	ENSCHIG00000013099	CNGB3	protein_coding	14	5999210	6000770	1560
14	5982613	6015852	ENSCHIG00000022052	RMDN1	protein_coding	14	5999210	6000770	1560
14	80472038	80478875	ENSCHIG00000021920	CYP11B1-like (cytochrome P450 11B1, mitochondrial-like)	protein_coding	14	80475308	80478875	3567
14	80478087	80485206	ENSCHIG00000015469	glycosylphosphatidylinositol anchored molecule like	protein_coding	14	80478086	80485206	7120
14	80515811	80521176	ENSCHIG00000012278	CYP11B1(cytochrome P450 11B1, mitochondrial)	protein_coding	14	80515810	80519092	3282
15	1600670	1651668	ENSCHIG00000024334		protein_coding	15	1650921	1651668	747
15	2652325	2686066	ENSCHIG00000025766	proteoglycan 3-like	protein_coding	15	2662222	2677314	15092
15	34764839	34772952	ENSCHIG00000000581		protein_coding	15	34764838	34772952	8114
15	36040705	36047577	ENSCHIG00000001685	interferon-induced very large GTPase 1-like	protein_coding	15	36045767	36047577	1810
15	36120576	36127451	ENSCHIG00000009663	interferon-induced very large GTPase 1-like	protein_coding	15	36120575	36125739	5164
15	36204022	36210990	ENSCHIG00000001740	interferon-induced very large GTPase 1	protein_coding	15	36204021	36210990	6969
15	63689597	64003707	ENSCHIG00000015147	DDX10	protein_coding	15	63974155	63975759	1604
15	74972232	75131243	ENSCHIG00000012921	TRPC6	protein_coding	15	75074285	75074596	311
15	77905530	78186872	ENSCHIG00000006770	PDGFD	protein_coding	15	78039046	78039758	712
16	4980551	5019495	ENSCHIG00000013657		protein_coding	16	5016889	5019495	2606
16	5043000	5340821	ENSCHIG00000020774	complement factor H	protein_coding	16	5042999	5104746	61747
16	5144710	5207855	ENSCHIG00000000467		protein_coding	16	5144709	5207855	63146
16	52260092	52375876	ENSCHIG00000023399	PRDM2	protein_coding	16	52353782	52353833	51
16	79261324	79271018	ENSCHIG00000020588	cysteine and glycine rich protein 1	protein_coding	16	79261323	79266756	5433
17	450564	616788	ENSCHIG00000020629		protein_coding	17	492048	581853	89805
17	532322	533522	ENSCHIG00000010666		IG_V_gene	17	532321	533522	1201
17	549293	549986	ENSCHIG00000015496		protein_coding	17	549292	549986	694
17	577951	578486	ENSCHIG00000026203		protein_coding	17	577950	578486	536
17	592861	593393	ENSCHIG00000011513		protein_coding	17	592860	593393	533
17	633280	641233	ENSCHIG00000025371		protein_coding	17	633279	641233	7954
17	644216	645248	ENSCHIG00000016084		protein_coding	17	644215	645248	1033
18	1508316	1513924	ENSCHIG00000012532	placental prolactin-related protein 4-like	protein_coding	18	1511128	1513924	2796
18	1515809	1515921	ENSCHIG00000003479	RF00026	snRNA	18	1515808	1515921	113
18	1539171	1552020	ENSCHIG00000012750	chorionic somatomammotropin hormone 2-like	protein_coding	18	1539170	1552020	12850
18	1547085	1547193	ENSCHIG00000003361	RF00026	snRNA	18	1547084	1547193	109
18	1572107	1582197	ENSCHIG00000023986		protein_coding	18	1572106	1582197	10091
18	1620383	1626451	ENSCHIG00000023319	placental prolactin-related protein 3-like	protein_coding	18	1620382	1626451	6069
18	1661659	1681531	ENSCHIG00000010971	PRP6	protein_coding	18	1661658	1681531	19873
18	1675281	1675375	ENSCHIG00000003086	RF00026	snRNA	18	1675280	1675375	95
18	1720041	1733408	ENSCHIG00000016032	placental prolactin-related protein 1-like	protein_coding	18	1720040	1733408	13368
18	1729103	1729211	ENSCHIG00000004902	RF00026	snRNA	18	1729102	1729211	109
18	1775194	1795078	ENSCHIG00000016409	chorionic somatomammotropin hormone 2-like	protein_coding	18	1775193	1795078	19885
18	1790407	1790517	ENSCHIG00000002720	RF00026	snRNA	18	1790406	1790517	111
18	1818490	1830876	ENSCHIG00000021747	PRP1	protein_coding	18	1818489	1830876	12387
18	1826214	1826318	ENSCHIG00000003430	RF00026	snRNA	18	1826213	1826318	105
18	1853525	1866339	ENSCHIG00000016683		protein_coding	18	1853524	1866339	12815
18	1861527	1861634	ENSCHIG00000004729	RF00026	snRNA	18	1861526	1861634	108
18	1887374	1887484	ENSCHIG00000004378	RF00026	snRNA	18	1887373	1887484	111
18	1918812	1930922	ENSCHIG00000023033	placental prolactin-related protein 3-like	protein_coding	18	1918811	1921292	2481
18	25631854	25810789	ENSCHIG00000017883	GNAO1	protein_coding	18	25655650	25656283	633
18	41994980	42395037	ENSCHIG00000015719	ZNF536	protein_coding	18	42236284	42237099	815
18	51307332	51321285	ENSCHIG00000022245	CYP2S1	protein_coding	18	51307331	51321285	13954
18	51330175	51367375	ENSCHIG00000020380	AXL	protein_coding	18	51330174	51367375	37201
18	51368953	51400336	ENSCHIG00000015165	HNRNPUL1	protein_coding	18	51368952	51400336	31384
18	51404289	51412614	ENSCHIG00000018846	CCDC97	protein_coding	18	51404288	51412614	8326
18	51419405	51433585	ENSCHIG00000011916	TGFB1	protein_coding	18	51419404	51433585	14181
18	51435365	51442280	ENSCHIG00000024038	B9D2	protein_coding	18	51435364	51442280	6916
18	51452763	51455844	ENSCHIG00000013235	TMEM91	protein_coding	18	51452762	51455844	3082
18	51458597	51467842	ENSCHIG00000026498	EXOSC5	protein_coding	18	51458596	51467842	9246
18	51473049	51485891	ENSCHIG00000025690	BCKDHA	protein_coding	18	51473048	51485891	12843
18	51486754	51487950	ENSCHIG00000011490	B3GNT8	protein_coding	18	51486753	51487950	1197
18	51493441	51498328	ENSCHIG00000022889	DMAC2	protein_coding	18	51493440	51498328	4888
18	59389492	59656598	ENSCHIG00000023288	zinc finger protein 665	protein_coding	18	59455015	59456621	1606
18	60049208	60379641	ENSCHIG00000021602	zinc finger protein 665-like	protein_coding	18	60252037	60379641	127604
18	60227098	60398205	ENSCHIG00000023653		protein_coding	18	60252037	60398205	146168
18	60389840	60389946	ENSCHIG00000004766	RF00026	snRNA	18	60389839	60389946	107
18	60410668	60432564	ENSCHIG00000016489	zinc finger protein 665-like	protein_coding	18	60410667	60432564	21897
18	60451149	60451255	ENSCHIG00000004213	RF00026	snRNA	18	60451148	60451255	107
18	60473460	60474475	ENSCHIG00000013537		protein_coding	18	60473459	60474475	1016
18	60722496	60736885	ENSCHIG00000023421	zinc finger protein 665-like	protein_coding	18	60722495	60736885	14390
18	60778590	60909858	ENSCHIG00000017914		protein_coding	18	60778589	60909858	131269
18	60791450	60792718	ENSCHIG00000011248	60S ribosomal protein L4 pseudogene	protein_coding	18	60791449	60792718	1269
18	60837573	60977782	ENSCHIG00000025387	zinc finger protein 347-like	protein_coding	18	60837572	60977782	140210
18	60855600	60895903	ENSCHIG00000016063	zinc finger protein 665	protein_coding	18	60855599	60895903	40304
18	60921202	60921308	ENSCHIG00000003193	RF00026	snRNA	18	60921201	60921308	107
18	60966866	61128279	ENSCHIG00000024565		protein_coding	18	60966865	61058712	91847
18	61022409	61070245	ENSCHIG00000019489		protein_coding	18	61022408	61058712	36304
18	61112957	61441925	ENSCHIG00000027195	zinc finger protein 160-like	protein_coding	18	61271676	61271868	192
18	61177089	61485260	ENSCHIG00000015590	zinc finger protein 2 homolog	protein_coding	18	61271676	61271868	192
18	62125918	62143828	ENSCHIG00000022343	zinc finger protein 331-like	protein_coding	18	62125917	62143828	17911
18	62200619	62281900	ENSCHIG00000013160	zinc finger protein 708	protein_coding	18	62200618	62281900	81282
18	64357190	64365497	ENSCHIG00000011266		protein_coding	18	64357189	64365497	8308
18	64370784	64378187	ENSCHIG00000022734		protein_coding	18	64370783	64378187	7404
18	64385926	64392900	ENSCHIG00000024938		protein_coding	18	64385925	64392900	6975
18	64410283	64416941	ENSCHIG00000015442		protein_coding	18	64410282	64416941	6659
18	65884766	65905102	ENSCHIG00000018599	ZNF264	protein_coding	18	65890372	65890487	115
19	312257	1041750	ENSCHIG00000024361	carbonic anhydrase 10	protein_coding	19	950586	950765	179
19	5750566	5865928	ENSCHIG00000025776	PCTP	protein_coding	19	5750565	5836517	85952
19	18922243	18931105	ENSCHIG00000018458	galectin-9-like	protein_coding	19	18922242	18931105	8863
19	18982253	18990737	ENSCHIG00000002189	galectin-9	protein_coding	19	18982252	18990737	8485
19	19012972	19018850	ENSCHIG00000017741	galectin-9B-like	protein_coding	19	19012971	19018850	5879
19	19024570	19033811	ENSCHIG00000019679	galectin-9-like	protein_coding	19	19024569	19024751	182
19	19062119	19069982	ENSCHIG00000025975		protein_coding	19	19062118	19066818	4700
19	19478342	19602847	ENSCHIG00000022761	NLK	protein_coding	19	19565803	19568390	2587
19	23998571	24011679	ENSCHIG00000026957	SPATA22	protein_coding	19	24004774	24004891	117
19	29125425	29154196	ENSCHIG00000008714	MYH8	protein_coding	19	29146652	29146704	52
19	49805865	49873464	ENSCHIG00000005471		lincRNA	19	49836970	49873464	36494
19	49858530	49928238	ENSCHIG00000007906		protein_coding	19	49858529	49898499	39970
19	49892722	49897587	ENSCHIG00000014871		protein_coding	19	49892721	49897587	4866
20	8098315	8106466	ENSCHIG00000021257	ANKRA2	protein_coding	20	8105457	8105926	469
21	18922612	18939740	ENSCHIG00000021876	myeloid-associated differentiation marker	protein_coding	21	18922611	18939740	17129
21	18969824	18979312	ENSCHIG00000014061		protein_coding	21	18969823	18979312	9489
21	19007662	19085881	ENSCHIG00000013563		protein_coding	21	19007661	19022362	14701
21	19065590	19066521	ENSCHIG00000015432	myeloid-associated differentiation marker-like	protein_coding	21	19065589	19066521	932
21	19080778	19081717	ENSCHIG00000003675	myeloid-associated differentiation marke	protein_coding	21	19080777	19081717	940
21	19117817	19118803	ENSCHIG00000014406	myeloid-associated differentiation marker-like	protein_coding	21	19117816	19118803	987
21	19189046	19192368	ENSCHIG00000007244		protein_coding	21	19189045	19192368	3323
21	19316980	19317876	ENSCHIG00000016371	craniofacial development protein 1 pseudogene	pseudogene	21	19316979	19317876	897
21	19414682	19415590	ENSCHIG00000007403	myeloid-associated differentiation marker-like	processed_pseudogene	21	19414681	19415590	909
21	19450142	19459488	ENSCHIG00000019411		protein_coding	21	19450141	19459488	9347
21	19500605	19500714	ENSCHIG00000005342	RF00001	rRNA	21	19500604	19500714	110
21	19542272	19560445	ENSCHIG00000004844		protein_coding	21	19542271	19557427	15156
21	23559190	23931341	ENSCHIG00000016050	ADAMTSL3	protein_coding	21	23896593	23896834	241
21	24572347	24589694	ENSCHIG00000005369		lincRNA	21	24572346	24589694	17348
21	24614550	24627352	ENSCHIG00000005122	tumor necrosis factor receptor superfamily member 10B-like	protein_coding	21	24614549	24627352	12803
21	24672898	24693638	ENSCHIG00000005376		lincRNA	21	24672897	24693638	20741
21	24752813	24773737	ENSCHIG00000008923	MORF4L1	protein_coding	21	24752812	24773737	20925
21	24781890	24803502	ENSCHIG00000026002	CTSH	protein_coding	21	24781889	24803502	21613
21	24819505	24923276	ENSCHIG00000019842	RASGRF1	protein_coding	21	24819504	24923276	103772
21	25014915	25014997	ENSCHIG00000001651	chi-mir-184	miRNA	21	25014914	25014997	83
21	25015537	25024305	ENSCHIG00000005380		lincRNA	21	25015536	25024305	8769
21	25077161	25078768	ENSCHIG00000009785	ANKRD34C	protein_coding	21	25077160	25078768	1608
21	25098454	25109333	ENSCHIG00000008576	TMED3	protein_coding	21	25098453	25109333	10880
21	25176768	25211257	ENSCHIG00000025290	KIAA1024	protein_coding	21	25176767	25211257	34490
21	25364090	25364571	ENSCHIG00000014011		protein_coding	21	25364089	25364571	482
21	25393063	25394849	ENSCHIG00000020351		protein_coding	21	25393062	25394849	1787
21	34289181	34299370	ENSCHIG00000020332	mast cell protease 3	protein_coding	21	34298308	34299370	1062
21	34322809	34351792	ENSCHIG00000022005	granzyme B-like	protein_coding	21	34322808	34325313	2505
21	58120195	58192377	ENSCHIG00000017277		protein_coding	21	58165772	58183821	18049
21	58155115	58184883	ENSCHIG00000014586		protein_coding	21	58165772	58183821	18049
21	58178674	58180428	ENSCHIG00000023119		protein_coding	21	58178673	58180428	1755
21	67031800	67040640	ENSCHIG00000012030	EXOC3L4	protein_coding	21	67038640	67040640	2000
21	67045851	67055307	ENSCHIG00000015133	tumor necrosis factor alpha-induced protein 2	protein_coding	21	67045850	67055307	9457
21	67112790	67122011	ENSCHIG00000006615	TNF alpha induced protein 2	protein_coding	21	67112789	67113159	370
21	68961464	68964640	ENSCHIG00000024628		protein_coding	21	68961463	68964257	2794
21	69031636	69169581	ENSCHIG00000017462		protein_coding	21	69136640	69137041	401
21	69303247	69305473	ENSCHIG00000022354	mast cell protease 1A	protein_coding	21	69303246	69305473	2227
21	69318710	69321698	ENSCHIG00000018729	mast cell protease 2	protein_coding	21	69318709	69321698	2989
21	69335853	69338748	ENSCHIG00000011662		protein_coding	21	69335852	69338748	2896
21	69358402	69361908	ENSCHIG00000012206		protein_coding	21	69358401	69361266	2865
22	59472990	59531503	ENSCHIG00000020444	KBTBD12	protein_coding	22	59509808	59512797	2989
23	23576106	23588622	ENSCHIG00000016214	boLa class II histocompatibility antigen, DQB*0101 beta chain	protein_coding	23	23583704	23583875	171
23	44521183	44640050	ENSCHIG00000016502		protein_coding	23	44569395	44572540	3145
23	47871981	48673939	ENSCHIG00000024242	KHDRBS2	protein_coding	23	48347124	48347424	300
25	1932890	1991306	ENSCHIG00000015335	PDPK1	protein_coding	25	1953799	1953856	57
25	2382128	2402398	ENSCHIG00000010136	uncharacterized LOC108633902	protein_coding	25	2382127	2389477	7350
25	37526743	37574001	ENSCHIG00000022924	CYP3A24 (cytochrome P450 3A24)	protein_coding	25	37537171	37544908	7737
25	37593339	37638002	ENSCHIG00000012426	CYP3A24 (cytochrome P450 3A24)	protein_coding	25	37593338	37606562	13224
26	34928479	34977960	ENSCHIG00000016316	CYP2C31-like (cytochrome P450 2C31-like)	protein_coding	26	34936278	34977960	41682
26	35028352	35092298	ENSCHIG00000014568	CYP2C31 (cytochrome P450 2C31)	protein_coding	26	35028351	35092298	63947
26	35114998	35168478	ENSCHIG00000024348	CYP2C31 (cytochrome P450 2C31)	protein_coding	26	35114997	35122580	7583
27	1193082	1571664	ENSCHIG00000019119	ZNF385D	protein_coding	27	1271608	1272187	579
28	43463054	43601198	ENSCHIG00000014513	URB2	protein_coding	28	43524771	43525387	616
29	4457716	4513036	ENSCHIG00000002150		lincRNA	29	4457715	4513036	55321
29	4591528	4611381	ENSCHIG00000013507	CHORDC1	protein_coding	29	4591527	4611381	19854
29	4641141	4691111	ENSCHIG00000017338	NAALAD2	protein_coding	29	4641140	4691111	49971
29	4698682	4705889	ENSCHIG00000002153		lincRNA	29	4698681	4705889	7208
29	4735089	4744115	ENSCHIG00000019554	TRIM77	protein_coding	29	4735088	4744115	9027
29	4761745	4763818	ENSCHIG00000023324	upstream-binding factor 1-like protein 1	protein_coding	29	4761744	4763818	2074
29	37490096	37498963	ENSCHIG00000017419		protein_coding	29	37490095	37498963	8868
29	37527559	37536394	ENSCHIG00000001781	pregnancy-associated glycoprotein 4-like	protein_coding	29	37527558	37536394	8836
29	37617400	37626219	ENSCHIG00000017344	pregnancy-associated glycoprotein 1-like	protein_coding	29	37617399	37626219	8820
29	37703024	37711995	ENSCHIG00000026230	PAG-7	protein_coding	29	37703023	37711995	8972
29	37746687	37749494	ENSCHIG00000025719		protein_coding	29	37746686	37749494	2808
29	37896953	37906540	ENSCHIG00000016147	pregnancy-associated glycoprotein 1-like	protein_coding	29	37896952	37906540	9588
29	45746698	45768455	ENSCHIG00000016042	EPS8L2	protein_coding	29	45765349	45765785	436
29	49568207	49586121	ENSCHIG00000016294	tumor necrosis factor receptor superfamily member 26	protein_coding	29	49576133	49576385	252
