# Supplementary material for: Identification and population genetic analyses of copy number variations in six domestic goat breeds and Bezoar ibexes using next-generation sequencing
Source: BMC Genomics. 2020 Nov 27;21:840. doi: 10.1186/s12864-020-07267-6 (PMC7694352; doi:10.1186/s12864-020-07267-6)
Supplement: Supplementary file 8 — Additional file 8: Table S6. Significantly enriched terms for the differentiation CNV genes identified in this study. [file 12864_2020_7267_MOESM8_ESM.xlsx]

## Sheet: Table S6-1
Table S6-1 Significantly enriched terms for the genes overlapped with differentiation CNVs between BI and domestic goats
Source	Term name	Term id	Adjusted P value	-Log10(adjusted P value)	Term size	Gene number	Genes
GO:MF	GTP binding	GO:0005525	4.05e-14	13.3925	386	25	ENSCHIG00000026023,ENSCHIG00000011241,ENSCHIG00000016414,ENSCHIG00000023692,ENSCHIG00000010163,ENSCHIG00000019898,ENSCHIG00000009663,ENSCHIG00000001740,ENSCHIG00000017911,ENSCHIG00000024546,ENSCHIG00000013558,ENSCHIG00000013015,ENSCHIG00000024423,ENSCHIG00000013093,ENSCHIG00000007974,ENSCHIG00000024828,ENSCHIG00000014351,ENSCHIG00000021733,ENSCHIG00000021065,ENSCHIG00000005581,ENSCHIG00000017485,…
GO:MF	purine ribonucleoside binding	GO:0032550	4.57e-14	13.3397	388	25	ENSCHIG00000026023,ENSCHIG00000011241,ENSCHIG00000016414,ENSCHIG00000023692,ENSCHIG00000010163,ENSCHIG00000019898,ENSCHIG00000009663,ENSCHIG00000001740,ENSCHIG00000017911,ENSCHIG00000024546,ENSCHIG00000013558,ENSCHIG00000013015,ENSCHIG00000024423,ENSCHIG00000013093,ENSCHIG00000007974,ENSCHIG00000024828,ENSCHIG00000014351,ENSCHIG00000021733,ENSCHIG00000021065,ENSCHIG00000005581,ENSCHIG00000017485,…
GO:MF	purine nucleoside binding	GO:0001883	4.86e-14	13.3134	389	25	ENSCHIG00000026023,ENSCHIG00000011241,ENSCHIG00000016414,ENSCHIG00000023692,ENSCHIG00000010163,ENSCHIG00000019898,ENSCHIG00000009663,ENSCHIG00000001740,ENSCHIG00000017911,ENSCHIG00000024546,ENSCHIG00000013558,ENSCHIG00000013015,ENSCHIG00000024423,ENSCHIG00000013093,ENSCHIG00000007974,ENSCHIG00000024828,ENSCHIG00000014351,ENSCHIG00000021733,ENSCHIG00000021065,ENSCHIG00000005581,ENSCHIG00000017485,…
GO:MF	ribonucleoside binding	GO:0032549	5.48e-14	13.261	391	25	ENSCHIG00000026023,ENSCHIG00000011241,ENSCHIG00000016414,ENSCHIG00000023692,ENSCHIG00000010163,ENSCHIG00000019898,ENSCHIG00000009663,ENSCHIG00000001740,ENSCHIG00000017911,ENSCHIG00000024546,ENSCHIG00000013558,ENSCHIG00000013015,ENSCHIG00000024423,ENSCHIG00000013093,ENSCHIG00000007974,ENSCHIG00000024828,ENSCHIG00000014351,ENSCHIG00000021733,ENSCHIG00000021065,ENSCHIG00000005581,ENSCHIG00000017485,…
GO:MF	nucleoside binding	GO:0001882	6.56e-14	13.183	394	25	ENSCHIG00000026023,ENSCHIG00000011241,ENSCHIG00000016414,ENSCHIG00000023692,ENSCHIG00000010163,ENSCHIG00000019898,ENSCHIG00000009663,ENSCHIG00000001740,ENSCHIG00000017911,ENSCHIG00000024546,ENSCHIG00000013558,ENSCHIG00000013015,ENSCHIG00000024423,ENSCHIG00000013093,ENSCHIG00000007974,ENSCHIG00000024828,ENSCHIG00000014351,ENSCHIG00000021733,ENSCHIG00000021065,ENSCHIG00000005581,ENSCHIG00000017485,…
GO:MF	guanyl ribonucleotide binding	GO:0032561	7.84e-14	13.1057	397	25	ENSCHIG00000026023,ENSCHIG00000011241,ENSCHIG00000016414,ENSCHIG00000023692,ENSCHIG00000010163,ENSCHIG00000019898,ENSCHIG00000009663,ENSCHIG00000001740,ENSCHIG00000017911,ENSCHIG00000024546,ENSCHIG00000013558,ENSCHIG00000013015,ENSCHIG00000024423,ENSCHIG00000013093,ENSCHIG00000007974,ENSCHIG00000024828,ENSCHIG00000014351,ENSCHIG00000021733,ENSCHIG00000021065,ENSCHIG00000005581,ENSCHIG00000017485,…
GO:MF	guanyl nucleotide binding	GO:0019001	1.18e-13	12.9278	404	25	ENSCHIG00000026023,ENSCHIG00000011241,ENSCHIG00000016414,ENSCHIG00000023692,ENSCHIG00000010163,ENSCHIG00000019898,ENSCHIG00000009663,ENSCHIG00000001740,ENSCHIG00000017911,ENSCHIG00000024546,ENSCHIG00000013558,ENSCHIG00000013015,ENSCHIG00000024423,ENSCHIG00000013093,ENSCHIG00000007974,ENSCHIG00000024828,ENSCHIG00000014351,ENSCHIG00000021733,ENSCHIG00000021065,ENSCHIG00000005581,ENSCHIG00000017485,…
GO:MF	purine ribonucleoside triphosphate binding	GO:0035639	9.47e-07	6.02352	1734	37	ENSCHIG00000015662,ENSCHIG00000026023,ENSCHIG00000011241,ENSCHIG00000016414,ENSCHIG00000023692,ENSCHIG00000010163,ENSCHIG00000017191,ENSCHIG00000019898,ENSCHIG00000017761,ENSCHIG00000021477,ENSCHIG00000016690,ENSCHIG00000023327,ENSCHIG00000012086,ENSCHIG00000008083,ENSCHIG00000013822,ENSCHIG00000009663,ENSCHIG00000001740,ENSCHIG00000010298,ENSCHIG00000008714,ENSCHIG00000017911,ENSCHIG00000024546,…
GO:MF	purine ribonucleotide binding	GO:0032555	1.88596e-06	5.72447	1778	37	ENSCHIG00000015662,ENSCHIG00000026023,ENSCHIG00000011241,ENSCHIG00000016414,ENSCHIG00000023692,ENSCHIG00000010163,ENSCHIG00000017191,ENSCHIG00000019898,ENSCHIG00000017761,ENSCHIG00000021477,ENSCHIG00000016690,ENSCHIG00000023327,ENSCHIG00000012086,ENSCHIG00000008083,ENSCHIG00000013822,ENSCHIG00000009663,ENSCHIG00000001740,ENSCHIG00000010298,ENSCHIG00000008714,ENSCHIG00000017911,ENSCHIG00000024546,…
GO:MF	purine nucleotide binding	GO:0017076	2.26609e-06	5.64472	1790	37	ENSCHIG00000015662,ENSCHIG00000026023,ENSCHIG00000011241,ENSCHIG00000016414,ENSCHIG00000023692,ENSCHIG00000010163,ENSCHIG00000017191,ENSCHIG00000019898,ENSCHIG00000017761,ENSCHIG00000021477,ENSCHIG00000016690,ENSCHIG00000023327,ENSCHIG00000012086,ENSCHIG00000008083,ENSCHIG00000013822,ENSCHIG00000009663,ENSCHIG00000001740,ENSCHIG00000010298,ENSCHIG00000008714,ENSCHIG00000017911,ENSCHIG00000024546,…
GO:MF	ribonucleotide binding	GO:0032553	2.30085e-06	5.63811	1791	37	ENSCHIG00000015662,ENSCHIG00000026023,ENSCHIG00000011241,ENSCHIG00000016414,ENSCHIG00000023692,ENSCHIG00000010163,ENSCHIG00000017191,ENSCHIG00000019898,ENSCHIG00000017761,ENSCHIG00000021477,ENSCHIG00000016690,ENSCHIG00000023327,ENSCHIG00000012086,ENSCHIG00000008083,ENSCHIG00000013822,ENSCHIG00000009663,ENSCHIG00000001740,ENSCHIG00000010298,ENSCHIG00000008714,ENSCHIG00000017911,ENSCHIG00000024546,…
GO:MF	nucleoside phosphate binding	GO:1901265	1.50774e-05	4.82167	2010	38	ENSCHIG00000015662,ENSCHIG00000026023,ENSCHIG00000011241,ENSCHIG00000016414,ENSCHIG00000023692,ENSCHIG00000010163,ENSCHIG00000017191,ENSCHIG00000019898,ENSCHIG00000017761,ENSCHIG00000021477,ENSCHIG00000015145,ENSCHIG00000016690,ENSCHIG00000023327,ENSCHIG00000012086,ENSCHIG00000008083,ENSCHIG00000013822,ENSCHIG00000009663,ENSCHIG00000001740,ENSCHIG00000010298,ENSCHIG00000008714,ENSCHIG00000017911,…
GO:MF	nucleotide binding	GO:0000166	1.50774e-05	4.82167	2010	38	ENSCHIG00000015662,ENSCHIG00000026023,ENSCHIG00000011241,ENSCHIG00000016414,ENSCHIG00000023692,ENSCHIG00000010163,ENSCHIG00000017191,ENSCHIG00000019898,ENSCHIG00000017761,ENSCHIG00000021477,ENSCHIG00000015145,ENSCHIG00000016690,ENSCHIG00000023327,ENSCHIG00000012086,ENSCHIG00000008083,ENSCHIG00000013822,ENSCHIG00000009663,ENSCHIG00000001740,ENSCHIG00000010298,ENSCHIG00000008714,ENSCHIG00000017911,…
GO:MF	carbohydrate derivative binding	GO:0097367	3.081e-05	4.51131	1974	37	ENSCHIG00000015662,ENSCHIG00000026023,ENSCHIG00000011241,ENSCHIG00000016414,ENSCHIG00000023692,ENSCHIG00000010163,ENSCHIG00000017191,ENSCHIG00000019898,ENSCHIG00000017761,ENSCHIG00000021477,ENSCHIG00000016690,ENSCHIG00000023327,ENSCHIG00000012086,ENSCHIG00000008083,ENSCHIG00000013822,ENSCHIG00000009663,ENSCHIG00000001740,ENSCHIG00000010298,ENSCHIG00000008714,ENSCHIG00000017911,ENSCHIG00000024546,…
GO:MF	ion binding	GO:0043167	0.000107635	3.96805	4925	64	ENSCHIG00000015662,ENSCHIG00000022466,ENSCHIG00000026563,ENSCHIG00000011719,ENSCHIG00000026023,ENSCHIG00000011241,ENSCHIG00000016414,ENSCHIG00000023692,ENSCHIG00000010163,ENSCHIG00000017191,ENSCHIG00000019898,ENSCHIG00000016070,ENSCHIG00000017761,ENSCHIG00000021477,ENSCHIG00000020226,ENSCHIG00000017771,ENSCHIG00000026551,ENSCHIG00000017902,ENSCHIG00000022625,ENSCHIG00000016690,ENSCHIG00000023327,…
GO:MF	small molecule binding	GO:0036094	0.000140981	3.85084	2282	39	ENSCHIG00000015662,ENSCHIG00000026023,ENSCHIG00000011241,ENSCHIG00000016414,ENSCHIG00000023692,ENSCHIG00000010163,ENSCHIG00000017191,ENSCHIG00000019898,ENSCHIG00000017761,ENSCHIG00000021477,ENSCHIG00000015145,ENSCHIG00000016690,ENSCHIG00000023327,ENSCHIG00000012086,ENSCHIG00000008083,ENSCHIG00000013822,ENSCHIG00000009663,ENSCHIG00000001740,ENSCHIG00000010298,ENSCHIG00000008714,ENSCHIG00000024291,…
GO:MF	anion binding	GO:0043168	0.000623814	3.20494	2417	39	ENSCHIG00000015662,ENSCHIG00000026023,ENSCHIG00000011241,ENSCHIG00000016414,ENSCHIG00000023692,ENSCHIG00000010163,ENSCHIG00000017191,ENSCHIG00000019898,ENSCHIG00000017761,ENSCHIG00000021477,ENSCHIG00000016690,ENSCHIG00000023327,ENSCHIG00000012086,ENSCHIG00000008083,ENSCHIG00000018100,ENSCHIG00000013822,ENSCHIG00000009663,ENSCHIG00000001740,ENSCHIG00000010298,ENSCHIG00000008714,ENSCHIG00000024291,…
KEGG	Natural killer cell mediated cytotoxicity	KEGG:04650	0.00165353	2.78159	128	7	ENSCHIG00000012305,ENSCHIG00000002399,ENSCHIG00000013134,ENSCHIG00000014062,ENSCHIG00000023938,ENSCHIG00000001983,ENSCHIG00000017270
GO:BP	lipoprotein metabolic process	GO:0042157	0.0051128	2.29134	109	7	ENSCHIG00000001541,ENSCHIG00000016644,ENSCHIG00000017105,ENSCHIG00000009820,ENSCHIG00000024880,ENSCHIG00000019750,ENSCHIG00000010282
KEGG	Herpes simplex virus 1 infection	KEGG:05168	0.0209988	1.67781	323	9	ENSCHIG00000012305,ENSCHIG00000002399,ENSCHIG00000013134,ENSCHIG00000023421,ENSCHIG00000025387,ENSCHIG00000016063,ENSCHIG00000015590,ENSCHIG00000027195,ENSCHIG00000009614
GO:MF	type I interferon receptor binding	GO:0005132	0.0211216	1.67527	10	3	ENSCHIG00000012305,ENSCHIG00000002399,ENSCHIG00000013134

## Sheet: Table S6-2
Table S6-2 Significantly enriched terms for the genes overlapped with differentiation CNVs between TC and lowland goats
Source	Term name	Term id	Adjusted P value	-Log10(adjusted P value)	Term size	Gene number	Genes
KEGG	Retinol metabolism	KEGG:00830	1.32291e-07	6.87847	69	11	ENSCHIG00000022081,ENSCHIG00000012239,ENSCHIG00000024279,ENSCHIG00000025317,ENSCHIG00000022594,ENSCHIG00000022245,ENSCHIG00000022924,ENSCHIG00000016316,ENSCHIG00000014568,ENSCHIG00000024348,ENSCHIG00000012426
KEGG	Steroid hormone biosynthesis	KEGG:00140	3.32234e-07	6.47856	75	11	ENSCHIG00000022594,ENSCHIG00000015607,ENSCHIG00000012276,ENSCHIG00000015228,ENSCHIG00000021920,ENSCHIG00000012278,ENSCHIG00000022924,ENSCHIG00000016316,ENSCHIG00000014568,ENSCHIG00000024348,ENSCHIG00000012426
GO:MF	scavenger receptor activity	GO:0005044	5.92291e-07	6.22747	61	10	ENSCHIG00000015136,ENSCHIG00000011119,ENSCHIG00000014236,ENSCHIG00000018915,ENSCHIG00000013886,ENSCHIG00000023668,ENSCHIG00000013916,ENSCHIG00000013285,ENSCHIG00000012612,ENSCHIG00000012940
KEGG	Natural killer cell mediated cytotoxicity	KEGG:04650	1.18739e-06	5.92541	128	13	ENSCHIG00000001120,ENSCHIG00000009906,ENSCHIG00000011398,ENSCHIG00000004128,ENSCHIG00000023938,ENSCHIG00000014062,ENSCHIG00000001983,ENSCHIG00000005122,ENSCHIG00000018826,ENSCHIG00000009129,ENSCHIG00000020332,ENSCHIG00000022005,ENSCHIG00000022354
GO:MF	cargo receptor activity	GO:0038024	8.97707e-06	5.04687	80	10	ENSCHIG00000015136,ENSCHIG00000011119,ENSCHIG00000014236,ENSCHIG00000018915,ENSCHIG00000013886,ENSCHIG00000023668,ENSCHIG00000013916,ENSCHIG00000013285,ENSCHIG00000012612,ENSCHIG00000012940
GO:CC	intrinsic component of membrane	GO:0031224	2.96281e-05	4.5283	5676	90	ENSCHIG00000027183,ENSCHIG00000022081,ENSCHIG00000019509,ENSCHIG00000026325,ENSCHIG00000008401,ENSCHIG00000013093,ENSCHIG00000007974,ENSCHIG00000015889,ENSCHIG00000017298,ENSCHIG00000012425,ENSCHIG00000001120,ENSCHIG00000009906,ENSCHIG00000011398,ENSCHIG00000015136,ENSCHIG00000017680,ENSCHIG00000015853,ENSCHIG00000022594,ENSCHIG00000004128,ENSCHIG00000018340,ENSCHIG00000006005,ENSCHIG00000025195,…
GO:CC	integral component of membrane	GO:0016021	4.02345e-05	4.3954	5617	89	ENSCHIG00000027183,ENSCHIG00000022081,ENSCHIG00000019509,ENSCHIG00000026325,ENSCHIG00000008401,ENSCHIG00000013093,ENSCHIG00000007974,ENSCHIG00000015889,ENSCHIG00000017298,ENSCHIG00000012425,ENSCHIG00000001120,ENSCHIG00000009906,ENSCHIG00000011398,ENSCHIG00000015136,ENSCHIG00000017680,ENSCHIG00000015853,ENSCHIG00000022594,ENSCHIG00000004128,ENSCHIG00000018340,ENSCHIG00000006005,ENSCHIG00000025195,…
GO:MF	guanyl ribonucleotide binding	GO:0032561	5.24899e-05	4.27992	397	19	ENSCHIG00000013015,ENSCHIG00000024423,ENSCHIG00000013093,ENSCHIG00000007974,ENSCHIG00000024828,ENSCHIG00000014351,ENSCHIG00000013443,ENSCHIG00000013099,ENSCHIG00000001685,ENSCHIG00000009663,ENSCHIG00000026023,ENSCHIG00000011241,ENSCHIG00000016414,ENSCHIG00000023692,ENSCHIG00000019058,ENSCHIG00000000607,ENSCHIG00000024288,ENSCHIG00000001740,ENSCHIG00000017883
GO:CC	membrane	GO:0016020	6.37782e-05	4.19533	7817	111	ENSCHIG00000027183,ENSCHIG00000022081,ENSCHIG00000019509,ENSCHIG00000026325,ENSCHIG00000008401,ENSCHIG00000013093,ENSCHIG00000007974,ENSCHIG00000015889,ENSCHIG00000017298,ENSCHIG00000012425,ENSCHIG00000025416,ENSCHIG00000001120,ENSCHIG00000009906,ENSCHIG00000011398,ENSCHIG00000015136,ENSCHIG00000017680,ENSCHIG00000015853,ENSCHIG00000022594,ENSCHIG00000026141,ENSCHIG00000013443,ENSCHIG00000004128,…
GO:MF	guanyl nucleotide binding	GO:0019001	6.88229e-05	4.16227	404	19	ENSCHIG00000013015,ENSCHIG00000024423,ENSCHIG00000013093,ENSCHIG00000007974,ENSCHIG00000024828,ENSCHIG00000014351,ENSCHIG00000013443,ENSCHIG00000013099,ENSCHIG00000001685,ENSCHIG00000009663,ENSCHIG00000026023,ENSCHIG00000011241,ENSCHIG00000016414,ENSCHIG00000023692,ENSCHIG00000019058,ENSCHIG00000000607,ENSCHIG00000024288,ENSCHIG00000001740,ENSCHIG00000017883
KEGG	Prolactin signaling pathway	KEGG:04917	6.90262e-05	4.16099	77	9	ENSCHIG00000012374,ENSCHIG00000012532,ENSCHIG00000012750,ENSCHIG00000023319,ENSCHIG00000010971,ENSCHIG00000016032,ENSCHIG00000016409,ENSCHIG00000021747,ENSCHIG00000023033
KEGG	Chemical carcinogenesis	KEGG:05204	8.61123e-05	4.06494	79	9	ENSCHIG00000012239,ENSCHIG00000024279,ENSCHIG00000025317,ENSCHIG00000022594,ENSCHIG00000022924,ENSCHIG00000016316,ENSCHIG00000014568,ENSCHIG00000024348,ENSCHIG00000012426
KEGG	Folate biosynthesis	KEGG:00790	8.93879e-05	4.04872	41	7	ENSCHIG00000015607,ENSCHIG00000012276,ENSCHIG00000015228,ENSCHIG00000024942,ENSCHIG00000025753,ENSCHIG00000025249,ENSCHIG00000012063
GO:MF	GTP binding	GO:0005525	0.000167243	3.77665	386	18	ENSCHIG00000013015,ENSCHIG00000024423,ENSCHIG00000013093,ENSCHIG00000007974,ENSCHIG00000024828,ENSCHIG00000014351,ENSCHIG00000013443,ENSCHIG00000001685,ENSCHIG00000009663,ENSCHIG00000026023,ENSCHIG00000011241,ENSCHIG00000016414,ENSCHIG00000023692,ENSCHIG00000019058,ENSCHIG00000000607,ENSCHIG00000024288,ENSCHIG00000001740,ENSCHIG00000017883
GO:MF	monooxygenase activity	GO:0004497	0.000174991	3.75698	109	10	ENSCHIG00000022081,ENSCHIG00000021920,ENSCHIG00000012278,ENSCHIG00000022245,ENSCHIG00000022924,ENSCHIG00000016316,ENSCHIG00000014568,ENSCHIG00000024348,ENSCHIG00000013266,ENSCHIG00000012426
GO:MF	purine ribonucleoside binding	GO:0032550	0.000180344	3.7439	388	18	ENSCHIG00000013015,ENSCHIG00000024423,ENSCHIG00000013093,ENSCHIG00000007974,ENSCHIG00000024828,ENSCHIG00000014351,ENSCHIG00000013443,ENSCHIG00000001685,ENSCHIG00000009663,ENSCHIG00000026023,ENSCHIG00000011241,ENSCHIG00000016414,ENSCHIG00000023692,ENSCHIG00000019058,ENSCHIG00000000607,ENSCHIG00000024288,ENSCHIG00000001740,ENSCHIG00000017883
GO:MF	purine nucleoside binding	GO:0001883	0.000187239	3.7276	389	18	ENSCHIG00000013015,ENSCHIG00000024423,ENSCHIG00000013093,ENSCHIG00000007974,ENSCHIG00000024828,ENSCHIG00000014351,ENSCHIG00000013443,ENSCHIG00000001685,ENSCHIG00000009663,ENSCHIG00000026023,ENSCHIG00000011241,ENSCHIG00000016414,ENSCHIG00000023692,ENSCHIG00000019058,ENSCHIG00000000607,ENSCHIG00000024288,ENSCHIG00000001740,ENSCHIG00000017883
GO:MF	ribonucleoside binding	GO:0032549	0.000201756	3.69517	391	18	ENSCHIG00000013015,ENSCHIG00000024423,ENSCHIG00000013093,ENSCHIG00000007974,ENSCHIG00000024828,ENSCHIG00000014351,ENSCHIG00000013443,ENSCHIG00000001685,ENSCHIG00000009663,ENSCHIG00000026023,ENSCHIG00000011241,ENSCHIG00000016414,ENSCHIG00000023692,ENSCHIG00000019058,ENSCHIG00000000607,ENSCHIG00000024288,ENSCHIG00000001740,ENSCHIG00000017883
GO:MF	nucleoside binding	GO:0001882	0.00022546	3.64693	394	18	ENSCHIG00000013015,ENSCHIG00000024423,ENSCHIG00000013093,ENSCHIG00000007974,ENSCHIG00000024828,ENSCHIG00000014351,ENSCHIG00000013443,ENSCHIG00000001685,ENSCHIG00000009663,ENSCHIG00000026023,ENSCHIG00000011241,ENSCHIG00000016414,ENSCHIG00000023692,ENSCHIG00000019058,ENSCHIG00000000607,ENSCHIG00000024288,ENSCHIG00000001740,ENSCHIG00000017883
KEGG	ABC transporters	KEGG:02010	0.000690844	3.16062	55	7	ENSCHIG00000016664,ENSCHIG00000005530,ENSCHIG00000022427,ENSCHIG00000016126,ENSCHIG00000016690,ENSCHIG00000008083,ENSCHIG00000023427
KEGG	Antifolate resistance	KEGG:01523	0.00088249	3.05429	38	6	ENSCHIG00000016664,ENSCHIG00000005530,ENSCHIG00000022427,ENSCHIG00000016126,ENSCHIG00000016690,ENSCHIG00000008083
GO:MF	ATPase-coupled transmembrane transporter activity	GO:0042626	0.00217083	2.66337	113	9	ENSCHIG00000016664,ENSCHIG00000005530,ENSCHIG00000022427,ENSCHIG00000016126,ENSCHIG00000003216,ENSCHIG00000016690,ENSCHIG00000012086,ENSCHIG00000008083,ENSCHIG00000023427
GO:MF	hormone activity	GO:0005179	0.00285451	2.54447	148	10	ENSCHIG00000012532,ENSCHIG00000012750,ENSCHIG00000023986,ENSCHIG00000023319,ENSCHIG00000010971,ENSCHIG00000016032,ENSCHIG00000016409,ENSCHIG00000021747,ENSCHIG00000016683,ENSCHIG00000023033
GO:MF	primary active transmembrane transporter activity	GO:0015399	0.00331782	2.47915	119	9	ENSCHIG00000016664,ENSCHIG00000005530,ENSCHIG00000022427,ENSCHIG00000016126,ENSCHIG00000003216,ENSCHIG00000016690,ENSCHIG00000012086,ENSCHIG00000008083,ENSCHIG00000023427
KEGG	Graft-versus-host disease	KEGG:05332	0.0044541	2.35124	50	6	ENSCHIG00000001120,ENSCHIG00000009906,ENSCHIG00000011398,ENSCHIG00000020332,ENSCHIG00000022005,ENSCHIG00000022354
GO:MF	heme binding	GO:0020037	0.00536732	2.27024	159	10	ENSCHIG00000022081,ENSCHIG00000021920,ENSCHIG00000012278,ENSCHIG00000022245,ENSCHIG00000022924,ENSCHIG00000016316,ENSCHIG00000014568,ENSCHIG00000024348,ENSCHIG00000013266,ENSCHIG00000012426
KEGG	Thiamine metabolism	KEGG:00730	0.00714268	2.14614	18	4	ENSCHIG00000024942,ENSCHIG00000025753,ENSCHIG00000025249,ENSCHIG00000012063
GO:MF	tetrapyrrole binding	GO:0046906	0.00780877	2.10742	166	10	ENSCHIG00000022081,ENSCHIG00000021920,ENSCHIG00000012278,ENSCHIG00000022245,ENSCHIG00000022924,ENSCHIG00000016316,ENSCHIG00000014568,ENSCHIG00000024348,ENSCHIG00000013266,ENSCHIG00000012426
GO:MF	oxidoreductase activity, acting on paired donors, with incorporation or reduction of molecular oxygen	GO:0016705	0.00780877	2.10742	166	10	ENSCHIG00000022081,ENSCHIG00000021920,ENSCHIG00000012278,ENSCHIG00000022245,ENSCHIG00000022924,ENSCHIG00000016316,ENSCHIG00000014568,ENSCHIG00000024348,ENSCHIG00000013266,ENSCHIG00000012426
KEGG	Linoleic acid metabolism	KEGG:00591	0.00827451	2.08226	35	5	ENSCHIG00000022924,ENSCHIG00000016316,ENSCHIG00000014568,ENSCHIG00000024348,ENSCHIG00000012426
GO:MF	alkaline phosphatase activity	GO:0004035	0.0109025	1.96247	6	3	ENSCHIG00000024942,ENSCHIG00000025249,ENSCHIG00000012063
KEGG	Arachidonic acid metabolism	KEGG:00590	0.0139612	1.85508	87	7	ENSCHIG00000022081,ENSCHIG00000015607,ENSCHIG00000012276,ENSCHIG00000015228,ENSCHIG00000016316,ENSCHIG00000014568,ENSCHIG00000024348
GO:MF	signaling receptor activator activity	GO:0030546	0.0150902	1.8213	389	15	ENSCHIG00000006770,ENSCHIG00000012532,ENSCHIG00000012750,ENSCHIG00000023986,ENSCHIG00000023319,ENSCHIG00000010971,ENSCHIG00000016032,ENSCHIG00000016409,ENSCHIG00000021747,ENSCHIG00000016683,ENSCHIG00000023033,ENSCHIG00000011916,ENSCHIG00000007906,ENSCHIG00000014871,ENSCHIG00000025935
KEGG	Bile secretion	KEGG:04976	0.0161028	1.7931	89	7	ENSCHIG00000022594,ENSCHIG00000016664,ENSCHIG00000005530,ENSCHIG00000022427,ENSCHIG00000016126,ENSCHIG00000016690,ENSCHIG00000008083
GO:MF	ribonucleotide binding	GO:0032553	0.0176206	1.75398	1791	39	ENSCHIG00000008445,ENSCHIG00000013015,ENSCHIG00000024423,ENSCHIG00000013093,ENSCHIG00000007974,ENSCHIG00000024828,ENSCHIG00000014351,ENSCHIG00000012374,ENSCHIG00000026141,ENSCHIG00000013443,ENSCHIG00000016664,ENSCHIG00000005530,ENSCHIG00000022427,ENSCHIG00000016126,ENSCHIG00000003216,ENSCHIG00000016690,ENSCHIG00000012086,ENSCHIG00000008083,ENSCHIG00000013099,ENSCHIG00000001685,ENSCHIG00000009663,…
GO:MF	receptor regulator activity	GO:0030545	0.0225533	1.64679	403	15	ENSCHIG00000006770,ENSCHIG00000012532,ENSCHIG00000012750,ENSCHIG00000023986,ENSCHIG00000023319,ENSCHIG00000010971,ENSCHIG00000016032,ENSCHIG00000016409,ENSCHIG00000021747,ENSCHIG00000016683,ENSCHIG00000023033,ENSCHIG00000011916,ENSCHIG00000007906,ENSCHIG00000014871,ENSCHIG00000025935
GO:MF	active transmembrane transporter activity	GO:0022804	0.0286111	1.54347	275	12	ENSCHIG00000027183,ENSCHIG00000019509,ENSCHIG00000016664,ENSCHIG00000005530,ENSCHIG00000022427,ENSCHIG00000016126,ENSCHIG00000003216,ENSCHIG00000016690,ENSCHIG00000012086,ENSCHIG00000008083,ENSCHIG00000012932,ENSCHIG00000023427
GO:MF	purine ribonucleotide binding	GO:0032555	0.033674	1.47271	1778	38	ENSCHIG00000008445,ENSCHIG00000013015,ENSCHIG00000024423,ENSCHIG00000013093,ENSCHIG00000007974,ENSCHIG00000024828,ENSCHIG00000014351,ENSCHIG00000012374,ENSCHIG00000026141,ENSCHIG00000013443,ENSCHIG00000016664,ENSCHIG00000005530,ENSCHIG00000022427,ENSCHIG00000016126,ENSCHIG00000003216,ENSCHIG00000016690,ENSCHIG00000012086,ENSCHIG00000008083,ENSCHIG00000013099,ENSCHIG00000001685,ENSCHIG00000009663,…
GO:MF	purine nucleotide binding	GO:0017076	0.0388196	1.41095	1790	38	ENSCHIG00000008445,ENSCHIG00000013015,ENSCHIG00000024423,ENSCHIG00000013093,ENSCHIG00000007974,ENSCHIG00000024828,ENSCHIG00000014351,ENSCHIG00000012374,ENSCHIG00000026141,ENSCHIG00000013443,ENSCHIG00000016664,ENSCHIG00000005530,ENSCHIG00000022427,ENSCHIG00000016126,ENSCHIG00000003216,ENSCHIG00000016690,ENSCHIG00000012086,ENSCHIG00000008083,ENSCHIG00000013099,ENSCHIG00000001685,ENSCHIG00000009663,…
GO:MF	purine ribonucleoside triphosphate binding	GO:0035639	0.0440327	1.35622	1734	37	ENSCHIG00000008445,ENSCHIG00000013015,ENSCHIG00000024423,ENSCHIG00000013093,ENSCHIG00000007974,ENSCHIG00000024828,ENSCHIG00000014351,ENSCHIG00000012374,ENSCHIG00000026141,ENSCHIG00000013443,ENSCHIG00000016664,ENSCHIG00000005530,ENSCHIG00000022427,ENSCHIG00000016126,ENSCHIG00000003216,ENSCHIG00000016690,ENSCHIG00000012086,ENSCHIG00000008083,ENSCHIG00000001685,ENSCHIG00000009663,ENSCHIG00000015147,…
GO:MF	receptor ligand activity	GO:0048018	0.0483801	1.31533	383	14	ENSCHIG00000006770,ENSCHIG00000012532,ENSCHIG00000012750,ENSCHIG00000023986,ENSCHIG00000023319,ENSCHIG00000010971,ENSCHIG00000016032,ENSCHIG00000016409,ENSCHIG00000021747,ENSCHIG00000016683,ENSCHIG00000023033,ENSCHIG00000011916,ENSCHIG00000007906,ENSCHIG00000014871
