# Supplementary material for: Identification and population genetic analyses of copy number variations in six domestic goat breeds and Bezoar ibexes using next-generation sequencing
Source: BMC Genomics. 2020 Nov 27;21:840. doi: 10.1186/s12864-020-07267-6 (PMC7694352; doi:10.1186/s12864-020-07267-6)
Supplement: Supplementary file 10 — Additional file 10: Table S7. List of the primer information for the validation of CNVs by PCR and qPCR. [file 12864_2020_7267_MOESM10_ESM.xlsx]

## Sheet: Table S7
Table S7 List of primers information for CNV validations by PCR and qPCR
Experiment	Loci	F	R	Product size (WT)	Deletion	Product size (MUT)
PCR	~14 kb downstream of FGF5	ACCATAGTAATAGCCCTCA	CTTCCTGTAACCGTCCA	1128 bp	507 bp	621 bp
	~470 kb downstream of GABRB3	GAGTTTGCCCAAGTTCCT	GTGCCTGACATCCATAGAGT	1151 bp	225 bp	926 bp
	FOXO3	CAACCCACTCAATCACC	TTGCTAAGGAGGCTGTG	1202 bp	537 bp	665 bp
	IGLON5	GTCCTCGGTCCTTTGGG	CACCTGTCTTGGGCTCTTTC	833 bp	125 bp	708 bp
	PRSS22	CCGTCTCCTCGGTTCACTG	GAGAACTGGGTTGGTTTGTCC	1439 bp	82 bp	1357 bp
	RARB	TTCATCTGCGGTCTTCGTT	CCATACCCTTGCTTCATTTT	876 bp	87 bp	789 bp
	KCNU1	ATTAGTAGGAGGACACCG	TTGCCAAGACTTAGACCA	894 bp	83 bp	811 bp
qPCR	ASIP	TCTCTTCTCTCCCGACCTGG	GTGCTGTGGTCTGGTCTCTC	269 bp
	AHCY	TTGGTACACATGACCCAGGC	GGACAGACTCAAGCCCAGAC	147 bp
	ITCH	GATGGGAGCCAGTATTGCTGT	CCTCACGTGGTACTTAGCCTC	73 bp
	MC1R	CTCGTTGGCTTCTTCATAGC	GAAGTTCTTGAAGATGCAGCC	267 bp
